# Supplementary material for: Diversity and distribution of Orchidaceae in one of the world's most threatened plant hotspots (Madagascar)
Source: Biodivers Data J. 2023 Sep 19;11:e106223. doi: 10.3897/BDJ.11.e106223 (PMC10840847; doi:10.3897/BDJ.11.e106223)
Supplement: Supplementary material 1 — Checklist of Orchidaceae collected in Madagascar between 1816 and 2020 [file bdj-11-e106223-s001.xlsx]

## Sheet: Worksheet
Species	Authors	# records	Last collection	Distribution	Life forms	IUCN category
Acampe pachyglossa	Rchb. f.	48	2016	23 ZAI 24 SOM 25 KEN TAN 26 ANG MLW MOZ ZAM ZIM 27 NAT SWZ TVL 29 ALD COM MAU MDG REU SEY	T
Aerangis articulata	(Rchb. f.) Schltr.	63	2020	29 COM MDG	E
Aerangis bovicornu	Hermans	1	1997	29 MDG	E
Aerangis citrata	(Thouars) Schltr.	195	2019	29 MDG	E
Aerangis concavipetala	H. Perrier	1	1923	29 MDG	E
Aerangis coursiana	(H. Perrier) P.J. Cribb & Carlsward	1	1938	29 MDG	E
Aerangis cryptodon	(Rchb. f.) Schltr.	11	2019	29 MDG	E
Aerangis decaryana	H. Perrier	9	1994	29 MDG	E
Aerangis divitiflora	(Schltr.) P.J. Cribb & Carlsward	8	2014	29 MDG	E
Aerangis ellisii	(B.S. Williams) Schltr.	59	2018	29 MDG	T or L
Aerangis fastuosa	(Rchb. f.) Schltr.	60	2019	29 MDG	E
Aerangis fuscata	(Rchb. f.) Schltr.	3	1989	29 MDG	E
Aerangis hyaloides	(Rchb. f.) Schltr.	21	2016	29 MDG	E	VU
Aerangis lacroixiae	J.M.H. Shaw	2	2020	29 MDG	E
Aerangis macrocentra	(Schltr.) Schltr.	57	2019	29 MDG	E	NT
Aerangis modesta	(Hook. f.) Schltr.	128	2020	29 COM MDG	E
Aerangis monantha	Schltr.	11	2020	29 MDG	E	EN
Aerangis mooreana	(Rolfe ex Sander) P.J. Cribb & J. Stewart	2	2007	29 COM MDG	E
Aerangis pallidiflora	H. Perrier	37	2018	29 MDG	E	VU
Aerangis pulchella	(Schltr.) Schltr.	1	1906	29 MDG	E
Aerangis punctata	J. Stewart	19	2020	29 MDG REU	E	NT
Aerangis rostellaris	(Rchb. f.) H. Perrier	1		29 COM MDG	E
Aerangis seegeri	Senghas	18	2020	29 MDG	E	VU
Aerangis spiculata	(Finet) Senghas	4	1994	29 COM MDG	E
Aerangis stylosa	(Rolfe) Schltr.	9	2012	29 COM MDG	E
Aeranthes adenopoda	H. Perrier	51	2019	29 MDG REU	E
Aeranthes aemula	Schltr.	16	2019	29 MDG	E
Aeranthes albidiflora	Toill.-Gen., Ursch & Bosser	7	2007	29 MDG	E	CR
Aeranthes ambrensis	Toill.-Gen., Ursch & Bosser	3	2008	29 MDG	E
Aeranthes angustidens	H. Perrier	27	2019	29 MDG	E	VU
Aeranthes antennophora	H. Perrier	29	2019	29 MDG	E	EN
Aeranthes bathieana	Schltr.	3	1961	29 MDG	E
Aeranthes carnosa	Toill.-Gen., Ursch & Bosser	2		29 MDG	E	DD
Aeranthes caudata	Rolfe	108	2019	29 COM MDG	E
Aeranthes crassifolia	Schltr.	2	1923	29 MDG	E
Aeranthes denticulata	Toill.-Gen., Ursch & Bosser	17	2018	29 MDG	E	VU
Aeranthes ecalcarata	H. Perrier	15	2012	29 MDG	E	LC
Aeranthes filipes	Schltr.	12	2020	29 MDG	E
Aeranthes grandiflora	Lindl.	36	2020	29 COM MDG	E
Aeranthes laxiflora	Schltr.	9	2006	29 MDG	E
Aeranthes leandriana	Bosser	8	2017	29 MDG	E	CR
Aeranthes moratii	Bosser	4	2007	29 MDG	E	DD
Aeranthes multinodis	Bosser	1	1970	29 MDG	E	CR
Aeranthes neoperrieri	Toill.-Gen., Ursch & Bosser	200	2018	29 MDG	E	EN
Aeranthes nidus	Schltr.	13	2019	29 MDG	E
Aeranthes orophila	Toill.-Gen.	5	1961	29 MDG	E
Aeranthes orthopoda	Toill.-Gen., Ursch & Bosser	2		29 MDG	E
Aeranthes parvula	Schltr.	89	2019	29 MDG	E	VU
Aeranthes peyrotii	Bosser	31	2014	29 MDG	E	LC
Aeranthes polyanthemus	Ridl.	20	2018	29 MDG	E	VU
Aeranthes ramosa	Rolfe	43	2019	29 MDG	E
Aeranthes robusta	Senghas	1		29 MDG	E
Aeranthes sambiranoensis	Schltr.	1	1923	29 MDG	E
Aeranthes schlechteri	Bosser	13	2016	29 MDG	E	VU
Aeranthes setiformis	Garay	3	2005	29 MDG	E
Aeranthes setipes	Schltr.	4	2008	29 MDG	E	EN
Aeranthes strangulata	Frapp. ex Cordem.	26	2019	29 MDG REU	E	VU
Aeranthes subramosa	Garay	1	1923	29 MDG	E
Aeranthes tenella	Bosser	10	2020	29 MDG REU	E
Aeranthes tricalcarata	H. Perrier	1	1933	29 MDG	E or L
Aeranthes tropophila	Bosser	2	1973	29 MDG	E	EN
Aeranthes unciformis	P.J.Cribb & Nusb.	2	2004	29 MDG	E
Agrostophyllum occidentale	Schltr.	1	1841	29 MDG SEY	E
Ambrella longituba	H. Perrier	2	1992	29 MDG	E
Angraecopsis lemurelloides	P.J. Cribb & Hermans	2	2006	29 MDG	E
Angraecopsis parviflora	(Thouars) Schltr.	10	2009	22 IVO 23 CMN 25 TAN 26 MLW MOZ ZIM 29 MAU MDG REU	E
Angraecum alleizettei	Schltr.	4	2011	29 MDG	E	EN
Angraecum aloifolium	Hermans & P.J. Cribb	2		29 MDG	E	DD
Angraecum ambrense	H. Perrier	1	1926	29 MDG	E
Angraecum amplexicaule	Toill.-Gen. & Bosser	4	1964	29 MDG	E	EN
Angraecum ampullaceum	Bosser	7	2008	29 MDG	E
Angraecum andasibeense	H. Perrier	2	1985	29 MDG	E
Angraecum andringitranum	Schltr.	4	1962	29 MDG	E
Angraecum ankeranense	H. Perrier	26	2020	29 MDG	E	EN
Angraecum appendiculoides	Schltr.	10	2007	29 MDG	E
Angraecum arachnites	Schltr.	34	2020	29 MDG	E	LC
Angraecum archangelicum	Hermans & Sieder	1	2015	29 MDG	E or L
Angraecum aviceps	Schltr.	1	1907	29 MDG	E
Angraecum baronii	(Finet) Schltr.	23	2005	29 MDG	E
Angraecum bemarivoense	Schltr.	3	1996	29 MDG	E
Angraecum bicallosum	H. Perrier	29	2020	29 MDG	E	EN
Angraecum brachyrhopalon	Schltr.	1	1923	29 MDG	E
Angraecum bracteosum	Balf. & S. Moore	1		29 REU	E
Angraecum breve	Schltr.	1	1923	29 MDG	E
Angraecum calceolus	Thouars	168	2020	26 MOZ 29 COM MAU MDG REU SEY	E
Angraecum caricifolium	H. Perrier	41	2019	29 MDG	E
Angraecum caulescens	Thouars	19	2019	29 MAU MDG REU ROD?	E
Angraecum chaetopodum	Schltr.	2	2012	29 MDG	E
Angraecum chermezonii	H.Perrier	25	2020	29 MDG	E	LC
Angraecum clareae	Hermans & la Croix & P.J.Cribb	1	1996	29 MDG	E
Angraecum clavigerum	Ridl.	12	2015	29 MDG	E	NT
Angraecum compactum	Schltr.	212	2020	29 MDG	E	LC
Angraecum compressicaule	H. Perrier	1	1925	29 MDG	E
Angraecum conchoglossum	Schltr.	24	2017	29 MDG REU	E
Angraecum cornucopiae	H. Perrier	8	2012	29 MDG	E	EN
Angraecum corynoceras	Schltr.	1	1923	29 MDG	E
Angraecum coutrixii	Bosser	4	2003	29 MDG	L	EN
Angraecum crassifolium	(Cordem.) Schltr.	28	2018	29 MDG REU	E
Angraecum crassum	Thouars	5	2008	29 MDG	E
Angraecum curnowianum	(Rchb. f.) T. Durand & Schinz	3	2005	29 MDG	E
Angraecum curvicalcar	Schltr.	1	1923	29 MDG	E
Angraecum curvicaule	Schltr.	5	2008	29 MDG	E
Angraecum danguyanum	H. Perrier	33	2020	29 MDG	E	VU
Angraecum darainense	P.J.Cribb & Nusb.	1	2005	29 MDG	E
Angraecum dasycarpum	Schltr.	16	2020	29 MDG	E	VU
Angraecum dauphinense	(Rolfe) Schltr.	1		29 MDG	E
Angraecum decaryanum	H. Perrier	3	1945	29 MDG	E
Angraecum dendrobiopsis	Schltr.	12	2013	29 MDG	E	VU
Angraecum didieri	(Baill. ex Finet) Schltr.	45	2019	29 MDG	E
Angraecum dollii	Senghas	1	1995	29 MDG	E
Angraecum drouhardii	H. Perrier	3	1948	29 MDG	E
Angraecum dryadum	Schltr.	27	2019	29 MDG	E
Angraecum eburneum	Bory	58	2019	25 KEN TAN 29 ALD COM MAU MDG REU SEY	E or L
Angraecum elephantinum	Schltr.	5	2020	29 MDG	E
Angraecum elliotii	Rolfe	1		29 MDG	E
Angraecum equitans	Schltr.	11	2020	29 MDG	E	VU
Angraecum falcifolium	Bosser	1	1964	29 MDG	E
Angraecum ferkoanum	Schltr.	1		29 MDG	E
Angraecum filicornu	Thouars	21	2017	29 MAU MDG REU	E
Angraecum flavidum	Bosser	5	2004	29 MDG	E
Angraecum floribundum	Bosser	3	2005	29 MDG	E
Angraecum florulentum	Rchb. f.	4	2019	29 COM MDG?	E
Angraecum germinyanum	Hook. f.	15	2003	29 COM REU	E
Angraecum humbertii	H. Perrier	3	1964	29 MDG	L	EN
Angraecum humblotianum	Schltr.	70	2019	29 MDG	E	EN
Angraecum huntleyoides	Schltr.	127	2020	29 MDG	E	LC
Angraecum idae Hermans	& Sieder	3	2020	29 MDG	E
Angraecum imerinense	Schltr.	1	1922	29 MDG	E
Angraecum inapertum	Thouars	1	1880	29 MAU MDG REU	E
Angraecum inflatum	Hermans	2	2015	29 MDG	E
Angraecum kranzlinianum	H. Perrier	3	1923	29 MDG	E
Angraecum lecomtei	H. Perrier	17	2013	29 MDG	E
Angraecum leonis	(Rchb. f.) AndrÃƒÂ©	28	2017	29 COM MDG	E
Angraecum leprechaunicum	Hermans & Grunenwald	1		29 MDG	E
Angraecum letouzeyi	Bosser	12	2013	29 MDG	E	EN
Angraecum linearifolium	Garay	131	2019	29 MDG	E
Angraecum litorale	Schltr.	3	2019	29 MDG	E
Angraecum longicalcar	(Bosser) Senghas	2	1993	29 MDG	L
Angraecum longicaule	Humbert	6	1989	29 MDG	E
Angraecum madagascariense	(Finet) Schltr.	2	1962	29 MDG	E
Angraecum magdalenae	Schltr. & H. Perrier	9	1995	29 MDG	L
Angraecum mahavavense	H. Perrier	4	2003	29 MDG	E	CR
Angraecum mauritianum	(Poir.) Frapp.	131	2019	29 MAU MDG REU	E
Angraecum meirax	(Rchb. f.) H. Perrier	1	1882	29 COM MDG	E
Angraecum melanostictum	Schltr.	34	2014	29 MDG	E	VU
Angraecum microcharis	Schltr.	1	1923	29 MDG	E
Angraecum moratii	Bosser	4	2003	29 MDG	E	EN
Angraecum multiflorum	Thouars	20	2017	29 MAU MDG REU SEY	E
Angraecum muscicolum	H. Perrier	1	1925	29 MDG	E	CR
Angraecum musculiferum	H. Perrier	25	2019	29 MDG	E	VU
Angraecum myrianthum	Schltr.	6	1972	29 MDG	E
Angraecum obesum	H. Perrier	13	2008	29 MDG	E	EN
Angraecum oblongifolium	Toill.-Gen. & Bosser	2	1954	29 MDG	E
Angraecum ochraceum	(Ridl.) Schltr.	39	2019	29 MDG	E
Angraecum oeonioides	Bosser	1	1994	29 MDG	E
Angraecum onivense	H. Perrier	3	2008	29 MDG	E
Angraecum palmicolum	Bosser	1	1962	29 MDG	E	CR
Angraecum panicifolium	H. Perrier	78	2020	29 MDG	E	LC
Angraecum pauciramosum	Schltr.	98	2018	29 MDG	E
Angraecum pectinatum	Thouars	5	2011	29 COM MAU MDG REU	E
Angraecum penzigianum	Schltr.	5	2006	29 MDG	E	NT
Angraecum pergracile	Schltr.	2	1923	29 MDG	E
Angraecum perhumile	H. Perrier	1	1925	29 MDG	E	CR
Angraecum perparvulum	H. Perrier	2	1992	29 MDG	E
Angraecum peyrotii	Bosser	2	1962	29 MDG	E	CR
Angraecum pingue	Frapp. ex Cordem.	4	2017	29 MAU MDG REU	E
Angraecum pinifolium	Bosser	10	2013	29 MDG	E	EN
Angraecum platycornu	Hermans, P.J. Cribb & Bosser	5	2019	29 MDG	E
Angraecum polyphemus	Hermans & Verlynde	10	2017	29 MDG	E
Angraecum popowii	Braem	2	2015	29 MDG	E
Angraecum potamophilum	Schltr.	4	2011	29 MDG	E	CR
Angraecum praestans	Schltr.	29	2012	29 MDG	L
Angraecum protensum	Schltr.	20	2015	29 MDG	L	EN
Angraecum pseudodidieri	H. Perrier	7	2019	29 MDG	E	EN
Angraecum pseudofilicornu	H. Perrier	24	2020	29 MDG	E	VU
Angraecum pumilio	Schltr.	3	1951	29 MDG	E
Angraecum ramosum	Thouars	7	2007	29 MAU REU	E
Angraecum rhizanthium	H. Perrier	1	1949	29 MDG	E
Angraecum rhizomaniacum	Schltr.	2	1991	29 MDG	E
Angraecum rhynchoglossum	Schltr.	77	2019	29 MDG	E
Angraecum rigidifolium	H. Perrier	1	1925	29 MDG	E	CR
Angraecum rostratum	Ridl.	3	2012	29 MDG	E
Angraecum rotundifolium	Hermans	28	2016	29 MDG	E
Angraecum rubellum	Bosser	5	2020	29 MDG	E	CR
Angraecum rutenbergianum	Kraenzl.	47	2020	29 MDG	L
Angraecum sacculatum	Schltr.	6	2015	29 MDG	E
Angraecum sambiranoense	Schltr.	2	2006	29 MDG	E	EN
Angraecum scalariforme	H. Perrier	1	1949	29 MDG	E
Angraecum sedifolium	Schltr.	8	2018	29 MDG	E
Angraecum serpens	(H. Perrier) Bosser	1	1942	29 MDG	E	CR
Angraecum sesquipedale	Thouars	45	2019	29 MDG	T, E, L
Angraecum setipes	Schltr.	2	2020	29 MDG	E	VU
Angraecum sinuatiflorum	H. Perrier	1	1926	29 MDG	E
Angraecum sororium	Schltr.	55	2016	29 MDG	L
Angraecum sterrophyllum	Schltr.	1	1913	29 MDG	E	CR
Angraecum subcordatum	(H.Perrier) Bosser	29	2015	29 MDG	E
Angraecum tamarindicolum	Schltr.	1	1923	29 MDG	E
Angraecum tenellum	(Ridl.) Schltr.	18	2004	29 MAU MDG REU	E	DD
Angraecum tenuipes	Summerh.	2	1912	29 MDG	E
Angraecum tenuispica	Schltr.	1	1997	29 MDG	E
Angraecum teretifolium	Ridl.	29	2018	29 MDG	E	NT
Angraecum triangulifolium	Senghas	4	2013	29 MDG	E	EN
Angraecum urschianum	Toill.-Gen. & Bosser	3	2008	29 MDG	E
Angraecum verecundum	Schltr.	1	1921	29 MDG	E
Angraecum vesiculatum	Schltr.	1		29 MDG	E
Angraecum vesiculiferum	Schltr.	2	1996	29 MDG	E
Angraecum viguieri	Schltr.	45	2020	29 MDG	E	LC
Angraecum xylopus	Rchb. f.	1	2004	29 COM	E
Angraecum zaratananae	Schltr.	8	2004	29 MDG	E
Auxopus madagascariensis	Schltr.	1	1904	29 MDG	T
Beclardia grandiflora	Bosser	2	2012	29 MDG	E	EN
Beclardia macrostachya	(Thouars) A. Rich.	29	2014	29 MAU MDG REU	E
Benthamia africana	(Lindl.) Hermans	25	2015	29 MAU MDG REU	T
Benthamia bathieana	Schltr.	6	1999	29 MDG REU	T
Benthamia boiteaui	Hervouet	3	1995	29 MDG	T
Benthamia bosseri	Hervouet	3	1964	29 MDG	T
Benthamia calceolata	H. Perrier	2	1925	29 MDG	T	EN
Benthamia catatiana	H. Perrier	1		29 MDG	E	CR
Benthamia cuspidata	H. Perrier	2	1993	29 MDG	T
Benthamia dauphinensis	(Rolfe) Schltr.	1		29 MDG	T	CR
Benthamia elata	Schltr.	3	1987	29 MDG	T	EN
Benthamia erinacea	(Cordem.) Hermans & P.J.Cribb	6	1937	29 MDG REU	T
Benthamia exilis	Schltr.	4	1922	29 MDG	T
Benthamia flavida	Schltr.	6	2016	29 MDG	T
Benthamia glaberrima	(Ridl.) H. Perrier	14	2005	29 MDG	T	NT
Benthamia herminioides	Schltr.	9	1949	29 MDG	T
Benthamia humbertii	H. Perrier	3	1928	29 MDG	T	EN
Benthamia longecalceata	H. Perrier	3	1949	29 MDG	T
Benthamia macra	Schltr.	2	1943	29 MDG	T
Benthamia madagascariensis	(Rolfe) Schltr.	21	2012	29 MDG	T
Benthamia majoriflora	H. Perrier	2	1988	29 MDG	T
Benthamia melanopoda	Schltr.	4	1992	29 MDG	T
Benthamia misera	(Ridl.) Schltr.	4	1995	29 MDG	T
Benthamia monophylla	Schltr.	4	1989	29 MDG	T	NT
Benthamia nigro-vaginata	H. Perrier	3	1992	29 MDG	T	CR
Benthamia nivea	Schltr.	6	1992	29 MDG	T	EN
Benthamia perfecunda	H. Perrier	3	1992	29 MDG	T
Benthamia perularioides	Schltr.	13	1993	29 MDG	T	VU
Benthamia praecox	Schltr.	5	1987	29 MDG	T	EN
Benthamia procera	Schltr.	2	1927	29 MDG	T	EN
Benthamia rostrata	Schltr.	7	1989	29 MDG	T	EN
Benthamia verecunda	Schltr.	2	1992	29 MDG	T
Brachycorythis disoides	(Ridl.) Kraenzl.	9	2013	29 MDG	T	VU
Brachycorythis pleistophylla	Rchb. f.	5	2003	22 NGA 23 BUR CAB CMN CON EQG GAB RWA ZAI 24 SUD 25 KEN TAN UGA 26 ANG MLW MOZ ZAM ZIM 27 TVL 29 MDG	T
Brownleea coerulea	Harv. ex Lindl.	17	1965	27 CPP NAT SWZ TVL 29 MDG	T
Brownleea parviflora	Harv. ex Lindl.	4	1964	23 CMN ZAI 25 KEN TAN 26 MLW MOZ ZAM ZIM 27 CPP NAT OFS SWZ TVL 29 MDG	T
Bulbophyllum abbreviatum	(Rchb.f.) Schltr.	6	2002	29 MDG	E
Bulbophyllum acutispicatum	H. Perrier	2	1948	29 MDG	E
Bulbophyllum afzelii	Schltr.	4	2003	29 MDG	E
Bulbophyllum aggregatum	Bosser	9	2008	29 MDG	E	VU
Bulbophyllum alexandrae	Schltr.	26	2018	29 MDG	E or L
Bulbophyllum alleizettei	Schltr.	19	2015	29 MDG	E
Bulbophyllum ambatoavense	Bosser	4	2005	29 MDG	E
Bulbophyllum ambrense	H. Perrier	3	2007	29 MDG	E
Bulbophyllum amoenum	Bosser	11	2010	29 MDG	E	VU
Bulbophyllum amphorimorphum	H. Perrier	2	2019	29 MDG	E
Bulbophyllum analamazoatrae	Schltr.	109	2020	29 MDG	E	NT
Bulbophyllum andohahelense	H. Perrier	2	2016	29 MDG	E
Bulbophyllum anjozorobeense	Bosser	5	2007	29 MDG	E	EN
Bulbophyllum ankaizinense	(Jum. & H. Perrier) Schltr.	32	2016	29 MDG	E
Bulbophyllum ankaratranum	Schltr.	4	1962	29 MDG	E
Bulbophyllum antongilense	Schltr.	2	2003	29 MDG	E
Bulbophyllum approximatum	Ridl.	3	2002	29 MDG	E
Bulbophyllum aubrevillei	Bosser	18	2013	29 MDG	E
Bulbophyllum auriflorum	H. Perrier	129	2018	29 MDG	E	EN
Bulbophyllum baronii	Ridl.	72	2018	29 MDG	E	LC
Bulbophyllum bathieanum	Schltr.	7	2013	29 MDG	E
Bulbophyllum bicoloratum	Schltr.	15	2020	29 MDG	E	LC
Bulbophyllum boiteaui	H. Perrier	11	2019	29 MDG	E	VU
Bulbophyllum brachyphyton	Schltr.	1		29 MDG	E
Bulbophyllum brachystachyum	Schltr.	4	1998	29 MDG	E
Bulbophyllum brevipetalum	H. Perrier	4	2005	29 MDG	E
Bulbophyllum bryophilum	Hermans	8	2020	29 MDG	E	EN
Bulbophyllum bryophytoides	G.A.Fisch. & Andriant.	1	2005	29 MDG	E
Bulbophyllum callosum	Bosser	15	2014	29 MDG	E	EN
Bulbophyllum calyptropus	Schltr.	5	2011	29 MDG	E	VU
Bulbophyllum caniceps	Hermans, Sieder & Andriant.	2	2007	29 MDG	E
Bulbophyllum capuronii	Bosser	2	2002	29 MDG	E
Bulbophyllum cardiobulbum	Bosser	13	2014	29 MDG	E	EN
Bulbophyllum cataractarum	Schltr.	7	1999	29 MDG	L
Bulbophyllum ceriodorum	Boiteau	1		29 MDG	E	CR
Bulbophyllum ciliatilabrum	H. Perrier	4	2013	29 MDG	E	EN
Bulbophyllum cirrhoglossum	H. Perrier	3	2007	29 MDG	E
Bulbophyllum coccinatum	H. Perrier	4	2016	29 MDG	E
Bulbophyllum cochinealloides	Hermans & Gamisch	1	2007	29 MDG	E
Bulbophyllum complanatum	H. Perrier	8	2013	29 MDG	E
Bulbophyllum conchidioides	Ridl.	11	2017	29 MDG	E or L
Bulbophyllum coriophorum	Ridl.	79	2017	29 COM MDG	E
Bulbophyllum crassipetalum	H. Perrier	2	1933	29 MDG	E
Bulbophyllum cryptostachyum	Schltr.	2	1922	29 MDG	E
Bulbophyllum curvifolium	Schltr.	1		29 MDG	E
Bulbophyllum cyclanthum	Schltr.	3	2019	29 MDG	E
Bulbophyllum debile	Bosser	11	2015	29 MDG	E	EN
Bulbophyllum decaryanum	H. Perrier	1	1930	29 MDG	E
Bulbophyllum discilabium	H. Perrier	17	2020	29 MDG	E	EN
Bulbophyllum divaricatum	H. Perrier	5	2005	29 MDG	E
Bulbophyllum edentatum	H. Perrier	6	2005	29 MDG	E
Bulbophyllum elliotii	Rolfe	21	2010	23 BUR ZAI 25 TAN 26 MLW ZAM ZIM 27 TVL 29 MDG	E
Bulbophyllum erectum	Thouars	10	2007	29 MAU MDG	E
Bulbophyllum erythroglossum	Bosser	1	1964	29 MDG	E	CR
Bulbophyllum erythrostachyum	Rolfe	1	1903	29 MDG	E
Bulbophyllum ferkoanum	Schltr.	1		29 MDG	E
Bulbophyllum fierenanaense	G.A.Fisch. & Hermans	4	2008	29 MDG	E
Bulbophyllum florulentum	Schltr.	2	2004	29 MDG	E
Bulbophyllum forsythianum	Kraenzl.	3	2004	29 MDG	L
Bulbophyllum francoisii	H. Perrier	109	2018	29 MDG	E
Bulbophyllum geminiflorum	Hermans, Gamisch & Sieder	1	2018	29 MDG	E
Bulbophyllum hamelinii	W. Watson	3	2005	29 MDG	E	VU
Bulbophyllum hapalanthos	Garay	7	2011	29 MDG	E	EN
Bulbophyllum henrici	Schltr.	124	2019	29 MDG	E
Bulbophyllum hildebrandtii	Rchb. f.	28	2010	29 MDG	E
Bulbophyllum hirsutiusculum	H. Perrier	4	2017	29 MDG	E	CR
Bulbophyllum histrionicum	Rchb.f. ex G.A.Fisch. & P.J.Cribb	6	2004	29 MDG	E
Bulbophyllum horizontale	Bosser	5	2011	29 MDG	E	EN
Bulbophyllum hovarum	Schltr.	1	1909	29 MDG	E
Bulbophyllum humbertii	Schltr.	2	1912	29 MDG	E
Bulbophyllum humblotii	Rolfe	11	2018	25 TAN 26 MLW ZIM 29 MDG SEY	E
Bulbophyllum hyalinum	Schltr.	2	1923	29 COM MDG	E
Bulbophyllum ikongoense	H. Perrier	4	2004	29 MDG	E
Bulbophyllum imerinense	Schltr.	45	2020	29 MDG	E	EN
Bulbophyllum incurvum	Thouars	1		29 MAU MDG REU ROD†	E or T
Bulbophyllum insolitum	Bosser	5	2019	29 MDG	E
Bulbophyllum jackyi	G.A.Fisch., Sieder & P.J.Cribb	2	2017	29 MDG	E
Bulbophyllum jeanbosseri	Gamisch & Hermans	3	2018	29 MDG	E
Bulbophyllum jumelleanum	Schltr.	3	2005	29 MDG	E	EN
Bulbophyllum kainochiloides	H. Perrier	3	1992	29 MDG	E	EN
Bulbophyllum labatii	Bosser	2	2013	29 MDG	E
Bulbophyllum lakatoense	Bosser	12	2014	29 MDG	E or L	EN
Bulbophyllum lancisepalum	H. Perrier	3	2004	29 MDG	E
Bulbophyllum lanterna	Hermans	1	1999	29 MDG	E
Bulbophyllum latipetalum	H. Perrier	1	1948	29 MDG	E
Bulbophyllum leandrianum	H. Perrier	49	2018	29 MDG	E
Bulbophyllum lecouflei	Bosser	1	1984	29 MDG	E
Bulbophyllum lemuraeoides	H. Perrier	3	2011	29 MDG	E
Bulbophyllum lemurense	Bosser & P.J. Cribb	4	2012	29 MDG	E
Bulbophyllum leptochlamys	Schltr.	2	1923	29 MDG	E
Bulbophyllum leptostachyum	Schltr.	6	2013	29 MDG	E
Bulbophyllum lichenophylax	Schltr.	18	2014	29 MDG	E
Bulbophyllum lineariligulatum	Schltr.	13	2005	29 MDG	E
Bulbophyllum liparidioides	Schltr.	13	2020	29 MDG	E
Bulbophyllum longiflorum	Thouars	94	2019	23 ZAI 25 TAN UGA 26 ZIM 27 NAT 29 MAU MDG REU SEY 41 VIE 42 BOR JAW MLY MOL PHI SUL SUM 43 NWG SOL 50 QLD 60 FIJ NWC SAM VAN 61 COO SCI TUB 62 MRN	E
Bulbophyllum longivaginans	H. Perrier	13	2019	29 MDG	E
Bulbophyllum lucidum	Schltr.	3	2008	29 MDG	E
Bulbophyllum luteobracteatum	Jum. & Perrier	2	2009	29 MDG	E
Bulbophyllum lyperocephalum	Schltr.	5	2016	29 MDG	E
Bulbophyllum lyperostachyum	Schltr.	1	1923	29 MDG	E
Bulbophyllum maleolens	Kraenzl.	1	1928	29 MDG	E
Bulbophyllum mananjarense	Poiss.	1	1909	29 MDG	E
Bulbophyllum mangenotii	Bosser	6	2013	29 MDG	E	VU
Bulbophyllum marojejiense	H. Perrier	2	1948	29 MDG	E
Bulbophyllum marovoense	H. Perrier	1	1939	29 MDG	E
Bulbophyllum masoalanum	Schltr.	53	2020	29 MDG	E	VU
Bulbophyllum maudeae	A.D. Hawkes	1	1948	29 MDG	E
Bulbophyllum melleum	H. Perrier	29	2018	29 MDG	E	VU
Bulbophyllum metonymon	Summerh.	1	1923	29 MDG	E
Bulbophyllum minax	Schltr.	1	1919	29 MDG	E	CR
Bulbophyllum minutilabrum	H. Perrier	2	1993	29 MDG	E
Bulbophyllum minutum	Thouars	10	2004	29 MDG	E
Bulbophyllum mirificum	Schltr.	10	2017	29 MDG	E
Bulbophyllum moldenkeanum	A.D. Hawkes	4	1972	29 MDG	E
Bulbophyllum molossus	Rchb. f.	79	2020	29 MDG REU	E
Bulbophyllum moramanganum	Schltr.	3	1989	29 MDG	E
Bulbophyllum moratii	Bosser	1	1975	29 MDG	E	CR
Bulbophyllum multiflorum	Ridl.	95	2020	29 MDG	E	VU
Bulbophyllum multiligulatum	H. Perrier	5	2012	29 MDG	E
Bulbophyllum multivaginatum	Jum. & H.Perrier	3	2009	29 MDG	E
Bulbophyllum myrmecochilum	Schltr.	1	1960	29 MDG	E
Bulbophyllum namoronae	Bosser	1	1964	29 MDG	E
Bulbophyllum neglectum	Bosser	3	2012	29 MDG	E
Bulbophyllum nigriflorum	H.Perrier	2	1993	29 MDG	E
Bulbophyllum nitens	Jum. & Perrier	21	2017	29 MDG	E
Bulbophyllum nutans	Thouars	23	2018	29 MAU MDG REU	E
Bulbophyllum obscuriflorum	H.Perrier	1	1923	29 MDG	E
Bulbophyllum obtusatum	Schltr.	11	2012	29 MDG	E	EN
Bulbophyllum occlusum	Ridl.	94	2016	29 MDG REU	E
Bulbophyllum occultum	Thouars	124	2020	29 MAU MDG REU	E
Bulbophyllum oenanthum	Hermans, G.A.Fisch. & Andriant.	2	2007	29 MDG	E
Bulbophyllum onivense	H.Perrier	2	2000	29 MDG	E
Bulbophyllum ophiuchus	Ridl.	8	2003	29 MDG	E
Bulbophyllum oreodorum	Schltr.	5	2005	29 MDG	L
Bulbophyllum oxycalyx	Schltr.	24	2014	29 MDG	E
Bulbophyllum pachypus	Schltr.	65	2020	29 MDG	E
Bulbophyllum paleiferum	Schltr.	8	1964	29 MDG	E	EN
Bulbophyllum pallens	(Jum. & H. Perrier) Schltr.	1	1908	29 MDG	E
Bulbophyllum pandurella	Schltr.	9	2019	29 MDG	E	VU
Bulbophyllum pantoblepharon	Schltr.	3	2002	29 MDG	E
Bulbophyllum papangense	H.Perrier	1	1928	29 MDG	E
Bulbophyllum pentastichum	(Pfitzer ex Kraenzl.) Schltr.	16	2014	29 MDG	E
Bulbophyllum percorniculatum	H. Perrier	1	1947	29 MDG	E
Bulbophyllum perpusillum	H. Wendl. & Kraenzl.	1	1991	29 MDG	E
Bulbophyllum perreflexum	Bosser & P.J. Cribb	1	1989	29 MDG	E
Bulbophyllum perrieri	Schltr.	12	2015	29 MDG	E
Bulbophyllum perseverans	H. Perrier ex Hermans	5	2005	29 MDG	E
Bulbophyllum pervillei	Rolfe	14	2013	29 MDG	E
Bulbophyllum petrae	G.A.Fisch., Sieder & P.J.Cribb	5	2007	29 MDG	E	EN
Bulbophyllum peyrotii	Bosser	55	2018	29 MDG	E	VU
Bulbophyllum platypodum	H.Perrier	13	2014	29 MDG	E
Bulbophyllum pleiopterum	Schltr.	3	1992	29 MDG	E
Bulbophyllum pleurothallopsis	Schltr.	3	2005	29 MDG	E	EN
Bulbophyllum protectum	H.Perrier	12	2014	29 MDG	E
Bulbophyllum ptiloglossum	H.Wendl. & Kraenzl.	1	1896	29 MDG	E
Bulbophyllum pusillum	(Rolfe) De Wild.	8	2017	29 MDG	E
Bulbophyllum quadrialatum	H. Perrier	3	2002	29 MDG	E
Bulbophyllum ranomafanae	Bosser & P.J. Cribb	1	1993	29 MDG	E
Bulbophyllum rauhii	Toill.-Gen. & Bosser	21	2015	29 MDG	E
Bulbophyllum reflexiflorum	H. Perrier	8	2005	29 MDG	E
Bulbophyllum rhodostachys	Schltr.	1	1912	29 MDG	E
Bulbophyllum rictorium	Schltr.	1	1912	29 MDG	E
Bulbophyllum rienanense	H.Perrier	1	1924	29 MDG	E
Bulbophyllum rubiginosum	Schltr.	34	2019	29 MDG	E	EN
Bulbophyllum rubrilabium	Schltr.	2	1928	29 MDG	E
Bulbophyllum rubrum	Jum. & Perrier	7	1932	29 MDG	E	VU
Bulbophyllum rudolphus	Hermans	1	2002	29 MDG	E
Bulbophyllum rutenbergianum	Schltr.	7	1948	29 MDG	E
Bulbophyllum sandrangatense	Bosser	39	2020	29 MDG	E	VU
Bulbophyllum sanguineum	H.Perrier	1	1925	29 MDG	E	CR
Bulbophyllum sarcorhachis	Schltr.	10	2005	29 MDG	E
Bulbophyllum sciaphile	Bosser	47	2018	29 MDG	E
Bulbophyllum senghasii	G.A.Fisch. & Sieder	1	1961	29 MDG	E
Bulbophyllum septatum	Schltr.	18	2016	29 MDG	E	EN
Bulbophyllum sphaerobulbum	H.Perrier	2	2014	29 MDG	E
Bulbophyllum subapproximatum	H.Perrier	2	1996	29 MDG	E
Bulbophyllum subclavatum	Schltr.	27	2014	29 MDG	E	VU
Bulbophyllum subcrenulatum	Schltr.	2	1996	29 MDG	E
Bulbophyllum subsecundum	Schltr.	3	1927	29 MDG	E
Bulbophyllum subsessile	Schltr.	2	1995	29 MDG	E
Bulbophyllum sulfureum	Schltr.	18	2020	29 MDG	E	EN
Bulbophyllum tampoketsense	H.Perrier	1		29 MDG	E	CR
Bulbophyllum teretibulbum	H.Perrier	22	2019	29 MDG	E	EN
Bulbophyllum therezienii	Bosser	2	2007	29 MDG	E
Bulbophyllum toilliezae	Bosser	38	2020	29 MDG	E	EN
Bulbophyllum trichochlamys	H.Perrier	2	1992	29 MDG	E
Bulbophyllum trifarium	Rolfe	7	2015	29 MDG	E
Bulbophyllum trilineatum	H. Perrier	2	1928	29 MDG	E
Bulbophyllum tsaratananae	Schltr.	1	1926	29 MDG	E
Bulbophyllum turkii	Bosser & P.J. Cribb	1	1993	29 MDG	E
Bulbophyllum uroplatoides	Hermans & G.A.Fisch.	18	2019	29 MDG	E	CR
Bulbophyllum vakonae	Hermans	42	2019	29 MDG	E
Bulbophyllum variegatum	Thouars	2	2005	29 MAU MDG REU	E
Bulbophyllum ventriosum	H.Perrier	4	1962	29 MDG	E
Bulbophyllum verruculiferum	H. Perrier	2	1948	29 MDG	E
Bulbophyllum vestitum	Bosser	28	2018	29 MDG	E
Bulbophyllum viguieri	Schltr.	1	2005	29 MDG	E
Bulbophyllum vulcanorum	H.Perrier	3	2007	29 MDG	E
Bulbophyllum xanthobulbum	Schltr.	1		29 MDG	E
Bulbophyllum zaratananae	Schltr.	4	2003	29 MDG	E	EN
Calanthe decora	M.W.Chase, Christenh. & Schuit.	19	2013	29 MDG	E or T
Calanthe francoisii	(Schltr.) M.W.Chase, Christenh. & Schuit.	22	2013	29 MDG	T
Calanthe humblotii	(Rchb.f.) M.W.Chase, Christenh. & Schuit.	39	2010	29 MDG	T
Calanthe landyae	(P.J.Cribb & J.V.Stone) M.W.Chase, Christenh. & Schuit.	1	2003	29 MDG	T
Calanthe lutea	(Ursch & Toill.-Gen. ex Bosser) M.W.Chase, Christenh. & Schuit.	9	2017	29 MDG	T
Calanthe madagascariensis	Rolfe ex Hook. f.	29	2017	29 MDG	T	LC
Calanthe millotae	Ursch & Toill.-Gen. ex Bosser	2	1963	29 MAU MDG SEY	E or T
Calanthe peyrotii	(Bosser) M.W.Chase, Christenh. & Schuit.	1		29 MDG	T
Calanthe pulchella	(Kraenzl.) M.W.Chase, Christenh. & Schuit.	42	2018	29 MDG	E or T
Calanthe simulans	(Rolfe) M.W.Chase, Christenh. & Schuit.	2	2004	29 MDG	T
Calanthe steinhardtiana	(Senghas) M.W.Chase, Christenh. & Schuit.	75	2018	29 MDG	E
Calanthe sylvatica	(Thouars) Lindl.	40	2008	22 GUI LBR NGA SIE 23 BUR CMN CON EQG GAB GGI RWA ZAI 25 KEN TAN UGA 26 ANG MLW MOZ ZAM ZIM 27 CPP NAT SWZ TVL 29 COM MAU MDG REU	T
Calanthe tuberculosa	(Thouars) M.W.Chase, Christenh. & Schuit.	5	2016	29 MDG	T	EN
Cheirostylis nuda	(Thouars) Ormerod	38	2015	25 TAN 26 ZIM 27 NAT SWZ 29 COM MAU MDG REU	T
Corymborkis corymbis	Thouars	14	2012	22 GHA GUI IVO LBR NGA SIE TOG 23 CAF CMN CON EQG GAB GGI ZAI 24 ETH SUD 25 TAN UGA 26 ANG MLW MOZ ZIM 27 CPP NAT 29 MAU MDG REU	T
Cryptopus brachiatus	H. Perrier	10	2011	29 MDG	E	EN
Cryptopus dissectus	(Bosser) Bosser	1	1963	29 MAU MDG REU	E	CR
Cryptopus paniculatus	H.Perrier	53	2020	29 MDG	E	EN
Cynorkis aconitiflora	Hermans, Andriant. & Sieder	1	2016	29 MDG	T
Cynorkis alborubra	Schltr.	2	1958	29 MDG	T
Cynorkis ambondrombensis	Boiteau	2		29 MDG	T	CR
Cynorkis ampullacea	H. Perrier ex Hermans	4	1970	29 MDG	T
Cynorkis ampullifera	H. Perrier	5	1949	29 MDG	T
Cynorkis andohahelensis	H. Perrier	3	1974	29 MDG	T
Cynorkis andringitrana	Schltr.	16	1993	29 MDG	T
Cynorkis angustipetala	Ridl.	51	2014	29 MDG	T
Cynorkis aphylla	Schltr.	8	2005	29 MDG	T	EN
Cynorkis aurantiaca	Ridl.	18	2007	29 MDG	T	EN
Cynorkis australis	(Boiteau) Hermans & P.J. Cribb	1		29 MDG	T
Cynorkis bardotiana	Bosser	3	2007	29 MDG	T
Cynorkis baronii	Rolfe	30	2016	29 MDG	T
Cynorkis bathiei	Schltr.	11	2004	29 MDG	T
Cynorkis betsileensis	Kraenzl.	1		29 MDG	T
Cynorkis betsomangensis	(Bosser) Hermans & P.J. Cribb	2	1989	29 MDG	T
Cynorkis bifurca	(H. Perrier) Hermans & P.J. Cribb	3	1995	29 MDG	T
Cynorkis bimaculata	(Ridl.) H. Perrier	2	1961	29 MDG	T	CR
Cynorkis bobyi	Hermans & P.J. Cribb	2	1924	29 MDG	T
Cynorkis boinana	Schltr.	15	1997	29 MDG	T
Cynorkis brachyceras	Schltr.	3	1964	29 MDG	T
Cynorkis brachystachya	Bosser	2	1951	29 MDG	T
Cynorkis brevicornu	Ridl.	1	1880	29 MDG	T
Cynorkis calanthoides	Kraenzl.	33	2019	29 MDG	E
Cynorkis cardiophylla	Schltr.	12	1988	29 MDG	T
Cynorkis catatii	Bosser	1	1889	29 MDG	T	CR
Cynorkis christae	Hermans, Andriant. & Sieder	2	2016	29 MDG	T
Cynorkis cinnabarina	(Rolfe) Hermans & P.J. Cribb	28	2015	29 MDG	T	NT
Cynorkis coccinelloides	Schltr.	4	1992	29 MDG REU	T
Cynorkis commersoniana	(A.Rich.) Kraenzl.	4	2018	29 MAU MDG	T
Cynorkis confusa	H. Perrier	2	1972	29 MDG	T
Cynorkis cuneilabia	Schltr.	2	1989	29 MDG	T	EN
Cynorkis decaryana	H.Perrier ex Hermans	1	1920	29 MDG	T
Cynorkis dens-serpens	Hermans & P.J.Cribb	1	1993	29 MDG	T
Cynorkis disperidoides	Bosser	2	1941	29 MDG	T
Cynorkis elegans	Rchb. f.	11	2012	29 MDG	T
Cynorkis elephantina	Hermans, Andriant. & Sieder	1		29 MDG	T
Cynorkis epiphytica	(Schltr.) Hermans & P.J. Cribb	4	1950	29 MDG	T
Cynorkis ericophila	H. Perrier ex Hermans	1	1924	29 MDG	T
Cynorkis fastigiata	Thouars	107	2016	29 COM MAU MDG REU SEY (60) fij wal	T
Cynorkis filiformis	Schltr.	4	1995	29 MDG	T
Cynorkis fimbriata	H.Perrier ex Hermans	2	1951	29 MDG	T
Cynorkis flabellifera	H. Perrier	2	2003	29 MDG	T
Cynorkis flexuosa	Lindl.	65	2015	29 MDG	T
Cynorkis formosa	Bosser	2	1951	29 MDG	T	CR
Cynorkis gibbosa	Ridl.	46	2016	29 MDG	T	LC
Cynorkis gigas	Schltr.	26	2020	29 MDG	T	LC
Cynorkis glandulosa	Ridl.	2	1883	29 MDG	T
Cynorkis globifera	H. Perrier	1	1947	29 MDG	T	CR
Cynorkis graminea	(Thouars) Schltr.	59	2016	29 MAU MDG REU	T
Cynorkis gymnochiloides	(Schltr.) H. Perrier	5	1972	29 MDG	T	EN
Cynorkis henrici	Schltr.	7	2015	29 MDG	T	EN
Cynorkis hispidula	Ridl.	4	1919	29 MDG	T
Cynorkis hologlossa	Schltr.	6	2013	29 MDG	T
Cynorkis humbertii	Bosser	1	1951	29 MDG	T	CR
Cynorkis hyacinthina	Hermans & P.J. Cribb	2	1997	29 MDG	T
Cynorkis jackyi	Hermans & Sieder	1	2014	29 MDG	T
Cynorkis jumelleana	Schltr.	3	1981	29 MDG	T
Cynorkis kiehnii	Hermans, Sieder & Prehsler	1		29 MDG	L
Cynorkis lagenifera	(H. Perrier) Hermans & P.J. Cribb	3	1995	29 MDG	T
Cynorkis lancilabia	Schltr.	1	1923	29 MDG	T
Cynorkis latipetala	H. Perrier	1	1949	29 MDG	T
Cynorkis lemurica	Bosser	2	1951	29 MDG	T
Cynorkis lentiginosa	Hermans, Andriant. & Sieder	1	2016	29 MDG	T
Cynorkis lilacina	Ridl.	38	2008	29 MDG	T
Cynorkis lindleyana	Hermans	26	2017	29 MDG	T	LC
Cynorkis lowiana	Rchb. f.	22	2010	29 MDG	T
Cynorkis mammuthus	Hermans & P.J.Cribb	4	2020	29 MDG	T
Cynorkis mangabensis	Hermans & P.J.Cribb	1	2004	29 MDG	T
Cynorkis marianneae	Hermans	1	1996	29 MDG	T
Cynorkis marmorata	Hermans	1	1998	29 MDG	T
Cynorkis marojejyensis	Bosser	1	1949	29 MDG	T	CR
Cynorkis melinantha	Schltr.	2	1955	29 MDG	T
Cynorkis mellitula	Toill.-Gen. & Bosser	1	1961	29 MDG	T
Cynorkis mesophylla	Schltr.	1	1912	29 MDG	T
Cynorkis minuticalcar	Toill.-Gen. & Bosser	3	1963	29 MDG	T
Cynorkis monadenia	H. Perrier	2	1938	29 MDG	T	CR
Cynorkis murex	Hermans	1	1996	29 MDG	T
Cynorkis muscicola	Bosser	1	1941	29 MDG	T	CR
Cynorkis nutans	(Ridl.) H. Perrier	36	2019	29 MDG	T
Cynorkis ochroglossa	Schltr.	1	1922	29 MDG	T
Cynorkis orchioides	Schltr.	7	2011	29 MDG	T
Cynorkis papilio	Bosser	2	1964	29 MDG	T
Cynorkis papillosa	(Ridl.) Summerh.	17	1995	29 MDG	T
Cynorkis paradoxa	(Frapp.) Schltr.	9	2012	29 MDG REU	T
Cynorkis perrieri	Schltr.	8	1992	29 MDG	T	EN
Cynorkis petiolata	H. Perrier	1	1948	29 MDG	T
Cynorkis peyrotii	Bosser	7	1963	29 MDG REU	T	LC
Cynorkis pinguicularioides	H. Perrier	1	1932	29 MDG	T	CR
Cynorkis prehsleri	Hermans & Sieder	1	2017	30 MDG	T
Cynorkis pseudorolfei	H.Perrier	2	2010	29 MDG	T	CR
Cynorkis purpurascens	(Spreng.) Lindl.	28	2010	29 MAU MDG REU	T
Cynorkis purpurea	(Thouars) Kraenzl.	34	2015	29 MAU MDG	T	LC
Cynorkis quinqueloba	H. Perrier	4	1992	29 MDG	T	EN
Cynorkis quinquepartita	H. Perrier	2	2003	29 MDG	T
Cynorkis ridleyi	T. Durand & Schinz	104	2018	29 COM MDG REU	T
Cynorkis rolfei	Hochr.	1	1903	29 MDG	T	CR
Cynorkis rosellata	(Thouars) Bosser	10	1992	29 MDG REU	T
Cynorkis rotundifolia	(H. Perrier) Hermans & P.J. Cribb	1	1939	29 MDG	T
Cynorkis sacculata	Schltr.	2	1988	29 MDG	T	CR
Cynorkis sagittata	H.Perrier	1	1939	29 MDG	T	CR
Cynorkis sambiranoensis	Schltr.	9	1975	29 MDG	T	EN
Cynorkis sanguinolenta	Hermans, L.Gaut. & P.J.Cribb	3	2016	29 MDG	T
Cynorkis saxicola	Schltr.	4	1993	29 MDG	T
Cynorkis schlechterii	H. Perrier	3	2008	29 MDG	T	CR
Cynorkis siederi	Hermans & Andriant.	1	2016	29 MDG	T
Cynorkis sororia	Schltr.	10	2012	29 MDG	T
Cynorkis souegesii	Bosser & Veyret	1	1969	29 MDG	T	CR
Cynorkis spatulata	H. Perrier	4	1939	29 MDG	T
Cynorkis speciosa	Ridl.	27	2016	29 MDG	T
Cynorkis stolonifera	(Schltr.) Schltr.	12	2008	29 MDG	T	EN
Cynorkis subtilis	Bosser	1	2001	29 MDG	T
Cynorkis sylvatica	Bosser	2	1951	29 MDG	T	CR
Cynorkis syringescens	Hermans & P.J.Cribb	1	1996	29 MDG	T
Cynorkis tenella	Ridl.	2	1883	29 COM MDG	T
Cynorkis tenerrima	(Ridl.) Kraenzl.	6	1926	29 MDG	T	EN
Cynorkis tenuicalcar	Schltr.	6	2011	29 MDG	T
Cynorkis tristis	Bosser	1	1951	29 MDG	T	CR
Cynorkis tryphioides	Schltr.	27	2011	29 MDG	T
Cynorkis uliginosa	Bosser	1	1949	29 MDG	T
Cynorkis unguiculata	Hermans & P.J. Cribb	4	1953	29 MDG	T
Cynorkis uniflora	Lindl.	45	2016	29 MDG	T
Cynorkis verrucosa	Bosser	2	1959	29 MDG	T
Cynorkis villosa	Rolfe	4	2020	29 MDG	T
Cynorkis violacea	Schltr.	6	1995	29 MDG	T
Cynorkis volombato	Bosser	1	1953	29 MDG	T
Cynorkis zaratananae	Schltr.	2	1951	29 MDG	T	EN
Cyrtochiloides panduriformis	(Ames & C. Schweinf.) N.H. Williams & M.W.	1	1945	80 COS PAN	E
Didymoplexis avaratraensis	P.J. Cribb, Nusb. & L. Gaut.	1	2005	29 MDG	T
Didymoplexis recurvata	P.J. Cribb, Nusb. & L. Gaut.	1	2005	29 MDG	T
Didymoplexis stella-silvae	Hermans	1	1996	29 MDG	T
Didymoplexis verrucosa	J. Stewart & Hennessy	1	2010	27 NAT 29 MDG	T
Disa andringitrana	Schltr.	3	1958	29 MDG	T
Disa brevicornis	(Lindl.) Bolus	2	2008	26 MLW ZIM 27 CPP LES NAT OFS TVL 29 MDG	T
Disa buchenaviana	Kraenzl.	20	1985	29 MDG	T
Disa caffra	Bolus	3	2007	23 ZAI 25 TAN 26 ANG MLW ZAM 27 CPP NAT 29 MDG	T
Disa incarnata	Lindl.	50	2016	29 MDG	T
Disperis ankarensis	H. Perrier	5	2003	29 MDG	T
Disperis anthoceros	Rchb. f.	1	1934	22 NGA 23 BUR CMN RWA ZAI 24 ETH SUD 25 KEN TAN UGA 26 MLW ZAM ZIM 27 NAT TVL 29 MDG	T
Disperis bathiei	Bosser & la Croix	1	1909	29 MDG	T
Disperis bosseri	la Croix & P.J. Cribb	1	1957	29 MDG	T	CR
Disperis ciliata	Bosser	1	1951	29 MDG	T	CR
Disperis cordata	Sw.	1	2003	29 MAU MDG REU	T	EN
Disperis discifera	H. Perrier	26	2012	29 MDG REU	T
Disperis erucifera	H. Perrier	13	2012	29 MDG	T	EN
Disperis falcatipetala	P.J. Cribb & la Croix	1	1992	29 MDG	T
Disperis hildebrandtii	Rchb. f.	20	2011	29 COM MDG	T
Disperis humblotii	Rchb. f.	4	1937	29 COM MDG	T
Disperis lanceana	H. Perrier	1	2011	29 MDG	T
Disperis lanceolata	Bosser & la Croix	3	1955	29 MDG	T	EN
Disperis latigaleata	H. Perrier	3	1993	29 MDG	T
Disperis majungensis	Schltr.	2	1975	29 MDG	T	EN
Disperis masoalensis	P.J. Cribb & la Croix	4	2001	29 MDG	T	EN
Disperis oppositifolia	Sm.	20	2012	29 COM MAU MDG REU	T
Disperis perrieri	Schltr.	2	1951	29 MDG	T
Disperis saxicola	Schltr.	11	2008	29 MDG	T
Disperis similis	Schltr.	6	2008	29 MDG	T
Disperis trilineata	Schltr.	6	2012	29 COM MDG	T
Disperis tripetaloides	(Thouars) Lindl.	11	2003	29 COM MAU MDG REU ROD SEY	T
Erasanthe henrici	(Schltr.) P.J. Cribb, Hermans & D.L. Roberts	9	2011	29 MDG	E or T
Eulophia alismatophylla	Rchb. f.	1	1885	29 MDG	T
Eulophia ambongensis	Schltr.	6	2013	29 MDG	T
Eulophia ambrensis	(H. Perrier) Butzin	11	2012	29 MDG	T
Eulophia analamerensis	(H.Perrier) M.W.Chase & Schuit.	5	2007	29 MDG	T
Eulophia analavelensis	(H.Perrier) M.W.Chase & Schuit.	4	1972	29 MDG	T
Eulophia antsingyensis	(G.Gerlach) M.W.Chase & Schuit.	1	1997	29 MDG	T
Eulophia beravensis	Rchb.f.	31	2010	29 MDG	T
Eulophia boinensis	(Schltr.) M.W.Chase & Schuit.	3	2013	29 MDG	T
Eulophia bosseriana	M.W.Chase & Schuit.	8	2004	29 MDG	T
Eulophia calcarata	(Schltr.) Schltr.	38	2017	29 MDG	T
Eulophia callmanderi	(Bosser) M.W.Chase & Schuit.	2	2005	29 MDG	T
Eulophia capuroniana	(Bosser & Morat) M.W.Chase & Schuit.	2	1970	29 MDG	T
Eulophia chrysea	M.W.Chase & Schuit.	1	1993	29 MDG	T
Eulophia clitellifera	(Rchb. f.) Bolus	5	2003	22 GHA 23 BUR CON RWA ZAI 24 ETH SUD 25 KEN TAN UGA 26 MOZ ZAM ZIM 27 CPP LES NAT OFS SWZ TVL 29 MDG	T
Eulophia cordylinophylla	Rchb. f.	2	1924	29 COM MDG	T
Eulophia decaryana	H. Perrier	37	2017	25 KEN 26 MOZ ZIM 27 NAT 29 MDG	T
Eulophia elisabethae	(Linden & Rolfe) M.W.Chase & Schuit.	2	1962	29 MDG	E
Eulophia epiphytica	P.J. Cribb, Du Puy & Bosser	10	2013	29 MDG	E
Eulophia ericophila	(Bosser) M.W.Chase & Schuit.	3	1989	29 MDG	T
Eulophia falcigera	(Rchb.f.) M.W.Chase, Kumar & Schuit.	25	2018	29 COM? MDG	E	LC
Eulophia filifolia	Bosser & Morat	15	2019	29 MDG	T	EN
Eulophia flabellata	(Thouars) M.W.Chase, Kumar & Schuit.	47	2019	29 MDG	E
Eulophia flavescens	(Bosser & Morat) M.W.Chase & Schuit.	1	1954	29 MDG	T
Eulophia furcata	(Bosser & Morat) M.W.Chase & Schuit.	2	1943	29 MDG	T
Eulophia galbana	Ridl.	8	2007	29 MDG	E	VU
Eulophia grandidieri	H. Perrier	1	1901	29 MDG	T	CR
Eulophia hebdingiana	(Guillaumin) M.W.Chase & Schuit.	1	1964	29 MDG	T
Eulophia hermansiana	M.W.Chase & Schuit.	1	2008	29 MDG	E
Eulophia hians	Spreng.	23	2015	23 ZAI 24 ETH 25 KEN TAN 26 ANG MLW MOZ ZAM ZIM 27 BOT CPP LES NAT OFS SWZ TVL 29 MDG 35 YEM	T
Eulophia hologlossa	Schltr.	3	1994	29 MDG	T
Eulophia humbertii	(H. Perrier) Butzin	2	1973	29 MDG	T
Eulophia ibityensis	Schltr.	7	1971	29 MDG	T
Eulophia lanceata	H. Perrier	2	2003	29 MDG	T
Eulophia livingstoniana	(Rchb. f.) Schltr.	50	2016	23 BUR CAF RWA ZAI 24 ETH SUD 25 KEN TAN UGA 26 ANG MLW MOZ ZAM ZIM 27 BOT NAM TVL 29 COM MDG	T
Eulophia macra	Ridl.	20	1974	29 MDG	T
Eulophia maculata	(Lindl.) Rchb. f.	19	2011	22 BEN BKN GHA GNB GUI IVO LBR NGA SEN SIE TOG 23 BUR CAF CMN CON GAB GGI ZAI 24 SUD 25 KEN TAN UGA 26 ANG MLW MOZ ZIM 27 NAT 29 MAU MDG REU (78) fla (79) mxt (80) blz cos gua hon pan (81) bah cay cub dom hai jam lee nla pue trt win (82) frg guy sur ven (83) bol clm ecu per (84) bzc bze bzl bzn bzs (85) age agw par	T	LC
Eulophia mangenotiana	Bosser & Veyret	1	1969	29 MDG	T	CR
Eulophia nervosa	H. Perrier	1	1914	29 MDG	T	CR
Eulophia palmicola	H. Perrier	6	2012	29 MDG	E
Eulophia pandurata	Rolfe	5	2010	26 ZIM 29 MDG	T
Eulophia pardalina	(Rchb.f.) M.W.Chase & Schuit.	10	2017	29 MDG	E	EN
Eulophia perrieri	Schltr.	2	2011	29 MDG	T
Eulophia petiolata	Schltr.	33	2012	29 MDG	T
Eulophia peyrotii	(Bosser & Morat) M.W.Chase & Schuit.	5	1974	29 MDG	T
Eulophia pileata	Ridl.	7	2011	29 COM MDG	T
Eulophia plantaginea	(Thouars) Rolfe ex Hochr.	79	2015	29 MAU MDG REU	T
Eulophia pulchra	(Thouars) Lindl.	41	2014	25 TAN 26 MOZ ZIM 29 MAU MDG REU 38 TAI 40 IND SRL 41 CBD LAO THA VIE 42 BOR JAW LSI MLY MOL PHI SUL SUM 43 BIS NWG SOL 50 QLD 60 FIJ NUE NWC TON VAN 62 CRL MRN	T
Eulophia quadriloba	Schltr.	1	1904	26 ZIM 27 SWZ 29 MDG	T
Eulophia ramosa	Ridl.	52	2012	29 MDG	T	LC
Eulophia reticulata	Ridl.	35	2016	29 MDG	T	LC
Eulophia roempleriana	(Rchb.f.) M.W.Chase & Schuit.	15	2019	29 MDG	E
Eulophia roseovariegata	(Senghas) M.W.Chase & Schuit.	13	2011	29 MDG	T
Eulophia rutenbergiana	Kraenzl.	39	2015	29 MDG	T
Eulophia sclerophylla	Rchb. f.	4	2003	29 COM MDG	T
Eulophia spathulifera	H. Perrier	25	2005	29 MDG	T
Eulophia splendida	(Koop. & P.J.Cribb) M.W.Chase & Schuit.	1		29 MDG	T
Eulophia wendlandiana	Kraenzl.	1		29 MDG	T
Galeola humblotii	Rchb.f.	12	2017	29 COM MDG	T
Gastrodia agnicellus	Hermans & P.J.Cribb	1	1999	29 MDG	T
Gastrodia elatoides	W.C.Huang, G.W.Hu & Q.F.Wang	1	2017	29 MDG	T
Gastrodia madagascariensis	H. Perrier ex Martos & Bytebier	4	2013	29 MDG	T
Goodyera afzelii	Schltr.	5	2003	26 MOZ 29 MDG 41 VIE	T
Goodyera flaccida	Schltr.	3	2011	29 MDG	T	CR
Goodyera goudotii	Ormerod & Cavestro	1	1836	29 MDG	T
Goodyera humicola	Schltr.	23	2020	29 MDG	T
Goodyera perrieri	Schltr.	13	2020	29 MDG	T	EN
Grammangis ellisii	(Lindl.) Rchb. f.	34	2020	29 MDG	E
Grammangis spectabilis	Bosser & Morat	2	1967	29 MDG	E	CR
Graphorkis concolor	(Thouars) Kuntze	27	2019	29 COM MAU MDG REU SEY	E
Graphorkis ecalcarata	(Schltr.) Summerh.	7	2003	29 MDG	E
Graphorkis medemiae	(Schltr.) Summerh.	2	1940	29 MDG	E	CR
Habenaria acuticalcar	H. Perrier	4	2013	29 MDG	T
Habenaria alta	Ridl.	12	2011	29 MDG	T
Habenaria ambositrana	Schltr.	17	2016	29 MDG	T
Habenaria arachnoides	Thouars	8	2003	29 MDG	T
Habenaria bathiei	Schltr.	14	2003	29 MDG	T
Habenaria beharensis	Bosser	3	1974	29 MDG	T
Habenaria boiviniana	Kraenzl. & Schltr.	7	1995	25 KEN TAN 29 COM MDG	T
Habenaria cirrhata	(Lindl.) Rchb. f.	15	2014	22 GHA GUI IVO NGA SEN SIE TOG 23 BUR CAF CMN EQG GAB ZAI 24 CHA ETH SUD 25 KEN TAN UGA 26 MLW ZAM 29 COM MDG	T
Habenaria clareae	Hermans	23	2007	26 MLW ZIM 29 MDG	T
Habenaria cochleicalcar	Bosser	2	1992	29 MDG	T
Habenaria conopodes	Ridl.	3	1930	29 MDG	T
Habenaria crocodilium	Hermans	2	2007	29 MDG	T
Habenaria deanscowaniana	Hermans	1		29 MDG	T
Habenaria decaryana	H.Perrier	1	1926	29 MDG	T
Habenaria demissa	Schltr.	3	1933	29 MDG	T
Habenaria foxii	Ridl.	2	1925	29 MDG	T
Habenaria hilsenbergii	Ridl.	22	2012	29 MDG	T
Habenaria incarnata	David Lyall ex Lindl.	33	2020	29 COM MDG	T
Habenaria lastelleana	Kraenzl.	3	2005	29 MDG	T
Habenaria leandriana	Bosser	6	2007	29 MDG	T
Habenaria monadenioides	Schltr.	12	2016	29 MDG	T
Habenaria nautiloides	H.Perrier	2	1947	29 MDG	T
Habenaria praealta	(Thouars) Spreng.	4	2003	29 MDG REU	T
Habenaria quartzicola	Schltr.	2	1990	29 MDG	T
Habenaria saprophytica	Bosser & P.J. Cribb	2	1992	29 MDG	T
Habenaria simplex	Kraenzl.	18	2015	29 MDG	T
Habenaria tianae	P.J.Cribb & D.L.Roberts	2	2007	29 MDG	T	EN
Habenaria tropophila	H.Perrier	4	1963	29 MDG	T
Habenaria truncata	Lindl.	16	2011	29 MDG	T
Habenaria tsaratananensis	H.Perrier	1	1924	29 MDG	T
Hetaeria heterosepala	(Rchb. f.) Summerh.	1	2008	22 IVO LBR NGA 23 CMN CON EQG GAB GGI ZAI 25 TAN 29 MDG	T
Imerinaea madagascarica	Schltr.	10	2012	29 MDG	T
Jumellea alionae	P.J.Cribb	1	1995	29 MDG	E
Jumellea ambrensis	H. Perrier	1	1933	29 MDG	E
Jumellea amplifolia	Schltr.	5	2016	29 MDG	E
Jumellea angustifolia	H. Perrier	3	1993	29 MDG	E
Jumellea arachnantha	(Rchb. f.) Schltr.	28	2019	29 COM MDG	E
Jumellea arborescens	H. Perrier	36	2018	29 COM MDG	E
Jumellea bathiei	Schltr.	1	1921	29 MDG	E
Jumellea brachycentra	Schltr.	8	2010	29 MDG	E
Jumellea brevifolia	H. Perrier	3	2019	29 MDG	l
Jumellea comorensis	(Rchb. f.) Schltr.	1	1981	29 COM	E
Jumellea confusa	(Schltr.) Schltr.	32	2019	29 COM MDG	E
Jumellea cowanii	(Ridl.) Garay	1	1881	29 MDG	E
Jumellea cyrtoceras	Schltr.	1	2005	29 MDG	E
Jumellea dendrobioides	Schltr.	2	1992	29 MDG	E
Jumellea densefoliata	Senghas	28	2018	29 MDG	E
Jumellea divaricata	(Frapp. ex Cordem.) Schltr.	1	2016	29 MAU REU	E
Jumellea exilis	(Cordem.) Schltr.	7	2016	29 MAU MDG REU	E
Jumellea francoisii	Schltr.	5	2007	29 MDG	E
Jumellea gregariiflora	H. Perrier	3	1943	29 MDG	L
Jumellea hyalina	H. Perrier	5	2017	29 MDG	E
Jumellea ibityana	Schltr.	3	1963	29 MDG	L
Jumellea intricata	H. Perrier	77	2019	29 MDG	E
Jumellea jumelleana	(Schltr.) Summerh.	15	2018	29 MDG	E
Jumellea lignosa	(Schltr.) Schltr.	27	2019	29 MDG	E
Jumellea linearipetala	H. Perrier	9	2011	29 MDG	E
Jumellea longivaginans	H. Perrier	80	2019	29 MDG	E	VU
Jumellea majalis	(Schltr.) Schltr.	4	2003	29 MDG	E
Jumellea major	Schltr.	8	2019	29 MDG	E
Jumellea marojejiensis	H. Perrier	3	1949	29 MDG	E
Jumellea maxillarioides	(Ridl.) Schltr.	33	2020	29 COM MDG	E
Jumellea ophioplectron	(Rchb. f.) Schltr.	2		29 MDG	E
Jumellea pachyceras	Schltr.	7	1972	29 MDG	E
Jumellea papangensis	H. Perrier	6	2012	29 MDG	L
Jumellea peyrotii	Bosser	29	2016	29 MDG	E	EN
Jumellea porrigens	Schltr.	1	1923	29 MDG	E
Jumellea punctata	H. Perrier	129	2019	29 MDG	E
Jumellea recurva	(Thouars) Schltr.	8	2016	29 MAU MDG REU	E
Jumellea rigida	Schltr.	14	2016	29 MDG	E or L
Jumellea rossii	Senghas	1	1834	29 MAU REU	E
Jumellea similis	Schltr.	4	2020	29 MDG	E
Jumellea spathulata	(Ridl.) Schltr.	3	2003	29 MDG	E
Jumellea stenoglossa	H.Perrier	7	2014	29 MDG	E
Jumellea stenophylla	(Frapp. ex Cordem.) Schltr.	293	2019	29 MDG REU	E	LC
Jumellea tenuibracteata	(H. Perrier ex Hermans) F. Rakotoar. & Pailler	3	2016	29 MDG	E
Jumellea teretifolia	Schltr.	9	2018	29 MDG	E
Jumellea zaratananae	Schltr.	6	2003	29 MDG	E
Lemurella culicifera	(Rchb. f.) H. Perrier	21	2017	29 COM MDG	E
Lemurella pallidiflora	Bosser	12	2019	29 MDG	E
Lemurella papillosa	Bosser	11	2020	29 MDG	E	EN
Lemurella virescens	H.Perrier	6	2013	29 MDG	E	VU
Lemurorchis madagascariensis	Kraenzl.	4	1961	29 MDG	E
Liparis ambohimangana	Hermans	12	2018	29 MDG	E or T	EN
Liparis andringitrana	Schltr.	21	2018	29 MDG	T or L
Liparis bathiei	Schltr.	3	2019	29 MDG	T
Liparis bemarahensis	Hermans	7	1999	29 MDG	T, E, L	EN
Liparis bicornis	Ridl.	11	2011	29 MDG	T or L
Liparis bosseri	Hermans	2	2010	29 MDG	T or L	EN
Liparis bulbophylloides	H.Perrier	20	2016	29 MDG	E	VU
Liparis cespitosa	(Lam.) Lindl.	15	2020	25 TAN UGA 26 MLW MOZ 29 MAU MDG REU 36 CHC CHH CHT 40 ASS EHM IND NEP SRL WHM 41 CBD LAO THA VIE 42 BOR JAW LSI MLY MOL PHI SUL SUM 43 BIS NWG SOL 60 FIJ NWC SAM VAN 61 SCI TUB	E or T
Liparis chantaliae	Hermans & Hervouet	24	2018	29 MDG	E
Liparis cladophylax	Schltr.	2	1912	29 MDG	E
Liparis clareae	Hermans	11	2012	29 MDG	E or T
Liparis danguyana	H.Perrier	3	1992	29 MDG	E or T
Liparis densa	Schltr.	3	1934	29 MDG	T or L
Liparis dryadum	Schltr.	8	2018	29 MDG	E
Liparis flavescens	(Thouars) Lindl.	3	1880	29 MAU MDG REU SEY	E or T
Liparis gracilipes	Schltr.	4	2006	29 MDG	T, E, L
Liparis imerinensis	Schltr.	18	2011	29 MDG	T, E, L
Liparis jumelleana	Schltr.	6	2006	29 MDG	T, E, L
Liparis laurentii	Hermans & Nusb.	2	2006	29 MDG	T	EN
Liparis listeroides	Schltr.	21	2014	29 MDG	E or T
Liparis longicaulis	Ridl.	82	2016	29 MDG	T	VU
Liparis longipetala	Ridl.	23	2012	29 MDG	L	LC
Liparis lutea	Ridl.	2	1953	29 MDG	T
Liparis magnifica	Hermans	5	2018	29 MDG	E or T	EN
Liparis nephrocardia	Schltr.	5	1992	29 MDG	E or L
Liparis ochracea	Ridl.	58	2012	29 MDG REU	L
Liparis ornithorrhynchos	Ridl.	9	1997	29 MDG	E
Liparis parva	Ridl.	4	1997	29 MDG	E
Liparis perrieri	Schltr.	14	2012	29 MDG	E or L
Liparis polycardia	Rchb. f.	21	2015	29 COM MDG	E or T	VU
Liparis puncticulata	Ridl.	27	2010	29 MDG	E or T	VU
Liparis rivalis	Schltr.	14	2003	29 MDG	T
Liparis salassia	(Pers.) Summerh.	17	2013	29 COM MAU MDG REU	T, E, L
Liparis sambiranoensis	Schltr.	31	2012	29 MDG	T, E, L
Liparis scaposa	Frapp. ex Cordem.	14	2018	29 MDG REU	E or T
Liparis stenophylla	Schltr.	11	2018	29 MDG	T, E, L
Liparis superclareae	Hermans	1	2002	29 MDG	T	CR
Liparis trulliformis	Schltr.	1	1923	29 MDG	E
Liparis vulturiceps	Hermans & P.J.Cribb	1	1997	29 MDG	T	EN
Liparis warpurii	Rolfe	7	2013	29 MDG	T	EN
Liparis xanthina	Ridl.	1		29 MDG	E
Liparis zaratananae	Schltr.	4	2017	29 MDG	T
Malaxis atrorubra	(H. Perrier) Summerh.	3	1997	29 MDG	T
Malaxis madagascariensis	(Klinge) Summerh.	1		29 MDG	T
Malaxis physuroides	(Schltr.) Summerh.	3	2007	29 MDG	T, E, L
Malaxis weberbaueriana	(Kraenzl.) Summerh.	4	1999	23 CMN 29 MDG	T
Megalorchis regalis	(Schltr.) H. Perrier	1	1922	29 MDG	T
Microcoelia aphylla	(Thouars) Summerh.	28	2009	25 KEN TAN UGA 26 MOZ ZIM 27 NAT 29 MAU MDG REU	E
Microcoelia aurantiaca	(Schltr.) Summerh.	1		29 MDG	E
Microcoelia bispiculata	L.Jonss.	9	2020	29 MDG	E
Microcoelia cornuta	(Ridl.) Carlsward	13	2013	29 COM MDG	E
Microcoelia decaryana	L.Jonss.	2	2012	29 MDG	E
Microcoelia dolichorhiza	(Schltr.) Summerh.	1	1909	29 MDG	E
Microcoelia elliotii	(Finet) Summerh.	2	1924	29 MDG	E
Microcoelia exilis	Lindl.	6	1993	23 ZAI 24 SOM? 25 KEN TAN UGA 26 MLW MOZ ZAM ZIM 27 NAT 29 MDG	E
Microcoelia gilpinae	(Rchb. f. & S. Moore) Summerh.	56	2018	29 MDG	E
Microcoelia macrantha	(H. Perrier) Summerh.	63	2019	29 MDG	E
Microcoelia perrieri	(Finet) Summerh.	27	2016	29 MDG	E
Microcoelia physophora	(Rchb. f.) Summerh.	8	2005	25 KEN TAN 29 MDG	E
Neobathiea comet-halei	Hermans & P.J.Cribb	2	1996	29 MDG	E
Neobathiea grandidieriana	(Rchb.f.) Garay	60	2020	29 COM MDG	E
Neobathiea hirtula	H. Perrier	5	1961	29 MDG	E
Neobathiea keraudrenae	Toill.-Gen. & Bosser	1	1916	29 MDG	E
Neobathiea perrieri	(Schltr.) Schltr.	15	2012	29 MDG	E
Neobathiea spatulata	H. Perrier	7	2011	29 MDG	E
Nervilia affinis	Schltr.	18	2016	29 MDG REU	T
Nervilia bicarinata	(Blume) Schltr.	23	2017	22 BEN BKN GHA GNB GUI IVO NGA SEN SIE TOG 23 BUR CAF CMN CON GGI ZAI 24 CHA ERI ETH 25 KEN TAN UGA 26 ANG MLW ZAM ZIM 27 NAT TVL 29 COM MAU MDG REU 35 OMA YEM	T
Nervilia kotschyi	(Rchb. f.) Schltr.	19	2017	22 BEN BKN GUI IVO MLI NGA SEN 23 CAF ZAI 24 CHA ERI ETH SUD 25 KEN TAN UGA 26 ANG MLW MOZ ZAM ZIM 27 TVL 29 COM MDG	T
Nervilia leguminosarum	Jum. & H. Perrier	6	2011	29 MDG	T
Nervilia lilacea	Jum. & H. Perrier	5	2011	25 TAN 26 MLW MOZ? ZAM? ZIM 27 TVL 29 MDG	T
Nervilia petraea	(Afzel. ex Sw.) Summerh.	8	1986	22 BEN BKN GHA GUI IVO NGA SEN SIE 23 CAF CMN CON GAB ZAI 25 KEN TAN UGA 26 MLW MOZ ZAM ZIM 29 MDG REU	T
Nervilia renschiana	(Rchb. f.) Schltr.	10	2018	23 BUR ZAI 25 TAN 26 ANG? MLW MOZ ZAM ZIM 27 NAT 29 MDG	T
Nervilia simplex	(Spreng.) Schltr.	14	2000	21 CVI† 22 BEN GHA GUI IVO LBR MLI NGA SEN SIE TOG 23 BUR CAF CMN CON GGI ZAI 24 ETH 25 KEN TAN 26 MLW MOZ ZAM ZIM 27 SWZ TVL 29 MAU MDG REU 38 TAI 40 ASS EHM IND NEP WHM 41 LAO THA VIE 42 JAW PHI SUM 43 NWG 50 QLD 60 NWC SAM VAN	T
Oberonia disticha	(Lam.) Schltr.	136	2019	22 GHA GUI LBR 23 CMN CON GAB GGI ZAI 24 ETH 25 KEN TAN UGA 26 MLW MOZ? ZIM 27 TVL 29 COM MAU MDG REU ROD†	E
Oeonia brauniana	H. Wendl. & Kraenzl.	11	2016	29 MDG	E	VU
Oeonia curvata	Bosser	3	1993	29 MDG	E
Oeonia madagascariensis	(Schltr.) Bosser	2	1951	29 MDG	E
Oeonia rosea	Ridl.	112	2020	29 MDG REU	E
Oeonia volucris	(Thouars) Spreng.	112	2017	29 MAU MDG REU	E
Oeoniella polystachys	(Thouars) Schltr.	54	2019	29 COM MAU MDG REU	E
Pectinariella edmundi	Bosser ex Verlynde & Ramand.	15	2020	29 MDG	E	VU
Pectinariella pterophylla	(H. Perrier) Verlynde & Ramand.	77	2020	29 MDG	E	EN
Pectinariella scroticalcar	Verlynde & Ramand.	5	2013	29 MAU MDG REU	T	EN
Platycoryne pervillei	Rchb. f.	16	2011	25 KEN TAN 26 MLW MOZ ZAM ZIM 29 MDG	T
Platylepis densiflora	Rolfe	7	2012	29 MAU MDG REU	T
Platylepis glandulosa	(Lindl.) Rchb. f.	1	1995	22 BEN GHA GNB GUI IVO LBR NGA 23 CAF CMN CON EQG GGI ZAI 24 ETH SUD 25 TAN UGA 26 ANG MLW MOZ ZAM ZIM 27 NAT	T
Platylepis margaritifera	Schltr.	3	2014	29 MDG	T
Platylepis occulta	(Thouars) Rchb. f.	16	2013	29 MAU MDG REU SEY	T
Polystachya anceps	Ridl.	29	2017	29 COM MDG	L
Polystachya aurantiaca	Schltr.	8	2005	29 MDG	E
Polystachya clareae	Hermans	2	1999	29 MDG	E or T
Polystachya concreta	(Jacq.) Garay & H.R. Sweet	89	2019	22 GHA GUI IVO LBR NGA SIE TOG 23 BUR CAF CMN CON EQG GAB GGI RWA ZAI 24 ETH SUD 25 KEN TAN UGA 26 ANG MLW MOZ ZAM ZIM 27 CPP NAT SWZ TVL 29 COM MAU MDG REU SEY 36 CHC 40 IND SRL 41 AND LAO NCB THA VIE 42 BOR JAW LSI MLY MOL PHI SUL SUM (63) haw 78 FLA 79 MXT 80 GUA PAN 81 BAH CAY CUB DOM HAI JAM LEE PUE TRT VNA WIN 82 FRG GUY SUR VEN 83 BOL CLM ECU PER 84 BZC BZE BZL BZN BZS 85 AGW	E or T
Polystachya cornigera	Schltr.	5	1993	29 MDG	E
Polystachya cultriformis	(Thouars) Lindl. ex Spreng.	142	2017	23 BUR CMN GAB GGI RWA ZAI 24 ETH SUD 25 KEN TAN UGA 26 MLW MOZ ZIM 27 NAT SWZ TVL 29 COM MAU MDG REU SEY	E or L
Polystachya fusiformis	(Thouars) Lindl.	64	2016	22 GHA LBR 23 BUR CMN GAB GGI RWA ZAI 24 ETH 25 KEN TAN UGA 26 MLW MOZ ZAM ZIM 27 CPP NAT SWZ TVL 29 MAU MDG REU SEY	E or L
Polystachya heckeliana	Schltr.	10	2019	29 MDG	E or L
Polystachya henrici	Schltr.	6	2019	29 MDG	E or L
Polystachya humbertii	H.Perrier	26	2019	29 MAU MDG	E
Polystachya monophylla	Schltr.	7	2003	29 MDG	T or L
Polystachya oreocharis	Schltr.	24	1995	29 MDG	E
Polystachya pergibbosa	H.Perrier	4	1974	29 MDG	E
Polystachya perrieri	Schltr.	2	2012	29 MDG	L
Polystachya rhodochila	Schltr.	42	2016	29 MDG	E or T
Polystachya rosea	Ridl.	31	2011	29 COM MDG SEY	T or L
Polystachya rosellata	Ridl.	6	1995	29 MDG	E
Polystachya siederi	Hermans	1	2017	29 MDG	L
Polystachya tsaratananae	H.Perrier	8	1999	29 MDG	L
Polystachya tsinjoarivensis	H.Perrier	32	2019	29 MDG	T	EN
Polystachya virescens	Ridl.	45	2019	29 MDG	E
Polystachya waterlotii	Guillaumin	4	1998	29 COM MDG	E
Satyrium amoenum	(Thouars) A. Rich.	63	2016	29 COM MDG REU	T
Satyrium baronii	Schltr.	9	1970	29 MDG	T
Satyrium perrieri	Schltr.	6	2011	29 MDG	T
Satyrium rostratum	Lindl.	31	2016	29 MDG	T
Satyrium trinerve	Lindl.	66	2015	22 GUI NGA SIE 23 BUR CAF CMN CON RWA ZAI 24 SUD 25 TAN UGA 26 ANG MLW MOZ ZAM ZIM 27 CPP NAT SWZ TVL 29 COM MDG	T	LC
Sobennikoffia fournieriana	(Kraenzl.) Schltr.	1		29 MDG	E or L
Sobennikoffia humbertiana	H.Perrier	37	2014	29 MDG	L
Sobennikoffia poissoniana	H.Perrier	5	2005	29 MDG	L	EN
Sobennikoffia robusta	(Schltr.) Schltr.	15	2012	29 MDG	E
Tylostigma filiforme	H. Perrier	5	1989	29 MDG	T	CR
Tylostigma foliosum	Schltr.	6	2012	29 MDG	T
Tylostigma herminioides	Schltr.	1	1921	29 MDG	T	CR
Tylostigma hildebrandtii	(Ridl.) Schltr.	8	1956	29 MDG	T	EN
Tylostigma madagascariense	Schltr.	2	2007	29 MDG	T	CR
Tylostigma nigrescens	Schltr.	4	2016	29 MDG	T	EN
Tylostigma perrieri	Schltr.	2	1928	29 MDG	T
Tylostigma tenellum	Schltr.	3	1920	29 MDG	T
Vanilla bosseri	L. Allorge	12	2016	29 MDG	E or T
Vanilla coursii	H. Perrier	6	2014	29 MDG	E or T
Vanilla decaryana	H. Perrier	18	2020	29 MDG	E or T
Vanilla francoisii	H. Perrier	7	2019	29 MDG	E or T
Vanilla humblotii	Rchb. f.	2	2008	29 COM MDG	E or T
Vanilla madagascariensis	Rolfe	47	2017	29 MDG	E or T
Vanilla perrieri	Schltr.	8	2007	29 MDG	E or T
Zeuxine madagascariensis	Schltr.	1	1909	29 MDG	T
