# Supplementary material for: Diversity and distribution of Orchidaceae in one of the world's most threatened plant hotspots (Madagascar)
Source: Biodivers Data J. 2023 Sep 19;11:e106223. doi: 10.3897/BDJ.11.e106223 (PMC10840847; doi:10.3897/BDJ.11.e106223)
Supplement: Supplementary material 2 — Global dataset of orchid specimens collected to date in Madagascar [file bdj-11-e106223-s002.xlsx]

## Sheet: Feuil1
Source	Duplicate	Senior collector+collection number	Full collector	Species	Locality	Latitude	Longitude	Collection Day	Collection Month	Collection Year	Habitat	Vegetation	Institutions	Barcodes
Tropicos		Andriamihajarivo, T.H. 1208	Tefy Andriamihajarivo & et al.	Acampe pachyglossa	Mitsinjo, Analamanitra,lieu dit forêt de Maliolio inclu dans la forêt de Tsiombikibo, Ouest de Mitsinjo. Récolté avec M. Tsitindry, F. Jean Paul & Tsivery.	-16.1	45.9	28	3	2007			CNARP, MO, P, TAN	MO-2856111
Tropicos		Andriamihajarivo, T.H. 1446	Tefy Andriamihajarivo & et al.	Acampe pachyglossa	Diana, Masorolava, Mahagaga, Est de la forêt d'Antsoroby. Echantillon preservé en alcool. Récolté avec A. Ravoahangy, Abdillah & Samohina.	-12.8	49	27	9	2007			MO, P, TAN	MO-2856113
Tropicos		Andriantiana, J.L. 1116	Jacky Andriantiana, Charles Rakotovao & Désiré Ravelonarivo	Acampe pachyglossa	Namoroka, Ambodifolaka, route vers Vilanando.	-16.5	45.5	3	9	2012			MO, P, TAN
Tropicos		Antilahimena, P. 8650	P. Antilahimena, N. Ravololomanana & L. Roger Andriamiarisoa	Acampe pachyglossa	Antsiranana, district de Vohemar, commune Daraina, fokontany Ambatoaranana, village Ankijabe; Andohasiantsahabe river. Plant preserved in alcohol. Guide: Be Felix.	-13.3	49.7	28	9	2013			G, MO, P, TAN	MO-2723785
Tropicos		Birkinshaw, C.R. 1546	Chris Birkinshaw	Acampe pachyglossa	Fokontany Bemanevika, Analafaly forest, 6 km East Marotaolana. Savanna, gallery forest and dry deciduous forest on laterite. Specimens preserved in alcohol. Collected with N.M. Andrianjafy & Raha-Jean.	-17.3	47.1	10	5	2005			MO, P, TAN
Tropicos		Callmander, M.W. 692	Martin W. Callmander & Peter B. Phillipson	Acampe pachyglossa	Boeny, à 14 km au Sud de Katsepy, au Sud-ouest de Matoitromby. Située sur les bords de la rivière. Formation sur calcaire gros blocs et alluvions.	-15.9	46.3	16	4	2007			MO, P, TAN	MO-2856110
Gbif		Decary, R. 15837	Decary, R.	Acampe pachyglossa	Namoroka, District de Soalala, Réserve N° 8	-16.5	45.5	18	9	1940			P	P00326013
Gbif		Decary, R. 1636	Decary, R.	Acampe pachyglossa	Environs de Maromandia (Presqu'ile Radama)	-14.3	47.9	22	3	1923			P	P00326016
Gbif		Decary, R. 2100	Decary, R.	Acampe pachyglossa	Maromandia	-14.2	48.1	3	6	1923			P	P00326017
Gbif		Decary, R. 2191	Decary, R.	Acampe pachyglossa	Maromandia	-14.2	48.1	13	6	1923			P	P00326019
Gbif		Decary, R. 774	Decary, R.	Acampe pachyglossa				19	2	1922			US	2493283
Tropicos		Du Puy, D.J. 744	David J. Du Puy, Jacky Andriantiana & Olivier Andrianantoanina	Acampe pachyglossa	Antsiranana, SE of Antsiranana (Diego-Suarez), Reserve Speciale d'Analamerana, S of the village of Irodo, near Antafiamantsina at the mouth of the Irodo River. Valley of the Ampondrakely River.	-12.7	49.6	20	3	1994		In Decidous forest along stream margins, common low down on tree trunks.	K, MO	MO-2856061
Tropicos		Hanitrarivo, R.M. 268	R. M. Hanitrarivo, R. Bolliger & B. F. L. Rakotozafy	Acampe pachyglossa	Beanka, partie sud. Sarodrano	-18.1	44.6	6	3	2012			G, K, MO, P, TEF, WAG
BM		Hildebrandt, J.M. 3392	Johann Maria Hildebrandt	Acampe pachyglossa	Madagascar - Statio Nosi-bé/Faritanin Antsiranana	-19.4	46.8		4	1880			G, NHMUK	G-G-256317/2, BM000539408
Gbif		Homolle, A.M. 1511	Homolle, A.M.	Acampe pachyglossa	Mariendra								P	P00323098
Gbif		Humbert, H. 25592	Humbert, H.; Capuron, R.	Acampe pachyglossa	Province de Diégo-Suarez, bords du lac de la montagne d'Ambre.	-12.6	49.2	13	3	1951			P	P00326014
Tropicos		Labat, J.-N. 2301	J.-N. Labat & T. Deroin	Acampe pachyglossa	Environs rivière Ambodiria, 1 km à l'est d'Ambinda (RN9, près d'Antsalova). Forêt basse caducifoliée sur dalles, sol squelettique sur calcaire.	-18.7	44.7	4	12	1992			MO, P	MO-3011530
Gbif		Léandri, J. 1059	Léandri, J.	Acampe pachyglossa	Tsingy du Bemaraha (9° réserve). Rochers calcaires. Lisière entre Antsiariza et Trano Pass	-18.7	44.8		2	1933			P	P00326020
Tropicos		Léopold, J.B. 57	J. B. Leopold	Acampe pachyglossa	Andranovondronina, 5 km au Nord ouest du fokontany Antsisikala. Forêt d'Ampanohara. Forêt sèche sur tsingy. Récolté avec R. Guittou, Mahavitazafy dit Jaovola.	-12.2	49.3	16	5	2005			CNARP, MO, P, TAN	MO-2856108
Tropicos		Luino, I. 72	I. Luino	Acampe pachyglossa	Beanka, partie nord.	-17.9	44.5	16	3	2013			BR, G, K, MO, P, TEF
Gbif		Mason, L.M. 1709	Mason, L.M.	Acampe pachyglossa									K	28521
Tropicos		Miandrimanana, C. 137	Cyprien Miandrimanana, Nivo H. Rakotoarivelo, Clairemont Randrianarivelo & Beby	Acampe pachyglossa	Boeny, Majunga II, Ambalakida. Forêt dense sèche caducifoliée de l'Ouest Alanandriamisasa. Echantillons préservés en alcool.	-15.8	46.6	20	4	2007			MO, TAN	MO-2995019
Tropicos		Nusbaumer, L.P.G. 3166	L. Nusbaumer	Acampe pachyglossa	Beanka, partie nord. Ambatosoa	-17.9	44.5	16	12	2011			G, K, MO, P, TEF, WAG
Gbif		Perrier de la Bâthie, H. 137bis	Perrier de la Bâthie, H.	Acampe pachyglossa	Haut Bemarivo - Boina	-14.2	49.9		3	1907			P	P00326028
Gbif		Perrier de la Bâthie, H. 14697	Perrier de la Bâthie, H.	Acampe pachyglossa	Madagascar : Commun dans toute la région occidentale				4	1922			P	P00326027
Gbif		Perrier de la Bâthie, H. 23	Perrier de la Bâthie, H.	Acampe pachyglossa	Ankarafantsika (7ème réserve), sablonneux, Peronona	-16.2	47.1						P	P00326029
Tropicos		Rabehevitra, D. 924	David Rabehevitra & et al.	Acampe pachyglossa	Fivondronana: Vohémar, Firaisana: Nosy be, Fokontany: Anjiabe. Forêt d'Analabe. Echantillon préservé en alcool. Récolté avec R. Razakamalala & Mathieu.	-13.1	50	11	5	2004			MO, P, TEF
Tropicos		Rahajasoa, G.M. 634	Grâce M. Rahajasoa & et al.	Acampe pachyglossa	Parc National de Masoala. Antsiraminanana.	-15.5	50.5	27	9	1994			MO	MO-2856109
Tropicos		Rakotoarivelo, N. 71	Nivo H. Rakotoarivelo	Acampe pachyglossa	Maevatanàna, Antsiafabositra, Ambahibohobe, Ambatomitsangana, Analafaly. Forêt d'Analafaly. Forêt dense sèche caducifoliée de basse altitude. Récolté avec C. Miandrimanana, C. Randrianarivelo & R. Razakamalala. Echantillons préservés en alcool.	-17.3	46.5	15	4	2007			MO, P, TAN
Tropicos		Rakotovao, C. 6091	Charles Rakotovao, I. Luino & J. Razafimandimby	Acampe pachyglossa	Maintirano, Belitsaky, Antsakoabe. Près de la grande rivière Kimanambolo.	-18.1	44.6	9	11	2012		Forêt dense sèche décidue dans le Tsingy Beanka.	MO, TAN	MO-2856112
Tropicos		Rakotovao, C. 7012	Charles Rakotovao & Catherine Reeb	Acampe pachyglossa	District Soalala. Commune rurale Andranomavo. Fokontany Namoroka. Forêt sèche caducifoliée.	-16.5	45.3	21	10	2016		Rivière Namoroka.	MO, TAN
Tropicos		Rakotovao, C. 7095	Charles Rakotovao & Catherine Reeb	Acampe pachyglossa	District Soalala. Commune rurale Andranomavo. Fokontany Namoroka. Forêt sèche caducifoliée et savane arborée. Recolté avec Ledesy.	-16.5	45.3	27	10	2016		Forêt sèche de la colline de Baobabs.	MO, P, TAN
Tropicos		Rakotozafy, B.F.L. 86	B. F. L. Rakotozafy, R. Bolliger & R. M. Hanitrarivo	Acampe pachyglossa	Beanka, partie centrale. Analaomby	-18	44.5	17	3	2012			G, K, MO, P, TEF, WAG
Tropicos		Ramananjanahary, R.H. 218	Rondro Hanitrinitiana Ramananjanahary	Acampe pachyglossa	Mampikony, Betaramahamay, Ambohimanga. Forêt dense sèche sur sable de Bongolava. Forêt d'Ambalafomby. Récolté avec R. Razakamalala & Mirovisy. Echantillons préservés en alcool.	-16	47.5	4	12	2004			MO, TEF
Tropicos		Ranaivoarisoa, L. 33	L. Ranaivoarisoa & I. Luino	Acampe pachyglossa	Beanka, partie sud.	-17.9	44.5	9	3	2013			BR, G, K, MO, P, TEF
Tropicos		Ranirison, P. 1081	P. Ranirison & L. Nusbaumer	Acampe pachyglossa	Daraina, forêt d'Ambohitsitondroina.	-13.2	49.5	13	1	2006		Forêt sèche.	G
Tropicos		Ranirison, P. 384	P. Ranirison, Sébastien Wohlhauser & L. Nusbaumer	Acampe pachyglossa	Daraina, forêt d'Ambilondamba.	-13.2	49.7	1	1	2004		Forêt dense humide sur pente.	G
Tropicos		Rasoafaranaivo, M.H. 250	M. H. Rasoafaranaivo	Acampe pachyglossa	Sofia, Antsohihy, Antonibe, Anjajavy. Formation sur Tsingy (calcaire). Echantillons préservés en alcool. Récolté avec F. M. Randriatsivery, Nicolas (Rams)& Dezy.	-15.1	47.3	19	8	2007			MO, P, TAN	MO-2856114
Tropicos		Ravelonarivo, D. 4483	Désiré Ravelonarivo, Charles Rakotovao & France Rakotondrainibe	Acampe pachyglossa	District Soalala, Commune Rurale Andranomavo, Fokontany Vilanandro. Tsingy Namoroka. Forêt d'Ambatofolaka.	-16.5	45.5	5	9	2012		Forêt sèche semi cadicufoliée.	MO, P, TAN
Tropicos		Ravelonarivo, D. 4665	Désiré Ravelonarivo, R. Letsara & Laurent Gautier	Acampe pachyglossa	District Soalala, commune d'Andranomavo, Fokontany Namoroka, Parc National de Namoroka, village Andranomilevy, Forêt de Tsingy, recolté avec guide Emile et Rafidison	-16.5	45.4	22	10	2016			MO, P, TAN
Tropicos		Ravololomanana, N. 353	N. Ravololomanana	Acampe pachyglossa	Vohémar, Daraina. Forêt dense sèche d'Andohan'Ankijomantsina. Echantillons préservés en alcool. Guide: Edein, Bemisy Florent.	-13.2	49.5	12	10	2013			MO, P, TAN	MO-2454683
Tropicos		Razakamalala, R. 2795	Richard Razakamalala & et al.	Acampe pachyglossa	Sava, Andapa, Doany, Andranomololo. Echantillon préservé en alcool. Récolté avec D. Ravelonarivo & C. Rakotovao.	-14.4	49.4	3	5	2006		Forêt humide d'Andramanalana.	MO, P, TAN
Tropicos		Razakamalala, R. 2915	Richard Razakamalala & et al.	Acampe pachyglossa	SAVA, Andapa, Doany, Andranomilolo, forêt d'Andrakengy. Récoltés avec C. Rakotovao, Landrie & José .	-14.4	49.4	9	11	2006			MO, P, TAN
Tropicos		Razakamalala, R. 3061	Richard Razakamalala & et al.	Acampe pachyglossa	SAVA, Andapa, Doany, Andranomilolo, Ampitsinjovana. Forêt dense humide de moyenne altitude, versant Sud-Est Anjanaharibe . Récoltés avec C. Rakotovao, Landrie & José .	-14.5	49.6	24	11	2006			MO, P, TAN	MO-2952045
Tropicos		Razakamalala, R. 544	Richard Razakamalala	Acampe pachyglossa	Fivondronana: Vohémar. Commune rurale: Nosy be. Forêt littorale d'Analabe près du village d'Analabe et du lac Sahaka. Echantillon préseré en alcool.	-13.1	50	10	7	2003			MO, P, TEF	MO-2952048
Gbif		Réserves Naturelles Madagascar 4069	Réserves Naturelles Madagascar; Rakotovao, G.	Acampe pachyglossa	RN8, Ctn Andranomavo, Dt Soalala	-16.4	45.3	3	5	1952			P	P00326015
Gbif		Service Forestier Madagascar 4	Service Forestier Madagascar	Acampe pachyglossa	Tsingy de Namoroka (8ème Réserve)	-16.5	45.4						P	P00326021
Gbif		Villiers, J.F. 4805	Villiers, J.F.; Klackenberg, J.; Badré, F.J.	Acampe pachyglossa		-18.7	44.7	18	3	1993			P	P023953
Tropicos		Antilahimena, P. 4029	P. Antilahimena & Félix Edmond	Aerangis articulata	Moramanga, Ambatovy, Andasibe, Menalamba, on the road to Analamay. Forest without crust. Samples preserved without alcohol. Collected with H. Razanatsoa & F. Edmond.	-18.9	48.4	18	10	2005			TAN
Tropicos		Antilahimena, P. 5784	P. Antilahimena	Aerangis articulata	Fivondronana: Moramanga, Commune: Andasibe, Fokontany: Menalamba. Zone de conservation Analamay/Ambatovy.	-18.9	48.4	9	10	2007			TAN
Tropicos		Antilahimena, P. 6629	P. Antilahimena & et al.	Aerangis articulata	Alaotra Mangoro, Moramanga, Ambohibary, Ampitambe, Antaniditra. Ambatovy forest. Collected with M. Ratovomanana, B.A. Ratodimanana, M. Randrianarivony, F. Edmond & N. Lachezar.	-18.9	48.3	9	10	2008			MO, P, TAN	MO-2856014
Tropicos		Bosser, J.M. 17748	Jean M. Bosser	Aerangis articulata	Sud d'Ambositra, PK 300, forêt d'altitude	-21.1	47.3			1964
Tropicos		Bosser, J.M. 18438	Jean M. Bosser	Aerangis articulata	Ambohitantely, vestige de forêt d'altitude	-18.2	47.3		10	1963			P
Tropicos		Bosser, J.M. 20012	Jean M. Bosser	Aerangis articulata	Lac Tsiazompaniry, forêt ombrophile d'altitude	-19.3	47.9		3	1970
Tropicos		Decary, R. 5102	Raymond Decary	Aerangis articulata	Province de Farafangana, Ivohibe en forêt	-22.6	47		10	1926			P
Tropicos		Decary, R. 5255	Raymond Decary	Aerangis articulata	Province de Farafangana, Vondrozo, forêt	-22.9	47.3	10	9	1926			P
Tropicos		Du Puy, B. 850	Blaise P. Du Puy & Jacky Andriantiana	Aerangis articulata	SE Madagascar, Toliara (Tulear) region, c 50 Km north of Taolañaro (Fort Dauphin), Forest of Sainte Luce, north of the road, c. 3 km from the coast.	-24.8	47.2	6	2	1995		Low open, evergreen forest, with a thin canopy c. 12-15 m tall, and a dense shrub layer, on white sand.	TAN	TAN001150
Gbif		Dupuy, D.J. 850	Dupuy, D.J.; Cribb, P.; et al.	Aerangis articulata	Toliara (Tulear)			6	2	1995			K	59062
Tropicos		Geay, F. 7760	Martin F. Geay	Aerangis articulata		-21.3	48.4						P
Tropicos		Herb. Jard. Bot. Tana 5	Herb. Jard. Bot. Tan. & E. FranÁois	Aerangis articulata		-18.9	49.2						P
Tropicos		Humbert, H. 25008	H. Humbert	Aerangis articulata	Montagnes au Nord de Mangindrano: forêt ombrophile vers les sources de la Bemafo et transition vers la sylve à lichens.	-14.2	49.2		1	1951			P
Tropicos		Parc Ankenjana, Ambatovy 11	Parc d'Ankenjana	Aerangis articulata	Ambatovy: Région Alaotra-Mangoro, District Moramanga.	-18.9	48.4	31	10	2011		Forêt humide de moyenne altitude.	TAN
Tropicos		Perrier de la Bâthie, H. 11308	H. Perrier de la B‚thie	Aerangis articulata		-18.2	47.3		11	1913			P
Tropicos		Perrier de la Bâthie, H. 14343	H. Perrier de la B‚thie	Aerangis articulata		-22.1	46.9		1	1923
Tropicos		Perrier de la Bâthie, H. 16963	H. Perrier de la B‚thie	Aerangis articulata		-19.7	47.9		2	1925			P
Tropicos		Ramahenina, J.A. 56	Joharintsoa Aina Ramahenina, Félix Edmond & Charles Rakotovao	Aerangis articulata	Alaotra Mangoro, Moramanga, Ambohibary, Ambatovy. Haut du barrage nord.	-18.9	48.3	22	10	2011			MO, P, TAN
Tropicos		Ramandimbisoa, B. 491	Brigitte Ramandimbisoa, P. Antilahimena, J. Razanatsoa & V. Razafindrahaja	Aerangis articulata		-18.9	48.4	13	10	2020		ForÍt degrdÈe ‡ Weinmannia sp, Aphloia sp, Macaranga sp.	BRLU, MO, P, TAN
Tropicos		Ramandimbisoa, B. 518	Brigitte Ramandimbisoa, P. Antilahimena, J. Razanatsoa & V. Razafindrahaja	Aerangis articulata		-18.8	48.4	20	10	2020		ForÍt humide de moyenne altitude ‡ Dilobeia thouarsii, leptolaena sp., Gaertnera sp., Orfilea coriacea, Cyathea sp.	MO, TAN
Tropicos		Ratolojanahary, M. 1	Maherisoa Ratolojanahary & Roland Rakotondrajaona	Aerangis articulata	Faritra Alaotra Mangoro, Fivondronana Moramanga, firaisana Ambohibary, fokontany Ampitambe, Ambatovy.	-18.9	48.4	11	10	2008			MO, TAN
Tropicos		Razafindraibe, H. 517	Hanta Razafindraibe, H. Rasoazanany, Ratolojanahary Tafita, Rakotondravelo, Alfred & Brigitte Ramandimbisoa	Aerangis articulata	District Moramanga, Commune Andasibe, Réserve Spéciale Analamazaotra, Site carrière de sable.	-19	48.5	11	12	2013			TAN
Tropicos		Razafindraibe, H. 647	Hanta Razafindraibe, H. Rasoazanany, Ratolojanahary Tafita, Rakotondravelo, Alfred & Brigitte Ramandimbisoa	Aerangis articulata	District Moramanga, Commune Andasibe, Réserve Spéciale Analamazaotra.	-19	48.5	21	12	2013			TAN
Tropicos		Spirit Collection, Ambatovy 1050639	Ambatovy Spirit Collection	Aerangis articulata	Ambatovy: Région Alaotra-Mangoro, District Moramanga.	-18.9	48.4	11	10	2013		Forêt dense à Syzygium emirnense, Uapaca densifolia, Weinmannia rutenbergii
Tropicos	yes	Spirit Collection, Ambatovy 1051639	Ambatovy Spirit Collection	Aerangis articulata	Ambatovy: Région Alaotra-Mangoro, District Moramanga.	-18.9	48.4	11	10	2013		Forêt dense à Syzygium emirnense, Uapaca densifolia, Weinmannia rutenbergii
Tropicos	yes	Spirit Collection, Ambatovy 11335982	Ambatovy Spirit Collection	Aerangis articulata	Ambatovy: Région Alaotra-Mangoro, District Moramanga.	-18.9	48.4	21	10	2013		Forêt dense à Ocotea sp	K
Tropicos		Spirit Collection, Ambatovy 1144319	Ambatovy Spirit Collection	Aerangis articulata	Ambatovy: Région Alaotra Mangoro, District Moramanga.	-18.9	48.4	21	10	2013		Forêt dense à Dombeya sp, Rhus thouarsii, Uapaca sp	TAN
Tropicos		Spirit Collection, Ambatovy 116212204	Ambatovy Spirit Collection	Aerangis articulata	Ambatovy: Région Alaotra-Mangoro, District Moramanga.	-18.9	48.3	22	10	2013		Forêt dense à Syzygium emirnense, Ocotea racemosa, Chrysophyllum boivinianum.	TAN
Tropicos		Spirit Collection, Ambatovy 118316631	Ambatovy Spirit Collection	Aerangis articulata	Ambatovy: Région Alaotra Mangoro, District Moramanga.	-18.9	48.3	23	10	2013		Forêt dense à Chrysophyllum boivinianum, Leptolaena pauciflora, Amyrea humbertii.	BRLU
Tropicos		Spirit Collection, Ambatovy 175917522	Ambatovy Spirit Collection	Aerangis articulata	Ambatovy Région Alaotra-Mangoro, District Moramanga.	-18.9	48.4	29	9	2014		Forêt dense à Leptolaena pauciflora, Ocotea racemosa.	TAN
Tropicos		Spirit Collection, Ambatovy 180435392	Ambatovy Spirit Collection	Aerangis articulata	Ambatovy: Région Alaotra Mangoro, District Moramanga.	-18.9	48.4	1	10	2014		Forêt dense à Leptolaena pauciflora, Tina striata, Ocotea racemosa, Beilschmiedia sary.	TAN
Tropicos		Spirit Collection, Ambatovy 18134798	Ambatovy Spirit Collection	Aerangis articulata	Ambatovy: Région Alaotra Mangoro, District Moramanga.	-18.9	48.4	14	10	2014		Forêt dense à Uapaca densifolia, Beilschmiedia sary, Leptolaena pauciflora.	TAN
Tropicos	yes	Spirit Collection, Ambatovy 18144798	Ambatovy Spirit Collection	Aerangis articulata	Ambatovy: Région Alaotra Mangoro, District Moramanga.	-18.9	48.4	14	10	2014		Forêt dense à Uapaca densifolia, Beilschmiedia sary, Leptolaena pauciflora.	MO
Tropicos	yes	Spirit Collection, Ambatovy 18735982	Ambatovy Spirit Collection	Aerangis articulata	Ambatovy: Région Alaotra-Mangoro, District Moramanga.	-18.9	48.4	15	10	2014		Forêt dense à Ocotea sp	MO
Tropicos	yes	Spirit Collection, Ambatovy 18745982	Ambatovy Spirit Collection	Aerangis articulata	Ambatovy: Région Alaotra-Mangoro, District Moramanga.	-18.9	48.4	15	10	2014		Forêt dense à Ocotea sp	BRLU
Tropicos	yes	Spirit Collection, Ambatovy 187716911	Ambatovy Spirit Collection	Aerangis articulata	Ambatovy: Région Alaotra Mangoro, District Moramanga.	-18.9	48.4	15	10	2014		Forêt dense à Leptolaena pauciflora, Ocotea racemosa	K
Tropicos	yes	Spirit Collection, Ambatovy 187916915	Ambatovy Spirit Collection	Aerangis articulata	Ambatovy: Région Alaotra Mangoro, District Moramanga.	-18.9	48.4	15	10	2014		Forêt dense à Leptolaena pauciflora, Ocotea racemosa	TAN
Tropicos		Spirit Collection, Ambatovy 18804838	Ambatovy Spirit Collection	Aerangis articulata	Ambatovy: Région Alaotra Mangoro, District Moramanga.	-18.9	48.4	16	10	2014		Forêt dense à Chrysophyllum boivinianum, Beilschmiedia sary.	TAN
Tropicos	yes	Spirit Collection, Ambatovy 18821692	Ambatovy Spirit Collection	Aerangis articulata	Ambatovy: Région Alaotra Mangoro, District Moramanga.	-18.9	48.4	15	10	2014		Forêt dense à Leptolaena pauciflora, Ocotea racemosa	MO
Tropicos		Spirit Collection, Ambatovy 19114836	Ambatovy Spirit Collection	Aerangis articulata	Ambatovy: Région Alaotra Mangoro, District Moramanga.	-18.9	48.4	17	10	2014		Forêt dense à Chrysophyllum boivinianum, Beilschmiedia sary.
Tropicos		Spirit Collection, Ambatovy 268347383	Ambatovy Spirit Collection	Aerangis articulata	Ambatovy: Région Alaotra Mangoro, District Moramanga.	-18.9	48.4	26	10	2015		Forêt dense à Beilschmiedia sary, Ocotea racemosa.	TAN
Tropicos		Spirit Collection, Ambatovy 3609829	Ambatovy Spirit Collection	Aerangis articulata	Ambatovy: Région Alaotra-Mangoro, District Moramanga.	-18.9	48.4	16	10	2018		Forêt dense à Macaranga sp, Tina striata, Symphonia pauciflora.	TAN
Tropicos	yes	Spirit Collection, Ambatovy 3610829	Ambatovy Spirit Collection	Aerangis articulata	Ambatovy: Région Alaotra-Mangoro, District Moramanga.	-18.9	48.4	16	10	2018		Forêt dense à Macaranga sp, Tina striata, Symphonia pauciflora.	MO
Tropicos		Spirit Collection, Ambatovy 36154634	Ambatovy Spirit Collection	Aerangis articulata	Ambatovy: Région Alaotra Mangoro, District Moramanga.	-18.9	48.4	16	10	2018		Forêt dense à Beilschmiedia sary, Ocotea racemosa.	TAN
Tropicos	yes	Spirit Collection, Ambatovy 364912203	Ambatovy Spirit Collection	Aerangis articulata	Ambatovy: Région Alaotra-Mangoro, District Moramanga.	-18.9	48.3	31	10	2018		Forêt dense à Syzygium emirnense, Ocotea racemosa, Chrysophyllum boivinianum.	MO
Tropicos		Spirit Collection, Ambatovy 57845611	Ambatovy Spirit Collection	Aerangis articulata	Ambatovy: Région Alaotra-Mangoro, District Moramanga.	-18.9	48.4	15	11	2011		Forêt dense à Macaranga sp, Chrysophyllum boivinianum, Brachylaena sp	TAN
Tropicos	yes	Spirit Collection, Ambatovy 61016911	Ambatovy Spirit Collection	Aerangis articulata	Ambatovy: Région Alaotra Mangoro, District Moramanga.	-18.9	48.4	24	10	2012		Forêt dense à Leptolaena pauciflora, Ocotea racemosa	BRLU
Tropicos		Spirit Collection, Ambatovy 6112331	Ambatovy Spirit Collection	Aerangis articulata	Ambatovy: Région Alaotra-Mangoro, District Moramanga.	-18.9	48.4	24	10	2012		Forêt dense à Leptolaena pauciflora, Ocotea racemosa	TAN
Tropicos		Spirit Collection, Antananarivo 338373	Antananarivo Spirit Collection	Aerangis articulata	Ambalabe: Région Atsinana, District Vatomandry.	-19.2	48.6	29	5	2017		Forêt dense à Faucherea sp., Pandanus sp.	TAN
Tropicos	yes	Spirit Collection, Antananarivo 339373	Antananarivo Spirit Collection	Aerangis articulata	Ambalabe: Région Atsinana, District Vatomandry.	-19.2	48.6	29	5	2017		Forêt dense à Faucherea sp., Pandanus sp.	MO
Tropicos		Spirit Collection, Antananarivo 3804043	Antananarivo Spirit Collection	Aerangis articulata	Analavelona, Commune Mahabobobka, District Sakaraha	-22.6	44.1	6	11	2017		ForÍt sub humide ‡ Euphorbiaceae, Apocynaceae.	TAN
Tropicos	yes	Spirit Collection, Antananarivo 3814042	Antananarivo Spirit Collection	Aerangis articulata	Analavelona, Commune Mahabobobka, District Sakaraha	-22.6	44.1	6	11	2017		ForÍt sub humide ‡ Euphorbiaceae, Apocynaceae.	MO
Tropicos	yes	Spirit Collection, Antananarivo 3884041	Antananarivo Spirit Collection	Aerangis articulata	Analavelona, Commune Mahabobobka, District Sakaraha	-22.6	44.1	9	11	2017		ForÍt sub humide ‡ Euphorbiaceae, Apocynaceae.	BRLU
Tropicos	yes	Spirit Collection, Antananarivo 5084042	Antananarivo Spirit Collection	Aerangis articulata	Analavelona, Commune Mahabobobka, District Sakaraha	-22.6	44.1	5	11	2018		ForÍt sub humide ‡ Euphorbiaceae, Apocynaceae.	K
Tropicos	yes	Spirit Collection, Antananarivo 5094043	Antananarivo Spirit Collection	Aerangis articulata	Analavelona, Commune Mahabobobka, District Sakaraha	-22.6	44.1	5	11	2018		ForÍt sub humide ‡ Euphorbiaceae, Apocynaceae.	P
Tropicos	yes	Spirit Collection, Antananarivo 5104043	Antananarivo Spirit Collection	Aerangis articulata	Analavelona, Commune Mahabobobka, District Sakaraha	-22.6	44.1	5	11	2018		ForÍt sub humide ‡ Euphorbiaceae, Apocynaceae.	TAN
Tropicos	yes	Spirit Collection, Antananarivo 560373	Antananarivo Spirit Collection	Aerangis articulata	Ambalabe: RÈgion Atsinana, District Vatomandry.	-19.2	48.6	21	3	2019		ForÍt dense ‡ Faucherea sp., Pandanus sp.	BRLU
Tropicos	yes	Spirit Collection, Antananarivo 561373	Antananarivo Spirit Collection	Aerangis articulata	Ambalabe: RÈgion Atsinana, District Vatomandry.	-19.2	48.6	21	3	2019		ForÍt dense ‡ Faucherea sp., Pandanus sp.	K
Tropicos	yes	Spirit Collection, Antananarivo 562373	Antananarivo Spirit Collection	Aerangis articulata	Ambalabe: RÈgion Atsinana, District Vatomandry.	-19.2	48.6	21	3	2019		ForÍt dense ‡ Faucherea sp., Pandanus sp.	P
Tropicos	yes	Spirit Collection, Antananarivo 565373	Antananarivo Spirit Collection	Aerangis articulata	Ambalabe: RÈgion Atsinana, District Vatomandry.	-19.2	48.6	28	3	2019		ForÍt dense ‡ Faucherea sp., Pandanus sp.	TAN
Tropicos	yes	Spirit Collection, Antananarivo 566373	Antananarivo Spirit Collection	Aerangis articulata	Ambalabe: RÈgion Atsinana, District Vatomandry.	-19.2	48.6	28	3	2019		ForÍt dense ‡ Faucherea sp., Pandanus sp.	MO
Tropicos		Spirit Collection, Antananarivo 696373	Antananarivo Spirit Collection	Aerangis articulata		-19.2	48.6	23	3	2020		ForÍt dense ‡ Faucherea sp., Pandanus sp.	BRLU
Tropicos		Spirit Collection, Antananarivo 697373	Antananarivo Spirit Collection	Aerangis articulata		-19.2	48.6	24	3	2020		ForÍt dense ‡ Faucherea sp., Pandanus sp.	K
Literature		Hermans, J. 8179	Johan Hermans	Aerangis bovicornu	near Ankazomivady, in lee side of large inselberg	-20.8	47.2		12	1997			K
Tropicos		Alleizette, C. d' 706	A. C. D'Alleizette	Aerangis citrata	Analamazaotra, forêts	-19	48.5			1905			P
Tropicos		Andriamihajarivo, T.H. 1489	Tefy Andriamihajarivo & et al.	Aerangis citrata	Sakaraha, Mahaboboka, Marotsiraka-Betsileo, proche du Village d'Andranoheza. Echantillon préservé en alcool. Collecté avec A. Ravoahangy, Olivier Milamina Eustache Pha & Miandry.	-22.7	44.2	7	11	2007			MO, TAN	MO-2856079
Tropicos		Andrianasolo, R. 62	Rivoniony Andrianasolo	Aerangis citrata	Fivondronana: Moramanga, village le plus proche: Ambogabe. Forêt humide de moyenne altitude d'Ambodikija. Echantillon préservé en alcool. Récolté avec R. Razakamalala, D. Rabehevitra, L. Faranirina, N. Rakotonirina, R. Raharijaona & Ingahy Jean (guide).	-18.5	48.1	7	4	2005			TAN
Tropicos		Andrianjafy, N.M. 1204	N.M. Andrianjafy & et al.	Aerangis citrata	Midongy du Sud, Beharena II, forêt d'Anamangy, à 1 km du village de Beharena. Récolté avec M. Ramanantsoa, W. Lodwige, V.E. Zafindahy, Nestor & M.G. Maminandrasana.	-23.6	47.1	13	9	2005			TAN
Tropicos		Andrianjafy, N.M. 1298	N.M. Andrianjafy & et al.	Aerangis citrata	Midongy du Sud, à 2 km au Sud du village de Beharena II. Forêt dense humide, tendance à la sclérophylie. Habitat plus sec. Récolté avec M. Ramanantsoa, M.G. Maminandrasana, W. Lodwige, Nestor & Zafy.	-23.6	47.1	16	9	2005			MO, P, TAN
Tropicos		Andrianjafy, N.M. 1436	N.M. Andrianjafy & et al.	Aerangis citrata	Midongy du Sud, à 1,5 km du village d'Ankaboka. Forêt dense humide sur crête. Récolté avec M. Ramanantsoa, M.G. Maminandrasana, W. Lodwige, A. Dama & Zafy.	-23.6	47.1	21	9	2005			TAN
Tropicos		Andriantiana, J.L. 360	Jacky Andriantiana	Aerangis citrata	Ambatovy Dynatec, Nord du campement.	-18.9	48.4	23	11	2006			MO, P, TAN	MO-3011472
Tropicos		Antilahimena, P. 3541	P. Antilahimena	Aerangis citrata	Moramanga, Andasibe, Berano. Ambatovy forest, Analamay. Récolté avec R. Razafindasy.	-18.9	48.3	2	3	2005			TAN
Tropicos		Antilahimena, P. 3700	P. Antilahimena & et al.	Aerangis citrata	Moramanga, Andasibe, Menalamba. Ambatovy forest. Récolté avec J. Andriantiana & Félix (guide).	-18.9	48.4		3	2005			MO, P, TAN	MO-2856056
Tropicos		Antilahimena, P. 4576	P. Antilahimena & et al.	Aerangis citrata	Andapa, Anjialavabe, Ankiakabe. Tsaralanto river, 4 Km North of Ambodivohitra Antsahabalika. Specimen preserved in alcohol. Collected with Randriamandimby, Tianina & Patrio.	-14.3	49.4	27	2	2006			MO, P, TAN	MO-2856055
Tropicos		Antilahimena, P. 4598	P. Antilahimena & et al.	Aerangis citrata	Andapa, Anjialavabe, Ankiakabe. Tsaralanto. Specimen preserved in alcohol. Collected with Randriamandimby, Tianina & Patrio.	-14.3	49.4	28	2	2006			MO, P, TAN	MO-2856057
Tropicos		Antilahimena, P. 4907	P. Antilahimena & Félix Edmond	Aerangis citrata	Moramanga, Ambohibary, Ampitambe, Sahaivo forest, without crust.	-18.9	48.3	9	11	2006			MO, P, TAN	MO-2856043
Tropicos		Antilahimena, P. 5469	P. Antilahimena	Aerangis citrata	Commune Andasibe, Fokontany Menalamba. Junction of a road Berano and Analamay.	-18.9	48.4	10	3	2007			MO, P, TAN	MO-2856058
Tropicos		Antilahimena, P. 6059	P. Antilahimena & et al.	Aerangis citrata	Fivondronana: Moramanga, Commune: Ambohibary, Fokontany: Ampitambe. Andranovery forest/Ambatovy. Clearing zone 5. Edge of forest.	-18.9	48.4	15	2	2008			MO, P, TAN	MO-2856099
Tropicos		Antilahimena, P. 6451	P. Antilahimena & et al.	Aerangis citrata	Alaotra Mangoro, Moramanga, Andasibe, Menalamba. Sahavaharina forest. Collected with M. Ratovomanana, B.A. Ratodimanana & F. Edmond.	-18.9	48.4	21	9	2008			MO, TAN	MO-2856081
Tropicos		Barnett, L.C. 446	L.C. Barnett & et al.	Aerangis citrata	La Mandraka. Vallee opposée du barage. Forêt humide.	-19	48	7	2	1985			MO	MO-2856067
Tropicos		Bernard, R. 1171	Roger Bernard	Aerangis citrata	Faritra Alaotra Mangoro, Fivondronana Moramanga, firaisana Ambohibary, fokontany Ampitambe, Ambatovy, Antaniditra. Récolté avec S. Randrianasolo, G. Randrianandrasana, R. Rakotoniaina.	-18.9	48.4	15	10	2008			TAN
Tropicos		Boivin, L.H. 2016	L.H. Boivin	Aerangis citrata	'Bois du Lokobe à Nossi-Bé	-13.4	48.4		1	1850			P
Gbif		Bosser, J.M. 14835	Bosser, J.M.	Aerangis citrata	La Mandraka, forêt ombrophyle alt. 1200	-19	48		1	1961			P	P00099119
Gbif		Bréon, J.N. 6	Bréon, J.N.	Aerangis citrata									P	P00099120
Tropicos		Carlson, B. 425	Betsy Carlson	Aerangis citrata	Island of Nosy Mangabe, 5 km S of Maroantsetra in the Bay of Antongil.	-15.5	49.8						MO, P	MO-2856045
Tropicos		Catat, L.D.M. 3205	L. Catat	Aerangis citrata		-15.9	48.9		9	1889			P
Gbif		Catat, L.D.M. 3206	Catat, L.D.M.	Aerangis citrata	Route de Mandritsara	-25.1	47	28	9	1889			P	P00099123
Tropicos		Cours, G. 4133	G. Cours	Aerangis citrata	'Ambatoharanara près d'Antsevabe	-18	48.7		3	1951			P
BM		Cowan, W.D. s.n.	William Deans Cowan	Aerangis citrata						1880			NHMUK	BM000540195
Gbif		Cribb, P.J. 868	Cribb, P.J.; Du Puy, D.J.; Andriantiana, J.; Ranaivojaona, R.	Aerangis citrata	SE Madagascar, Toliara (Tulear) Province, NW of Taolanaro (Fort Dauphin), route from Ifarantsa to Enaniliha, edge of Andohahela reserve (parcelle 1).	-24.8	46.9	8	2	1995		In evergreen forest on ridge top, with low, open canopy of 15-20m tall, on very mossy twig hanging over a small stream..	K	72338
Gbif		Decary, R. 10377	Decary, R.	Aerangis citrata	District de Fort-Dauphin, col de Tanatana			22	8	1932			P	P00099141
Gbif		Decary, R. 10563	Decary, R.	Aerangis citrata	District de Fort-Dauphin, col d'Ivolo	-25.1	47	5	9	1932			P	P00099143
Gbif		Decary, R. 10607	Decary, R.	Aerangis citrata	District de Fort-Dauphin, col de Leongato	-24.7	47.1	8	9	1932			P	P00099144
Tropicos		Decary, R. 16539	Raymond Decary	Aerangis citrata	'Zahamena (Réserve naturelle n° 3)	-17.7	48.9		3	1941			P
Gbif		Decary, R. 16701	Decary, R.	Aerangis citrata	Zahamena (Réserve naturelle n° 3)	-17.7	48.9	22	3	1941			P	P00099146
Gbif		Decary, R. 16725	Decary, R.	Aerangis citrata	Zahamena (Réserve naturelle n° 3)	-17.7	48.9	22	3	1941			P	P00099147
Gbif		Decary, R. 16728	Decary, R.	Aerangis citrata	Zahamena (Réserve naturelle n° 3)	-17.7	48.9	22	3	1941			P	P00099148
Tropicos		Decary, R. 17539	Raymond Decary	Aerangis citrata	'Ialatsara, district d'Ambohimahasoa	-21.1	47.2		2	1942			P
Tropicos		Decary, R. 1991	Raymond Decary	Aerangis citrata	'Ankaizinana, forêt 1700m	-14.5	49		4	1923			P
Gbif		Decary, R. 4859	Decary, R.	Aerangis citrata	Province de Farafangana, Vondrozo, bord de torrent en forêt	-22.9	47.4	2	9	1926			P	P00099132
Tropicos		Decary, R. 4873	Raymond Decary	Aerangis citrata	'Province de Farafangana, Vondrozo	-22.9	47.4			1926			P
Gbif		Decary, R. 4927	Decary, R.	Aerangis citrata	Province de Farafangana, Vondrozo	-22.9	47.4	28	8	1926			P	P00099134
Gbif		Decary, R. 5254	Decary, R.	Aerangis citrata	Province de Farafangana, Vondrozo	-22.9	47.4	10	9	1926			P	P00099135
Gbif		Decary, R. 5374	Decary, R.	Aerangis citrata	Province de Farafangana, Vondrozo	-22.9	47.4	16	9	1926			P	P00099136
Gbif		Decary, R. 5553	Decary, R.	Aerangis citrata	Province de Farafangana, Karianga	-22.5	47.4	5	10	1926			P	P00099137
Gbif		Decary, R. 67	Decary, R.	Aerangis citrata	Ranolalina	-16.4	49.8	15	9	1920			P	P00099127
Gbif		Decary, R. 71	Decary, R.	Aerangis citrata	Ranolalina	-16.4	49.8	15	9	1920			P	P00099128
Gbif		Decary, R. 7199	Decary, R.	Aerangis citrata	Forêt au Nord d'Anosibe			18	2	1930			P	P00099138
Gbif		Decary, R. 7266	Decary, R.	Aerangis citrata	Environs de Moramanga	-19	48.3	14	2	1930			P	P00099139
Gbif		Decary, R. 7494	Decary, R.	Aerangis citrata	Restes de Forêt au Nord d'Ankazobe	-18.3	47.2	12	3	1930			P	P00099140
Gbif		Decary, R. 90	Decary, R.	Aerangis citrata	Ranolalina	-16.4	49.8	15	9	1920			P	P00099129
Gbif		Decary, R. 97	Decary, R.	Aerangis citrata	Ranolalina	-16.4	49.8	15	9	1920			P	P00099130
Tropicos		Du Puy, D.J. 868	David J. Du Puy	Aerangis citrata	Toliara, 'In evergreen forest on ridge top, with low, open canopy of 15-20 m tall, on very mossy twig hanging over a small stream.	-24.8	46.9		2	1995			P
Tropicos		Faranirina, L. 32	L. Faranirina	Aerangis citrata	Fivondronana: Moramanga, Firaisana: Mandialaza, Fokontany: Vodivato . Village le plus proche Ambohibato. Forêt humide de moyenne altitude de Sahamoranandro. Echantillon préservé en alcool. Récolté avec D. Rabehevitra, R. Razakamalala, N. Rakotonirina, R. Andrianasolo, R. Raharijaona & Ingahy Réné (guide).	-18.7	48	13	4	2005			TAN
Gbif		Fischer, G. 4405	Fischer, G.; Andriantiana, J.L.	Aerangis citrata	Madagascar, Toamasina, Maroansetra, Sahantaha, track to Lac Amparihibe, 541 - m, 15°7' 20''S, 49°36' 40''E	-15.2	49.7	16	11	2007			WU	84925
Tropicos		Floret, J.J. 1999	J.-J. Floret, Porter P. Lowry II, George E. Schatz & Rakotozafy, A.	Aerangis citrata	Baie d'Antongil, environs d'Ambanizana; chemin de la pente forestière au SE du village. With P.P. Lowry II, G.E. Schatz, & A. Rakotozafy.	-15.5	50	11	5	1988			MO	MO-2856068
Gbif		Forsyth-Major, C.I. 114	Forsyth-Major, C.I.	Aerangis citrata				8	11	1894			NHMUK	BM000540197
Tropicos		Gautier, L. 3827	Laurent Gautier, Désiré Ravelonarivo & R. Andriamparany	Aerangis citrata	Marojejy, NW, camp I. 0,2 km au SE du camp I	-14.5	49.8	14	10	2001			G, P, TEF
Tropicos		Harder, D.K. 1585	Daniel K. Harder, Mary Merello, Sylvain G. Razafimandimbison & T.G. Razafindrabeaza	Aerangis citrata	Montagne D'Ambre National Park. Ca. 0.5 km E of intersection of main road to forestry station and road to Grande Cascade. In primary forest along road and irrigation stream.	-12.6	49.2	15	4	1993			MO	MO-2856066
Gbif		Herb. Jard. Bot. Tana 2349	Herb. Jard. Bot. Tana	Aerangis citrata				22	1	1936			P	P00099166
Gbif		Hildebrandt, J.M. 3987	Hildebrandt, J.M.	Aerangis citrata		-19.4	46.8		3	1881			P	P00099153
Gbif		Homolle, A.M. 523	Homolle, A.M.	Aerangis citrata	Lac Alaotra, chutes du Maningory, rive gauche, forêt sur pente très raide	-17.6	48.5		12	1944			P	P00099154
Gbif		Homolle, A.M. 540	Homolle, A.M.	Aerangis citrata	Lac Alaotra, chutes du Maningory, rive droite, sentier de crêts, bois et tavy	-17.6	48.5		12	1944			P	P00099155
Gbif		Humbert, H. 14033	Humbert, H.	Aerangis citrata	Haute vallée de la Manampanihy, entre le col de Saindro et Eminiminy	-24.6	47.1		2	1934			P	P00099159
Tropicos		Humbert, H. 25343	H. Humbert	Aerangis citrata	Montagnes au Nord de Mangindrano: forêt ombrophile, vallon d'Ambatohafo.	-14.2	49.2			1951
Tropicos		Humbert, H. 5732	H. Humbert	Aerangis citrata	'Environs de Fort-Dauphin: forêt de Manantantely	-25	47			1928
Gbif		Humblot, L. 376	Humblot, L.	Aerangis citrata									P	P00099163
Gbif		Jonsson, L. 1006	Jonsson, L.	Aerangis citrata	Andasibe (Perinét), ca. 3km N the Graphite mine. Primary rain forest	-18.9	48.5	11	2	1978		Epiphyte in dense rain forest, loosely attached to various substrate, ca. 1-1.5 m above ground. Flowers, all parts cream-white – white	UPS	V-228188
Gbif		Keraudren-Aymonin, M. 24531	Keraudren-Aymonin, M.; Aymonin, G.G.	Aerangis citrata	Maroantsetra Nossy Mangabe	-15.5	49.8	6	10	1970			P	P00099167
Tropicos		Kotozafy, A. 992	Alphonse Kotozafy	Aerangis citrata	Parcelle I à Bevoahazo, environ 10 km au nord du village de Marofeno, Ranomafana, Ifanadiana, Fianarantsoa. Parc National Ranomafana. Récoltes non préservées en alcool.	-21.3	47.5	16	3	1996			MO, P, TAN	MO-2856063
Tropicos		Lantz, J. A 0	J.A. Lantz	Aerangis citrata	'Farafangana, côte Sud-Est, forêts sable blanc	-23.1	47.8						P
Tropicos		Lewis, B. 627	Beverley A. Lewis	Aerangis citrata	East Coast. Betampona Rèserve Naturelle Intègrale, 40 km NW of Toamasina.	-17.9	49.2	27	9	1993			MO	MO-2856064
Tropicos		Lowry II, P.P. 4003	Porter P. Lowry II, Armand Rakotozafy & Marion Nicoll	Aerangis citrata	Maroantsetra. Small knoll along road toward Rantabe (RN5), c. 5 km W of town, just beyond Varingotra River. Partially disturbed coastal forest on slopes.	-15.5	49.7	5	10	1986			MO	MO-2856065
Tropicos		Lowry II, P.P. 5006	Porter P. Lowry II	Aerangis citrata	Ste. Luce, N of Ft. Dauphin. Ca. 4.5 air-km W and slightly S of Ste. Luce (Manafiafy). Slightly disturbed littoral forest on sand. Specimens preserved in alcohol. Collected with R. Rabevohitra, P.P.Smith, M. Vincelette & L. Randrihasipara.	-24.8	47.2	10	3	1998			MO	MO-2856076
Tropicos		Ludovic, R. 1266	R. Ludovic, Georges Be, Razafy, Etienne & Landry	Aerangis citrata	Région Sava, District Sambava, Commune Rurale Anjangoveratra, Fokontany Ambavala. Forêt d'Andohan'Anjombalava.	-14.2	50.1	10	8	2010		Forêt dense humide de moyenne altitude.	TAN
Tropicos		Malcomber, S.T. 2124	Simon T. Malcomber	Aerangis citrata	NW of Tolanaro, Reserve Naturelle Integrale #11 (Andohahela) parcelle I, NW of Eminiminy, beside River Itrotroky. Plants preserved in alcohol. With H. van der Werff, C. Hemingway, M. van Bergen, S. Rapanarivo, P.J. Rakotomalaza, O. Andrianantoanina & B. Randriamampionona.	-24.7	46.8	6	2	1993			MO	MO-2856077
Tropicos		Manjato, N.V. 286	N. Manjato, L. Faranirina, Nivo Rakotonirina & J. Razanatsoa	Aerangis citrata	Soanierana Ivongo, Manompana. Le long de la rivière Antsohy.	-16.8	49.8	25	9	2010			TAN
Tropicos		McPherson, G. 17515	Gordon McPherson	Aerangis citrata	NE of Moramanga, at nickel-mining exploration site, Ambatovy. Low, dense forest on lateritic soils. Plot 6 of Golder map.	-18.9	48.4	28	2	1998
Tropicos		Miandrimanana, C. 207	Cyprien Miandrimanana, Désiré Ravelonarivo & René d'Ampitambe	Aerangis citrata	Moramanga, Andasibe, Menalamba. Forêt d'Antsampanandrano. Echantillons préservés en alcool.	-18.9	48.4	4	6	2007			MO, P, TAN	MO-2856059 & MO-2856060
Tropicos		Miller, J.S. 3324	James S. Miller	Aerangis citrata	Hills N of Mandena, between Mandena and the Reserve Integrale de Marojejy. 14.27-28'S 49.47-48'E. Collected with: A. Rakotozafy, G.E. Schatz, F. Badré, and J. Randrianasolo.	-14.5	49.8	30	9	1988		Evergreen forest patches in areas of Vanilla cultivation and disturbed forest along the edge of the reserve.	MO
Tropicos		Miller, J.S. 4317	James S. Miller & Armand Randrianasolo	Aerangis citrata	Reserve Naturelle de Marojejy; E-facing slope above the Manantenina River, N of Mandena; wet, evergreen rainforest.	-14.5	49.8	21	10	1989			MO	MO-2856070
Tropicos		Miller, J.S. 4444	James S. Miller & Armand Randrianasolo	Aerangis citrata	Reserve Naturelle de Marojejy; western slopes and summmit of Mt. Beondroka; lichen forest and open wind-swept ridges.	-14.5	49.8	26	10	1989			MO	MO-2856071
Gbif		Morat, P. 4254	Morat, P.	Aerangis citrata	Piste de Ranotsara à Iakora, restes de forêt sur crêtes reliefs supérieur à 1000 m; fleuri à Tsimbazaza				1	1974			P	P00099172
Tropicos		Parc Ankenjana, Ambatovy 24	Parc d'Ankenjana	Aerangis citrata	Ambatovy: Région Alaotra-Mangoro, District Moramanga.	-18.9	48.4	4	2	2014		Forêt humide de moyenne altitude.	TAN
Tropicos		Parc Ankenjana, Ambatovy 5	Parc d'Ankenjana	Aerangis citrata	Ambatovy: Région Alaotra-Mangoro, District Moramanga.	-18.9	48.4	4	3	2014		Forêt humide de moyenne altitude.	TAN
Tropicos	yes	Parc Ankenjana, Ambatovy 5	Parc d'Ankenjana	Aerangis citrata	Ambatovy: Région Alaotra-Mangoro, District Moramanga.	-18.8	48.4	4	2	2014		Forêt humide de moyenne altitude.	MO, TAN
Tropicos		Parc Vodibasy, Ambatovy 1140	Parc de Vodibasy	Aerangis citrata	Ambatovy: Région Alaotra-Mangoro, District Moramanga.	-18.8	48.4	18	3	2014		Forêt humide de moyenne altitude.	TAN
Tropicos		Parc Vodibasy, Ambatovy 18	Parc de Vodibasy	Aerangis citrata	Ambatovy: Région Alaotra-Mangoro, District Moramanga.	-18.8	48.4	6	3	2014		Forêt humide de moyenne altitude.	TAN
Tropicos		Parc Vodibasy, Ambatovy 2118	Parc de Vodibasy	Aerangis citrata	Ambatovy: Région Alaotra-Mangoro, District Moramanga.	-18.8	48.4	6	3	2014		Forêt humide de moyenne altitude.	MO, TAN
Tropicos		Parc Vodibasy, Ambatovy 631	Parc de Vodibasy	Aerangis citrata	Ambatovy: Région Alaotra-Mangoro, District Moramanga.	-18.8	48.4	27	3	2012		Forêt humide de moyenne altitude.	TAN
Tropicos		Parc Vodibasy, Ambatovy 71	Parc de Vodibasy	Aerangis citrata	Ambatovy: Région Alaotra-Mangoro, District Moramanga.	-18.8	48.4	6	3	2014		Forêt humide de moyenne altitude.	TAN
Tropicos		Parc Vodibasy, Ambatovy 821	Parc de Vodibasy	Aerangis citrata	Ambatovy: Région Alaotra-Mangoro, District Moramanga.	-18.8	48.4	12	2	2014		Forêt humide de moyenne altitude.	TAN
Gbif		Peltier, J. 2304	Peltier, J.; Peltier, M.	Aerangis citrata	Ankerana district d'Ambohimanga Sud			23	3	1960			P	P00099173
Gbif		Perrier de la Bâthie, H. 11867	Perrier de la Bâthie, H.	Aerangis citrata	Est-Centre: forêt d'Analamazaotra, 800 m. d'altitude	-19	48.5						P	P00099176
Gbif		Perrier de la Bâthie, H. 17130	Perrier de la Bâthie, H.	Aerangis citrata	Centre: forêt d'Andasibe, vers 1000 m, bassin de l'Onibe	-19	48.5		2	1925			P	P00099177
Gbif		Perrier de la Bâthie, H. 17131	Perrier de la Bâthie, H.; François, E.	Aerangis citrata	Centre: provient de la Mandraka, cultivé à Tananarive par Mr. François E.	-19	48		2	1925			P	P00099178
Gbif		Perrier de la Bâthie, H. 18461	Perrier de la Bâthie, H.	Aerangis citrata	Centre: vestiges de forêt, Analabe au Nord de Tananarive	-18.6	47.9		2	1928			P	P00099180
Gbif		Perrier de la Bâthie, H. 1922	Perrier de la Bâthie, H.	Aerangis citrata	Est: bois, 1000 m. d'alt., bassin du Matitanana	-22.5	47.7		10	1911			P	P00099174
Gbif		Perrier de la Bâthie, H. 8044	Perrier de la Bâthie, H.	Aerangis citrata	Centre: bois, 800 m. alt., Analamazaotra	-19	48.5		10	1912			P	P00099175
Gbif		Pettersson, B. 270	Pettersson, B.; Nilsson, L.A.	Aerangis citrata	Andasibe, Foret d'Analamazaotra (Perinet)	-19	48.5	17	3	1988		Rain forest	UPS	V-061424
Gbif		Pettersson, B. 608	Pettersson, B.; Nilsson, L.A.	Aerangis citrata	SE of Nandihizana, Angavokely Forest Reserve. Mt Angavobe	-19	47.8	16	3	1992		Primary forest. Epiphyte. Fls cream	UPS	V-059068
Tropicos		Phillipson, P.B. 2289	Peter B. Phillipson	Aerangis citrata	Ile Sainte Marie (Nosy Boraha) Forét de Kalalao, S. of Lonkintsy.	-17	49.9	23	9	1987			MO	MO-2856073
Tropicos		Rabarimanarivo, M. 37	M. Rabarimanarivo & et al.	Aerangis citrata	Région Atsimo-Atsinana, district Farafangana, commune Ankarana, Réserve Spéciale de Manombo, parcelle I, circuit Reharatra. Forêt dense humide de basse altitude sur sol ferralitique. Echantillons préservés en alcool. Récolté avec N. Rakotonirina, R. Razakamalala, J.J. Randrianasolo, Larizé & J. Mbita.	-23.1	47.8	12	9	2005			MO, P, TAN	MO-2856052
Tropicos		Rabarimanarivo, M. 771	M. Rabarimanarivo, S. Porembski, S. Giebelmann & J. Werner	Aerangis citrata	Parc National de Ranomafana, ca. 100 m de l'entrée du parc vers la route de Vohiparara. Végétation le long du talus rocheux de la RN 25.	-21.3	47.5	10	3	2016			MO, P, TAN
Tropicos		Rabehevitra, D. 615	David Rabehevitra	Aerangis citrata	Fivondronana: Soanierana Ivongo, Firaisana: Manompana, Fokontany: Antanambaon'Ambodimanga. Forêt d'Andakibe. Echantillon préservé en alcool.	-16.8	49.8	4	10	2003			MO, P, TEF	MO-2856080
Tropicos		Rahajasoa, G.M. 748	Grâce M. Rahajasoa & et al.	Aerangis citrata	Parc National de Masoala. Andrombazaha.	-15.3	50.5	4	10	1994			MO	MO-2856044
Tropicos		Rakoto, R. 1	Raphael Rakoto	Aerangis citrata	Est de Fianarantsoa, Parc National de Ranomafana, Parcelle III, Talatakely.	-21.3	47.5		3	1992			MO	MO-3011470
Tropicos		Rakotondrafara, A. 636	Andriamalala Rakotondrafara	Aerangis citrata	Moramanga, Ambohibary, Ampitambe, Andranovery, Ambatovy, clearing zone 5. Fort dense humide de moyenne altitude. Récolté avec R. Rakotondrajaona, S. Rabearivanona, M. Ratovomanana & A. Rajerison.	-18.9	48.4	15	2	2008			MO, P, TAN	MO-2652439 & MO-2856084
Tropicos		Rakotondrafara, A. 847	Andriamalala Rakotondrafara	Aerangis citrata	Alaotra Mangoro, Moramanga, Andasibe, Menalamba, Ambatovy. Analamay Nord Est, piste vers Antsahampano à 2 km, au Nord d'Ambatovy, zone en dehors du Foot Print, forêt dense humide de moyenne altitude. Récoltés avec S. Randrianasolo, M. Ratolojanahary, M. Rasoatody, R. Rakotoniaina & T.R. Robison.	-18.8	48.4	12	11	2008			MO, P, TAN	MO-2856012
Gbif		Rakotondrainibe, F. 2089	Rakotondrainibe, F.	Aerangis citrata		-14.8	49.6	19	10	1994			P	P00513707
Tropicos		Rakotovao, C. 1252	Charles Rakotovao	Aerangis citrata	District: Moramanga, Commune: Ambohibary, Fokontany: Ampitambe. Ambatovy, NE de Moramanga, environ 22 km de Moramanga. Forêt sur marécage saisonnière. Sol cuirasse. Echantillons préservé en alcool. Récolté avec F. Edmond, R. Razafindasy, P. Antilahimena & M. Razanatsoa	-18.9	48.4	19	2	2005			MO, TAN	MO-2856054
Tropicos		Rakotovao, C. 1253	Charles Rakotovao	Aerangis citrata	District: Moramanga, Commune: Ambohibary, Fokontany: Ampitambe. Ambatovy, NE de Moramanga, environ 22 km de Moramanga. Forêt sur marécage saisonnière. Sol cuirasse. Echantillons préservé en alcool. Récolté avec F. Edmond, R. Razafindasy, P. Antilahimena & M. Razanatsoa	-18.9	48.4	19	2	2005			TAN
Tropicos		Rakotovao, C. 1550	Charles Rakotovao, R. Razafindasy & Félix Edmond	Aerangis citrata	District: Moramanga, Commune: Ambohibary, Fokontany: Ampitambe, Ambatovy, environ 22 km NE de Moramanga. Forêt plus ou moins dense sans croûte. Sol non cuirasse. Echantillon préservé en alcool.	-18.9	48.4		3	2005			TAN
Tropicos		Rakotovao, C. 2751	Charles Rakotovao & et al.	Aerangis citrata	Sava, Andapa, Ambodivohitra. Forêt humide de moyenne altitude de Tsaralanto sur un versant, située à 12 Km au Sud Ouest de la commune rurale d'Anjialavabe et au Nord d'Anjialavahely. Echantillon préservé en alcool. Récolté avec J. Ihasotra & J. Rabevazaha.	-14.3	49.4	27	2	2006			MO, P, TAN	MO-2856053
Tropicos		Rakotovao, C. 3167	Charles Rakotovao & et al.	Aerangis citrata	Sava, Andapa, Doany, Andranomololo. Forêt de moyenne altitude située à 10 Km au Sud Ouest du village d'Andranomololo: Andramanalana. Echantillon préservé en alcool. Récolté avec D. Ravelonarivo, Rico, Landry & R. Razakamalala.	-14.4	49.4	5	5	2006			MO, TAN	MO-2856051
Tropicos		Rakotovao, C. 3252	Charles Rakotovao & et al.	Aerangis citrata	SAVA, Andapa, Doany, Andranomilolo. Forêt dense humide de moyenne altitude située environ 13 Km à l'Ouest du village d'Andranopositra. Récoltés avec R. Razakamalala, D. Ravelonarivo, Landrie (Doany) & José (Ambalamanasy). Echantillons préservés en alcool.	-14.4	49.3	2	11	2006			MO, TAN
Tropicos		Rakotovao, C. 3586	Charles Rakotovao & et al.	Aerangis citrata	SAVA, Sambava, Bevontro, Tsaratanana, Morafeno. Forêt dense humide de moyenne altitude d'Antsahandroboka, située à environ 10 Km au Sud-Ouest du village de Morafeno. Versant Sud. Récoltés avec R. Razakamalala, D. Ravelonarivo & José (Ambalamanasy). Echantillons préservés en alcool.	-14.2	49.4	10	2	2007			MO, P, TAN	MO-2856078
Tropicos		Ramandimbimanana, S.D. 399	S.D. Ramandimbimanana	Aerangis citrata	Montagne d'Ambre, versants est.	-12.6	49.3	3	4	2012			G, K, P, TEF
Tropicos		Ramandimbimanana, S.D. 83	S.D. Ramandimbimanana, M.H. Razanajatovo & S.M. Trigui	Aerangis citrata	Montagne d'Ambre, versants est. A 640 m du point cote 924, au 143?	-12.7	49.2	29	4	2008			G, K, MO, P, TEF, WAG
Tropicos		Randriamampionona, B. 634	Bébéronn Randriamampionona	Aerangis citrata	Ambahibe, Isaka-Ivondro, Parcelle I de la Réserve Naturelle Intégrale d'Andohahela, Taolagnaro. Echantillon préservé en alcool.	-24.8	46.9	10	9	1993			MO, P, TAN	MO-2856062
Tropicos		Randriatsivery, M.F. 633	M.F. Randriatsivery, Tabita Randrianarivony & J. Razafimandimby	Aerangis citrata	Manantenina, Tanitsara, Forêt de Belava. Collecté avec Razaka, Evariste et Baomany.	-24.6	47.1	20	9	2015		Forêt dense humide de basse altitude	MO, P, TAN
Tropicos		Rasoavimbahoaka, F. 426	F. Rasoavimbahoaka	Aerangis citrata	Sambava, Andrahanjo, Antongodriha, suivant la rivière d'Androranga, entre Anketsahely et Antogondriha (village). Dans la Réserve Naturelle Intégrale de Marojejy.	-14.3	49.7	3	11	1994			MO, TAN	MO-2856074
Tropicos		Rasoavimbahoaka, F. 700	F. Rasoavimbahoaka	Aerangis citrata	Andapa, Doany, Betsomanga, environ à 11,2km à vol d'oiseau au sud-est de Doany et à 7,5km à vol au nord-est d'Ambalamanasy II, entre la rivière d'Ampandrana et Betsomanga, nord de Marojejy.	-14.5	49.6	15	5	1995			MO, P, TAN	MO-2856075
Tropicos		Ravelonarivo, D. 1	Désiré Ravelonarivo	Aerangis citrata	Fivondronana d'Andapa. Réserve spéciale d'Anjanaharibe-Sud. Aux environs du sommet. Plantes préservées dans l'alcool. Collected with F. Rasaoavimbahoaka, B. Rafaliarimanana, J.A. Rasitefanonirina & Raymond Motera.	-14.8	49.5	21	3	1994			MO	MO-3011471
Tropicos		Ravelonarivo, D. 2167	Désiré Ravelonarivo, Charles Rakotovao & Richard Razakamalala	Aerangis citrata	Région SAVA, District Andapa, Commune rurale d'Anjialavabe, Fokontany d'Ankiakabe, Village Andohan'Anjialava, rivière d'Antsahaberaoka. Le long de la ligne de crête vers le sommet d'Ambatofitatra. Récoltés avec C. Rakotovao & R. Razakamalala. Echantillons préservés en alcool.	-14.2	49.4	20	2	2007			MO, P, TAN	MO-2856098
Tropicos		Ravelonarivo, D. 424	Désiré Ravelonarivo & et al.	Aerangis citrata	Préfecture d'Antalaha. Sous-Préfecture d'Andapa. Commune rurale de Bealampona, village de Mandritsarahely. Sud-Ouest d'Andapa, Réserve Spéciale d'Anjanaharibe-Sud, suivant la piste vers Ranomafana, 5.5 km Sud-Ouest de Befingotra. Campement No. 1. Plantes sur montagne latérite, parfois rocheuses de 50 cm d'épaisseur. Elles sont préservées en alcool. Récolté avec Beverley Lewis et Raymond Rabesonin…	-14.8	49.6	18	10	1994			MO	MO-2856047
Tropicos		Ravelonarivo, D. 683	Désiré Ravelonarivo & R. Rabesonina	Aerangis citrata	Sous-Préfecture d'Andapa. Commune rurale de Ambodiangezoka. Quartier d'Ambodisatrana. Sud Ouest d'Andapa, Réserve Spéciale d'Anjanaharibe-Sud, suivant la piste au bord de la rivière de Beamalona, vers la chaîne d'Anjanaharibe dans la réserve. Plantes préservées en alcool.	-14.7	49.5	23	3	1995			MO	MO-2856049
Tropicos		Razafindrahaja, V. 156	V. Razafindrahaja, H. Rasoazanany, Roger Bernard & Charles Rakotovao	Aerangis citrata	Moramanga, Ambohibary, Ambatovy, Behontsa. Zone de défrichement.	-18.9	48.4	7	2	2012		Forêt dense humide de moyenne altitude.	MO, P, TAN	, MO-2699217 & MO-3060475
Tropicos		Razakamalala, R. 1937	Richard Razakamalala	Aerangis citrata	Fivondronana: Anjozorobe, village le plus proche: Amboasary. Forêt humide de moyenne altitude d'Ambohimanga. Echantillon préservé en alcool. Récolté avec R. Andrianasolo, D. Rabehevitra, L. Faranirina, N. Rakotonirina, R. Raharijaona & Ingahy Jean (guide).	-18.4	48	4	3	2005			TAN
Tropicos		Razanatsoa, H. 288	H. Razanatsoa	Aerangis citrata	Fokontany Ampitambe, Ambatovy, commune rurale Ambohibary, district Moramanga, SE Bureau Dynatec. Récolté avec C. Rakotovao, R. Razafindasy et F. Edmond.	-18.9	48.4	22	2	2005			TAN
Tropicos		Razanatsoa, H. 336	H. Razanatsoa	Aerangis citrata	Antsangimaso, Fokontany Ampitambe, Ambatovy, commune rurale Ambohibary, district Moramanga. Forêt dense humide de moyenne altitude. Récolté avec C. Rakotovao et F. Edmond.	-18.9	48.3	24	2	2005			MO, TAN	MO-2856050
Tropicos		Razanatsoa, H. 341	H. Razanatsoa	Aerangis citrata	Antsangimaso, Fokontany Ampitambe, Ambatovy, commune rurale Ambohibary, district Moramanga. Forêt dense humide de moyenne altitude. Récolté avec C. Rakotovao et F. Edmond.	-18.9	48.3	24	2	2005			TAN
Gbif		Réserves Naturelles Madagascar 10033	Réserves Naturelles Madagascar; Rakotoson	Aerangis citrata	Fort-Dauphin Enaniliha	-25.1	47	19	9	1958			P	P00099184
Gbif		Réserves Naturelles Madagascar 11768	Réserves Naturelles Madagascar; Rakotovao, G.	Aerangis citrata	Manaka Est, Ambatondrazaka	-17.6	48.8	27	1	1961			P	P00099186
Tropicos		Réserves Naturelles Madagascar 11998	Réserves Naturelles	Aerangis citrata	Ambodiriana	-18.7	44.8			1962			P
Tropicos		Réserves Naturelles Madagascar 5558	Réserves Naturelles	Aerangis citrata	Ambalavao, Sendrisoa	-22.3	47		2	1953			P
Gbif		Réserves Naturelles Madagascar 6086	Réserves Naturelles Madagascar; Michel	Aerangis citrata	Fenerive, Sahatavy, vallée	-17.4	49.4	11	4	1953			P	P00099182
Gbif		Réserves Naturelles Madagascar 6479	Réserves Naturelles Madagascar; Rakoto, J.	Aerangis citrata	Ambalavao, Mahazony	-22.3	47	14	2	1954			P	P00099183
Tropicos		Schatz, G.E. 1563	George E. Schatz	Aerangis citrata	Eastern Domain: Reserve Integrale #12, Massif de Marojejy. Just N of the village of Mandena which lies on the edge of the reserve and is 5 m N of Manantenina which lies 42 km by road NE of Andapa on Hwy 36 (Andapa-Sambava) Remnant lowland forest along watercourses in the Vallée Antsahabe.	-14.5	49.9	19	9	1987			MO	MO-2856046
Tropicos		Schatz, G.E. 1639	George E. Schatz	Aerangis citrata	Nosy Mangabe, a 520 ha island 5 km from Maroantsetra in the Bay of Antongil. Eastern Domain. (plants treated with alcohol)	-15.5	49.8	12	10	1987			MO	MO-2856069
Gbif		Scott Elliot, G.F. 1880	Scott Elliot, G.F.	Aerangis citrata		-19.4	46.8						NHMUK, P	P00099190
Tropicos		Spirit Collection, Ambalabe 18570	Ambalabe Spirit Collection	Aerangis citrata	Atsinanana, Vatomandry, Ambalabe, Ambinanindrano II.	-19.2	48.6	20	9	2016		Forêt dense à Faucherea sp., Pandanus sp.	TAN
Tropicos		Spirit Collection, Ambalabe 201198	Ambalabe Spirit Collection	Aerangis citrata	Atsinanana, Vatomandry, Ambalabe, Ambinanindrano II.	-19.2	48.6	25	9	2017		ForÍt de Vohibe, vers le plot permanent. ForÍt dense ‡ Garcinia sp. et Uapaca sp.	TAN
Tropicos		Spirit Collection, Ambatovy 13395	Ambatovy Spirit Collection	Aerangis citrata	Ambatovy: Région Alaotra-Mangoro, District Moramanga.	-18.8	48.4	4	2	2014		Forêt humide de moyenne altitude.	TAN
Tropicos	yes	Spirit Collection, Ambatovy 13405	Ambatovy Spirit Collection	Aerangis citrata	Ambatovy: Région Alaotra-Mangoro, District Moramanga.	-18.8	48.4	4	2	2014		Forêt humide de moyenne altitude.	MO
Tropicos		Spirit Collection, Ambatovy 134624	Ambatovy Spirit Collection	Aerangis citrata	Ambatovy: Région Alaotra-Mangoro, District Moramanga.	-18.9	48.4	4	2	2014		Forêt humide de moyenne altitude.	TAN
Tropicos	yes	Spirit Collection, Ambatovy 13595508	Ambatovy Spirit Collection	Aerangis citrata	Ambatovy: Région Alaotra Mangoro, District Moramanga.	-18.9	48.4	10	2	2014		Forêt à Uapaca sp, Chrysophyllum boivinianum, Schefflera sp, Leptolaena pauciflora	K
Tropicos		Spirit Collection, Ambatovy 1420821	Ambatovy Spirit Collection	Aerangis citrata	Ambatovy: Région Alaotra-Mangoro, District Moramanga.	-18.8	48.4	12	2	2014		Forêt humide de moyenne altitude.	TAN
Tropicos	yes	Spirit Collection, Ambatovy 14435503	Ambatovy Spirit Collection	Aerangis citrata	Ambatovy: Région Alaotra Mangoro, District Moramanga.	-18.9	48.4	17	2	2014		Forêt à Uapaca sp, Chrysophyllum boivinianum, Schefflera sp, Leptolaena pauciflora	BRLU
Tropicos		Spirit Collection, Ambatovy 14965	Ambatovy Spirit Collection	Aerangis citrata	Ambatovy: Région Alaotra-Mangoro, District Moramanga.	-18.9	48.4	4	3	2014		Forêt humide de moyenne altitude.	TAN
Tropicos		Spirit Collection, Ambatovy 15082118	Ambatovy Spirit Collection	Aerangis citrata	Ambatovy: Région Alaotra-Mangoro, District Moramanga.	-18.8	48.4	6	3	2014		Forêt humide de moyenne altitude.	TAN
Tropicos	yes	Spirit Collection, Ambatovy 15092118	Ambatovy Spirit Collection	Aerangis citrata	Ambatovy: Région Alaotra-Mangoro, District Moramanga.	-18.8	48.4	6	3	2014		Forêt humide de moyenne altitude.	MO
Tropicos		Spirit Collection, Ambatovy 151718	Ambatovy Spirit Collection	Aerangis citrata	Ambatovy: Région Alaotra-Mangoro, District Moramanga.	-18.8	48.4	6	3	2014		Forêt humide de moyenne altitude.	TAN
Tropicos		Spirit Collection, Ambatovy 151871	Ambatovy Spirit Collection	Aerangis citrata	Ambatovy: Région Alaotra-Mangoro, District Moramanga.	-18.8	48.4	6	3	2014		Forêt humide de moyenne altitude.	TAN
Tropicos		Spirit Collection, Ambatovy 15203234	Ambatovy Spirit Collection	Aerangis citrata	Ambatovy: Région Alaotra Mangoro, District Moramanga.	-18.9	48.3	7	3	2014		Forêt dense à Leptolaena pauciflora, Sarcolaena oblongifolia.	TAN
Tropicos	yes	Spirit Collection, Ambatovy 15213234	Ambatovy Spirit Collection	Aerangis citrata	Ambatovy: Région Alaotra Mangoro, District Moramanga.	-18.9	48.3	7	3	2014		Forêt dense à Leptolaena pauciflora, Sarcolaena oblongifolia.	MO
Tropicos		Spirit Collection, Ambatovy 15591140	Ambatovy Spirit Collection	Aerangis citrata	Ambatovy: Région Alaotra-Mangoro, District Moramanga.	-18.8	48.4	18	3	2014		Forêt humide de moyenne altitude.	TAN
Tropicos		Spirit Collection, Ambatovy 22815110	Ambatovy Spirit Collection	Aerangis citrata	Ambatovy: Région Alaotra Mangoro, District Moramanga.	-18.9	48.4	16	2	2015		Forêt dense à Eugenia sp, Cryptocaria sp.	TAN
Tropicos		Spirit Collection, Ambatovy 231334407	Ambatovy Spirit Collection	Aerangis citrata	Ambatovy: Région Alaotra Mangoro, District Moramanga.	-18.9	48.4	18	2	2015		Forêt dense à Uapaca densifolia, Sarcolaena oblongifolia, Beilschmiedia sary.	TAN
Tropicos		Spirit Collection, Ambatovy 23244658	Ambatovy Spirit Collection	Aerangis citrata	Ambatovy: Région Alaotra Mangoro, District Moramanga.	-18.9	48.4	23	2	2015		Forêt dense à Chrysophyllum boivinianum, Beilschmiedia sary.	TAN
Tropicos		Spirit Collection, Ambatovy 23424615	Ambatovy Spirit Collection	Aerangis citrata	Ambatovy: Région Alaotra Mangoro, District Moramanga.	-18.9	48.4	26	2	2015		Forêt dense à Ocotea racemosa, Schefflera sp.	TAN
Tropicos		Spirit Collection, Ambatovy 29734654	Ambatovy Spirit Collection	Aerangis citrata	Ambatovy: Région Alaotra Mangoro, District Moramanga.	-18.9	48.4	29	2	2016		Forêt dense à Chrysophyllum boivinianum, Beilschmiedia sary.	TAN
Tropicos		Spirit Collection, Ambatovy 30185813	Ambatovy Spirit Collection	Aerangis citrata	Ambatovy: Région Alaotra Mangoro, District Moramanga.	-18.9	48.3	10	3	2016		Forêt Dense à Sarcolaena oblongifolia, Cryptocarya pervillei.	TAN
Tropicos		Spirit Collection, Ambatovy 30364880	Ambatovy Spirit Collection	Aerangis citrata	Ambatovy: Région Alaotra Mangoro, District Moramanga.	-18.9	48.4	14	3	2016		Forêt dense à Uapaca densifolia, Leptolaena pauciflora.	TAN
Tropicos	yes	Spirit Collection, Ambatovy 30374880	Ambatovy Spirit Collection	Aerangis citrata	Ambatovy: Région Alaotra Mangoro, District Moramanga.	-18.9	48.4	14	3	2016		Forêt dense à Uapaca densifolia, Leptolaena pauciflora.	MO
Tropicos		Spirit Collection, Ambatovy 336631	Ambatovy Spirit Collection	Aerangis citrata	Ambatovy: Région Alaotra-Mangoro, District Moramanga.	-18.8	48.4	27	3	2012		Forêt humide de moyenne altitude.	TAN
Tropicos		Spirit Collection, Ambatovy 58216637	Ambatovy Spirit Collection	Aerangis citrata	Ambatovy: Région Alaotra Mangoro, District Moramanga.	-18.9	48.3	12	10	2012		Forêt dense à Chrysophyllum boivinianum, Leptolaena pauciflora, Amyrea humbertii.	MO, TAN
Tropicos		Spirit Collection, Ambatovy 7335508	Ambatovy Spirit Collection	Aerangis citrata	Ambatovy: Région Alaotra Mangoro, District Moramanga.	-18.9	48.4	20	2	2013		Forêt à Uapaca sp, Chrysophyllum boivinianum, Schefflera sp, Leptolaena pauciflora	MO, TAN	MO-3060511
Tropicos		Spirit Collection, Ambatovy 756163410	Ambatovy Spirit Collection	Aerangis citrata	Ambatovy: Région Alaotra-Mangoro, District Moramanga.	-18.9	48.3	25	2	2013		Forêt dense à Syzygium emirnense, Symphonia louvelii, Amyrea humbertii.	TAN
Tropicos		Spirit Collection, Antananarivo 16030	Antananarivo Spirit Collection	Aerangis citrata	Ambohimanga, Kelilalina, Commune Takafatra, District Andramasina.	-19.5	47.9	29	1	2016		Bas fond, humide éclairé, Forêt à Pauridiantha, Grewia.	TAN
Tropicos		Spirit Collection, Antananarivo 1652361	Antananarivo Spirit Collection	Aerangis citrata	Antsahabe: Région Analamanga, District Anjozorobe.	-18.5	48	9	2	2016		Forêt humide de moyenne altitude à Weinmannia sp, Ocotea sp, Cryptocarya sp.	TAN
Tropicos		Spirit Collection, Antananarivo 1662361	Antananarivo Spirit Collection	Aerangis citrata	Antsahabe: Région Analamanga, District Anjozorobe.	-18.5	48	9	2	2016		Forêt humide de moyenne altitude à Weinmannia sp, Ocotea sp, Cryptocarya sp.	MO
Tropicos	yes	Spirit Collection, Antananarivo 16945	Antananarivo Spirit Collection	Aerangis citrata	Ambohimanga, Kelilalina, Commune Takafatra, District Andramasina.	-19.5	47.9	9	2	2016		Bas fond, humide éclairé, Forêt à Pauridiantha, Grewia.	MO
Tropicos	yes	Spirit Collection, Antananarivo 17071	Antananarivo Spirit Collection	Aerangis citrata	Ambohimanga, Kelilalina, Commune Takafatra, District Andramasina.	-19.5	47.9	4	2	2016		ForÍt humide ‡ Anthocleista, Brachylaena, Calophyllum.	MO
Tropicos		Spirit Collection, Antananarivo 171186	Antananarivo Spirit Collection	Aerangis citrata	Ambohimanga, Kelilalina, Commune Takafatra, District Andramasina.	-19.5	47.9	9	2	2016		ForÍt humide ‡ Brachylaena, Calophyllum.	TAN
Tropicos	yes	Spirit Collection, Antananarivo 30445	Antananarivo Spirit Collection	Aerangis citrata	Ambohimanga, Kelilalina, Commune Takafatra, District Andramasina.	-19.5	47.9	28	1	2017		Bas fond, humide ÈclairÈ, ForÍt ‡ Pauridiantha, Grewia.	BRLU
Tropicos	yes	Spirit Collection, Antananarivo 30545	Antananarivo Spirit Collection	Aerangis citrata	Ambohimanga, Kelilalina, Commune Takafatra, District Andramasina.	-19.5	47.9	28	1	2017		Bas fond, humide ÈclairÈ, ForÍt ‡ Pauridiantha, Grewia.	K
Tropicos		Spirit Collection, Antananarivo 3071	Antananarivo Spirit Collection	Aerangis citrata	Ambohimanga, Kelilalina, Commune Takafatra, District Andramasina.	-19.5	47.9	4	2	2015		Forêt humide à Anthocleista, Brachylaena, Calophyllum.	TAN
Tropicos	yes	Spirit Collection, Antananarivo 307186	Antananarivo Spirit Collection	Aerangis citrata	Ambohimanga, Kelilalina, Commune Takafatra, District Andramasina.	-19.5	47.9	28	1	2017		ForÍt humide ‡ Brachylaena, Calophyllum.	MO
Tropicos	yes	Spirit Collection, Antananarivo 3082361	Antananarivo Spirit Collection	Aerangis citrata	Antsahabe: RÈgion Analamanga, District Anjozorobe.	-18.5	48	28	1	2017		ForÍt humide de moyenne altitude ‡ Weinmannia sp, Ocotea sp, Cryptocarya sp.	BRLU
Tropicos	yes	Spirit Collection, Antananarivo 3132361	Antananarivo Spirit Collection	Aerangis citrata	Antsahabe: RÈgion Analamanga, District Anjozorobe.	-18.5	48	1	2	2017		ForÍt humide de moyenne altitude ‡ Weinmannia sp, Ocotea sp, Cryptocarya sp.	K
Tropicos		Spirit Collection, Antananarivo 3145	Antananarivo Spirit Collection	Aerangis citrata	Ambohimanga, Kelilalina, Commune Takafatra, District Andramasina.	-19.5	47.9	4	2	2015		Bas fond, humide éclairé, Forêt à Pauridiantha, Grewia.	TAN
Tropicos		Spirit Collection, Antananarivo 31736	Antananarivo Spirit Collection	Aerangis citrata	Ambohimanga, Kelilalina, Commune Takafatra, District Andramasina.	-19.5	47.9	7	2	2017		Bas fond, humide éclairé, Forêt à Pauridiantha, Grewia.	TAN
Tropicos		Spirit Collection, Antananarivo 4138	Antananarivo Spirit Collection	Aerangis citrata	Ambohimanga, Kelilalina, Commune Takafatra, District Andramasina.	-19.5	47.9	12	2	2015		Bas fond, humide éclairé, Forêt à Pauridiantha, Grewia.	TAN
Tropicos	yes	Spirit Collection, Antananarivo 4382362	Antananarivo Spirit Collection	Aerangis citrata	Antsahabe: RÈgion Analamanga, District Anjozorobe.	-18.5	48	7	2	2018		ForÍt humide de moyenne altitude ‡ Weinmannia sp, Ocotea sp, Cryptocarya sp.	P
Tropicos	yes	Spirit Collection, Antananarivo 44445	Antananarivo Spirit Collection	Aerangis citrata	Ambohimanga, Kelilalina, Commune Takafatra, District Andramasina.	-19.5	47.9	7	2	2018		Bas fond, humide ÈclairÈ, ForÍt ‡ Pauridiantha, Grewia.	P
Tropicos	yes	Spirit Collection, Antananarivo 44545	Antananarivo Spirit Collection	Aerangis citrata	Ambohimanga, Kelilalina, Commune Takafatra, District Andramasina.	-19.5	47.9	7	2	2018		Bas fond, humide ÈclairÈ, ForÍt ‡ Pauridiantha, Grewia.	TAN
Tropicos	yes	Spirit Collection, Antananarivo 5372361	Antananarivo Spirit Collection	Aerangis citrata	Antsahabe: RÈgion Analamanga, District Anjozorobe.	-18.5	48	7	2	2019		ForÍt humide de moyenne altitude ‡ Weinmannia sp, Ocotea sp, Cryptocarya sp.	TAN
Tropicos	yes	Spirit Collection, Antananarivo 53945	Antananarivo Spirit Collection	Aerangis citrata	Ambohimanga, Kelilalina, Commune Takafatra, District Andramasina.	-19.5	47.9	7	2	2019		Bas fond, humide ÈclairÈ, ForÍt ‡ Pauridiantha, Grewia.	MO
Tropicos	yes	Spirit Collection, Antananarivo 54045	Antananarivo Spirit Collection	Aerangis citrata	Ambohimanga, Kelilalina, Commune Takafatra, District Andramasina.	-19.5	47.9	7	2	2019		Bas fond, humide ÈclairÈ, ForÍt ‡ Pauridiantha, Grewia.	BRLU
Tropicos	yes	Spirit Collection, Antananarivo 542186	Antananarivo Spirit Collection	Aerangis citrata	Ambohimanga, Kelilalina, Commune Takafatra, District Andramasina.	-19.5	47.9	11	2	2019		ForÍt humide ‡ Brachylaena, Calophyllum.	BRLU
Tropicos	yes	Spirit Collection, Antananarivo 54936	Antananarivo Spirit Collection	Aerangis citrata	Ambohimanga, Kelilalina, Commune Takafatra, District Andramasina.	-19.5	47.9	18	2	2019		Bas fond, humide ÈclairÈ, ForÍt ‡ Pauridiantha, Grewia.	MO
Tropicos		Spirit Collection, Antananarivo 577446	Antananarivo Spirit Collection	Aerangis citrata	RÈgion Atsinanana, Disrtict Toamasina II, Commune Foulpointe. RÈserve spÈciale Analalava.	-17.8	49.5	23	9	2019		ForÍt dense humide de basse altitude.	TAN
Tropicos		Spirit Collection, Antananarivo 93190	Antananarivo Spirit Collection	Aerangis citrata	Mont Vatovavy: Région Vatovavy Fitovinany, District Mananjary, Commune Kianjavato.	-21.5	48	23	6	2015		Forêt humide de basse altitude à Tambourissa sp.,	TAN
BM		Thompson, S. s.n.	S.Thompson	Aerangis citrata									NHMUK	BM000540193
Tropicos		Turk, D. 329	Dan Turk	Aerangis citrata	Along RN 25 between Ambodiamontana and Ambatolahy.	-21.3	47.5	17	3	1993			MO	MO-2856048
Gbif		Viguier, R. 524	Viguier, R.; Humbert, H.	Aerangis citrata	Province d'Andovoranto, district d'Anivorano, forêt sur le sommet du pic de Vohilonjo près Fetromby à 400 m. d'altitude	-18.7	49	6	10	1912			P	P00099191
Gbif		Viguier, R. 579	Viguier, R.; Humbert, H.	Aerangis citrata	Province d'Andovoranto, district d'Anivorano, dans une forêt couronnant une colline à 8 km au Sud d'Anivorano, près des sources de la rivière Sahandranolana	-12.9	49.2	8	10	1912			P	P00099193
Tropicos		Zjhra, M.L. 299	Michelle Zjhra & James Hutcheon	Aerangis citrata	Masoala Peninsula. Cape Masoala trail between Ambanizana and Andronobe. Plants preserved in alcohol.	-15.7	50		6	1993			MO	MO-2856072
Tropicos		Decary, R. 2210	Raymond Decary	Aerangis concavipetala	District de Maromandia, Bejofo.	-13.7	48.5	18	6	1923
Tropicos		Cours, G. 744	G. Cours	Aerangis coursiana	Messaloha 900 m. district d'Ambatondrazaka.	-17.7	48.5		9	1938
Tropicos		Andriamihajarivo, T.H. 555	Tefy Andriamihajarivo, B. Rakotonirina & A. Rakotoarijaona	Aerangis cryptodon	Ambositra, Ihadilanana, Ambohimanana, Ambohipiandrianana, Ambohibary, massif d'Ambatolahinanahary, sur la crête.	-20.5	47.1	18	1	2005			MO, P, TAN	MO-2856040
Tropicos		Andrianjafy, N.M. 1171	N.M. Andrianjafy & et al.	Aerangis cryptodon	Toliara, Betroka, Ivahona, Befarafara. Forêt dense humide de moyenne altitude. Récolté avec R. Razakamalala, E.B. Andriankaja, N.M. Bienvenu, S.F. Andrianalisoa & Resaviny.	-23.5	46.5		5	2005			MO, P, TAN
Tropicos		Bosser, J.M. 11049	Jean M. Bosser	Aerangis cryptodon	Ambatovory environs de Tananarive PK 26 route de Tamatave	-18.9	47.7			1957			MO, TAN
Tropicos		Bosser, J.M. 12853	Jean M. Bosser	Aerangis cryptodon	Sur rocher Angavokely carion	-19	47.8		3	1959			TEF
Tropicos		Bosser, J.M. 16767	Jean M. Bosser	Aerangis cryptodon	'Ivandrika, PK 590 route du Sud, vestige de végétation sur rocailles quartzitiques	-22.3	46.4			1963			P
Tropicos		Decary, R. 12930	Raymond Decary	Aerangis cryptodon	Environ d'Ambatofinandrahana	-20.6	46.8		2	1938			TAN
Gbif		Du Puy, D.J. 905	Du Puy, D.J.; Cribb, P.; Andriantiana, J.; Ranaivojaona, R.	Aerangis cryptodon	Antananarivo (cultivated in Antananarivo)			10	2	1995			P	P00059604
Tropicos		Herb, * 43	HERB	Aerangis cryptodon	Mandraka	-19	48						TAN
Tropicos		Perrier de la Bâthie, H. 11347	H. Perrier de la Bâthie	Aerangis cryptodon	'Est: bois, 200 m. alt., rivière Mananara	-18.4	47.8			1912			P
Tropicos		Schatz, G.E. 4053	George E. Schatz	Aerangis cryptodon	Ibity Massif. Collected with P.P. Lowry II, T. Andriamihajarivo, C. Hong Wa, D. Rabehevitra & S. Lowry.	-20.1	47.1	15	2	2003			MO	MO-2856087
Tropicos		Spirit Collection, Ambalabe 388815	Ambalabe Spirit Collection	Aerangis cryptodon	Atsinanana, Vatomandry, Ambalabe - Ambinanindrano II.	-19.2	48.6	6	5	2019		ForÍt humide de moyenne altitude ‡ Cryptocarya sp., Erythroxylum sp., Garcinia sp.	TAN
Tropicos		Bosser, J.M. 17736	Jean M. Bosser	Aerangis decaryana	Région d'Ankazoabo, forêt ombrophile	-22.3	44.6		2	1963			P
Gbif		Decary, R. 2898	Decary, R.	Aerangis decaryana	Ambovombe	-25.2	46.1	24	7	1924			P	P00080665
Gbif		Decary, R. 8475	Decary, R.	Aerangis decaryana	Ambovombe	-25.2	46.1	3	2	1931			P	P00080666
Tropicos		Decary, R. 8585	Raymond Decary	Aerangis decaryana	Ambovombe	-25.2	46.1	12	3	1931
Tropicos		Descoings, B. 1349	Bernard M. Descoings	Aerangis decaryana	Sud Ambilobe	-13.2	49.1		1	1956			TAN	TAN001162
Gbif		Herb. Jard. Bot. Tana 883	Herb. Jard. Bot. Tana; Humbert, H.	Aerangis decaryana	Ambavabato								P	P00099197
Gbif		Hermans, J. 43668	Hermans, J.; Hermans, C.	Aerangis decaryana	To Hazafotsy reserve, along the Mananara river. On the road, a few kilometers out of the reserve, just past Bevia village, in the spiny forest.	-24.9	46.5	22	11	1994		On taller woody trees and paperbark trees. In the spiny forest; Didiera, Euphorbia, Allaudia, Aloe suzannae, Aloe vahombe, forest being cut, 90 meters, 10am. 40.000 lux, 30oC, 33% RH etc.	K	72625
Tropicos		Humbert, H. 13069	H. Humbert	Aerangis decaryana	'Vallée de ma Manambolo, rive droite (bassin du Mandrare) aux environs d'Isomonony (confluent de la Sakamalio)	-23.5	46.6		12	1963			P
Tropicos		Phillipson, P.B. 3573	Peter B. Phillipson	Aerangis decaryana	24 km NE of Ambovombe on Route National 13; rocky hillside to S of road.	-25.1	46.4	20	2	1990			MO	MO-2856030
Tropicos		Bosser, J.M. 3060	Jean M. Bosser	Aerangis divitiflora		-17.6	48.5		7	1952			P
Tropicos		Perrier de la Bâthie, H. 1774	H. Perrier de la Bâthie	Aerangis divitiflora	Sur les troncs, bois rocailleux (calcaires) de Tampoketsa (Ambongo).	-16.5	44.8		9	1904
Tropicos		Spirit Collection, Ambatovy 16017283	Ambatovy Spirit Collection	Aerangis divitiflora	Ambatovy: Région Alaotra-Mangoro, District Moramanga.	-18.9	48.3	5	6	2014		Forêt dense à Komy, Vahimboatany, Un arbre tombé au By pass à Antsahatsara.	TAN
Tropicos	yes	Spirit Collection, Ambatovy 16027283	Ambatovy Spirit Collection	Aerangis divitiflora	Ambatovy: Région Alaotra-Mangoro, District Moramanga.	-18.9	48.3	5	6	2014		Forêt dense à Komy, Vahimboatany, Un arbre tombé au By pass à Antsahatsara.	MO
Tropicos	yes	Spirit Collection, Ambatovy 16037283	Ambatovy Spirit Collection	Aerangis divitiflora	Ambatovy: Région Alaotra-Mangoro, District Moramanga.	-18.9	48.3	5	6	2014		Forêt dense à Komy, Vahimboatany, Un arbre tombé au By pass à Antsahatsara.	BRLU
Tropicos	yes	Spirit Collection, Ambatovy 16047281	Ambatovy Spirit Collection	Aerangis divitiflora	Ambatovy: Région Alaotra-Mangoro, District Moramanga.	-18.9	48.3	5	6	2014		Forêt dense à Komy, Vahimboatany, Un arbre tombé au By pass à Antsahatsara.	K
Tropicos	yes	Spirit Collection, Ambatovy 16067281	Ambatovy Spirit Collection	Aerangis divitiflora	Ambatovy: Région Alaotra-Mangoro, District Moramanga.	-18.9	48.3	5	6	2014		Forêt dense à Komy, Vahimboatany, Un arbre tombé au By pass à Antsahatsara.	P
Tropicos	yes	Spirit Collection, Ambatovy 16077281	Ambatovy Spirit Collection	Aerangis divitiflora	Ambatovy: Région Alaotra-Mangoro, District Moramanga.	-18.9	48.3	5	6	2014		Forêt dense à Komy, Vahimboatany, Un arbre tombé au By pass à Antsahatsara.	BRLU
Tropicos		Antilahimena, P. 6390	P. Antilahimena & et al.	Aerangis ellisii	Faritra Alaotra Mangoro, Fivondronana Moramanga, firaisana Ambohibary, fokontany Ampitabe, Ambatovy forest, conservation zone, forest on crust. Récolté avec F. Edmond, M. Ratovomanana, R. Rakotondrajaona, S. Randrianasolo.	-18.8	48.4	25	7	2008			TAN
Tropicos		Antilahimena, P. 7159	P. Antilahimena, B.A. Ratodimanana, H. Razanatsoa & Félix Edmond	Aerangis ellisii	Moramanga, Ambohibary, Ampitambe, Ambatovy forest, zone de forage, priorité 3.	-18.9	48.4	9	9	2009		Evergreen forest mid elevation.	MO, TAN, Unknown	& MO-2856041
Gbif		Boiteau, P.L. 2069	Boiteau, P.L.	Aerangis ellisii	Entre Ambohimana-Androtra et Tsiazomborona, rochers protégés des feux			9	4	1970			P	P00080678
Tropicos		Bosser, J.M. 13812	Jean M. Bosser	Aerangis ellisii	Soavina, PK 22 route de Tamatave, rochers	-18.9	47.7		3	1960			P
Gbif		Bosser, J.M. 15084	Bosser, J.M.	Aerangis ellisii	Entre Moramanga et Anosibe, forêt	-18.9	48.2		3	1961			P	P00080681
Tropicos		Bosser, J.M. 15599	Jean M. Bosser	Aerangis ellisii	Tsinjoarivo, vestige de forêt, bord de rivière	-19.7	47.7		3	1962			P
Tropicos		Bosser, J.M. 17586	Jean M. Bosser	Aerangis ellisii	Tampoketsa d'Ankazobe, rochers	-18	47.2		2	1963			P
Tropicos		Cours, G. 5719	G. Cours	Aerangis ellisii	'District d'Arivonimamo, canton d'Imerintsiatosika, rochers d'Antongona. sur rochers	-19	47.3		3	1960			P
BM		Cowan, W.D. s.n.	William Deans Cowan	Aerangis ellisii						1880			NHMUK	BM000540200
Gbif		Decary, R. 12967	Decary, R.	Aerangis ellisii	Environs d'Ambatofinandrahana, quartzites	-20.6	46.8	16	2	1938			P	P00080693
Tropicos		Decary, R. 13163	Raymond Decary	Aerangis ellisii	Environs d'Ambatofinandrahana, quartzites	-20.6	46.8		2	1938			P
Tropicos		Decary, R. 13325	Raymond Decary	Aerangis ellisii	'Massif de l'Antangona (Imerina)	-19	47.3		4	1938			P
Gbif		Decary, R. 309	Decary, R.	Aerangis ellisii	Tananarive, Ankatso rochers secs	-19.3	47.9	20	2	1921			P	P00080685
Gbif		Decary, R. 6063	Decary, R.	Aerangis ellisii	Carion, alt. 1100 m	-19	47.8	30	10	1927			P	P00080687
Gbif		Decary, R. 7461	Decary, R.	Aerangis ellisii				12	3	1930			NHMUK	BM000540198
Gbif		Decary, R. 7500	Decary, R.	Aerangis ellisii	Tampoketsa au Nord d'Ankazobe, rocailles	-18	47.2	12	3	1930			P	P00080690
Gbif		Dupuy, D.J. 883	Dupuy, D.J.; Cribb, P.; et al.	Aerangis ellisii				10	2	1995			K	59057
Gbif		Fox, J.T. 36	Fox, J.T.	Aerangis ellisii					3	1883			NHMUK	BM000540199
Gbif		Hermans, J. 2545	Hermans, J.	Aerangis ellisii	Antsirobe area, Antananarivo Province.	-19.9	47.1						K	73691
Gbif		Homolle, A.M. 1251	Homolle, A.M.	Aerangis ellisii									P	P00080691
Tropicos		Humbert, H. 12212	H. Humbert	Aerangis ellisii	Centre-Sud : massif de l'Ivakoany, pentes orientales du massif	-23.9	46.5			1933			P
Tropicos		Humbert, H. 6062	H. Humbert	Aerangis ellisii	Bassin de la Manampanihy (Sud-Est): col de Fitana	-24.6	47.1	15	10	1928			P
Gbif		Humbert, H. 6067	Humbert, H.	Aerangis ellisii						1928			P	P00095861
Gbif		Keraudren-Aymonin, M. 1563	Keraudren-Aymonin, M.; Aymonin, G.G.	Aerangis ellisii	Entre Tananarive et le Carion					1960			P	P00080698
Tropicos		Labat, J.-N. 2975	J.-N. Labat, T. Haevermans & E. Randrianjohany	Aerangis ellisii	Antananarivo, Ankazobe, Kiangaro, Borikely, Tampoketsa d'ankazobe.	-18	47.1	19	3	1999		Forêt claire sur éboulis rocheux. Eboulis à Kalanchoe, Coleus, Aloe et Aerangis. Roche métamorphique.	G, K, MO, TAN	TAN001161
Tropicos		Ludovic, R. 614	R. Ludovic, David Rabehevitra & et al.	Aerangis ellisii	Préfecture: Mananjary. Sous Prefecture: Nosy Varika. Commune Rural: Ambahy. Fokontany: Ambahy. Forêt littorale sur sable.	-20.8	48.5	16	2	2004			MO
Tropicos		Malcomber, S.T. 1357	Simon T. Malcomber & et al.	Aerangis ellisii	Parc National de Ranomafana, parcelle III, summit of Maharira. Granite outcrop with pockets of moss forest in hollows. Plants preserved in alcohol. Collected with Raphael Rakoto.	-21.4	47.4	13	3	1992			MO	MO-2856033
Gbif		Mason, L.M. 2259	Mason, L.M.	Aerangis ellisii									K	32039
Tropicos		Peltier, J. 1896	Jacqueline Peltier & Maurice Peltier	Aerangis ellisii	Amboasary, district: Ambatolampy	-19.2	47.6		2	1960			P
Gbif		Perrier de la Bâthie, H. 12404	Perrier de la Bâthie, H.	Aerangis ellisii	Centre: pelouses à xérophile, 1700 m, environs d'Anbatofangena				2	1919			P	P00080701
Tropicos		Perrier de la Bâthie, H. 14575	H. Perrier de la Bâthie	Aerangis ellisii	'Centre: espèce très connue sur toutes les rocailles dénudées de la région Antube, massif d'Andringitra	-22.3	47		2	1912			P
Tropicos		Perrier de la Bâthie, H. 16481	H. Perrier de la Bâthie	Aerangis ellisii		-14	48.9		4	1925			P
Tropicos		Perrier de la Bâthie, H. 16902	H. Perrier de la Bâthie	Aerangis ellisii	'Centre: sur les arbres, près du torrent vers 1000 m. alt., forêt d'Andasibe sur l'Onibe	-19	48.5		2	1925			P
Gbif		Perrier de la Bâthie, H. 17294	Perrier de la Bâthie, H.; François, E.	Aerangis ellisii	Centre: rocailles de la Mandraka, donné par Mr. François E.	-19	48		2	1925			P	P00080706
Tropicos		Perrier de la Bâthie, H. 18468	H. Perrier de la Bâthie	Aerangis ellisii	Centre: rocailles denudées Mt. Antongona Ouest d'Imerina	-19	47.3		2	1928			P
Gbif		Perrier de la Bâthie, H. 8025	Perrier de la Bâthie, H.	Aerangis ellisii	Centre: rocailles dénudées, 1000 m. alt., Mt Belambana, pelouses à sacrophytes				6	1912			P	P00080699
Gbif		Perrier de la Bâthie, H. 8038	Perrier de la Bâthie, H.	Aerangis ellisii	Centre: rocailles, vers 1600 m. alt., massif du Manongarivo	-14	48.4		5	1909			P	P00080675
Tropicos		Perrier de la Bâthie, H. 8093	H. Perrier de la Bâthie	Aerangis ellisii	centre: rocailles, basaltes, Betafo	-19.9	46.9		12	1913			P
Gbif		Pettersson, B. 135	Pettersson, B.; Nilsson, L.A.	Aerangis ellisii	SE of Nandihizana (Carion), Angavokely Forest Reserve, Mt Ambatolava	-19	47.8	8	2	1988		Granit inselberg	UPS	V-057965
Tropicos		Rabarimanarivo, M. 180	M. Rabarimanarivo, Jacky Andriantiana, Fano A. Rajaonary, Nivo H. Rakotoarivelo, N. Ravalimanarivo & Voahanginiaina, Ernestine	Aerangis ellisii	Dct Ambohimahasoa, CR Ankerana, Fkt Lavarano, Inselberg Ilanjana. Inselberg dégradé, présence de champs de culture et des espèces envahissantes comme Lantana camara, Psidium guajava, Pinus, Eucalyptus, Crinum. Espèces dominantes sur le tapis: Xerophyta et Orchidaceae. Echantillons préservés en alcool.	-21.2	47.2	13	3	2010			MO, TAN	MO-2856035
Tropicos		Rabarimanarivo, M. 731	M. Rabarimanarivo, S. Porembski, S. Giebelmann & J. Werner	Aerangis ellisii	Amoron'i Mania, Dct Ambositra, Com. Ambalamanakana, Réserve Ankazomivady. Inselberg côté droit de la route RN 7 vers Fianarantsoa.	-20.8	47.2	9	3	2016			MO, P, TAN
Tropicos		Rajaonary, F.A. 12	Fano A. Rajaonary	Aerangis ellisii	Dct Ankazobe, CR Fihaonana, Fkt Andranovelona, Inselberg de Lohavohitra, PK 45 de la RN 4 allant d'Antananarivo - Mahajanga, sur le côté droit.	-18.7	47.3	9	3	2010			MO, P, TAN	MO-2856038
Tropicos		Rakoto, R. 274	Raphael Rakoto	Aerangis ellisii	Parc National de Ranomafana, Parcelle I. Au Nord de Ranomafana autour de Ranomena. Plantes preservées en alcool.	-21.3	47.5	20	10	1992			MO	MO-2856031
Tropicos		Rakotoarivelo, N. 266	Nivo H. Rakotoarivelo, M. Rabarimanarivo, Fano A. Rajaonary, N. Ravalimanarivo, Jacky Andriantiana & A. Raonizafitionimalaza	Aerangis ellisii	Haute Matsiatra, Iarintsena, Tananomby. Inselberg Ambalalova.	-21.9	46.9	15	3	2010		Formations au sommet de l'Inselberg. Echantillons préservés en alcool.	MO, P, TAN	MO-2856036
Tropicos		Ramananjanahary, R.H. 357	Rondro Hanitrinitiana Ramananjanahary, M. Rabarimanarivo & A. Ramahefaharivelo	Aerangis ellisii	Andramasina, Ambohimiadana, Iaramalaza Inselberg.	-19.3	47.9	18	2	2011		Formation sur rocher dominée par Xerophyta.	MO, TAN	MO-2856032
Tropicos		Ramananjanahary, R.H. 386	Rondro Hanitrinitiana Ramananjanahary, N. Ravololomanana & Lalao Andriamahefarivo	Aerangis ellisii	Andramasina, Ambohimiadana, Iaramalaza Inselberg.	-19.3	47.9	18	2	2011		Formation sur rocher dominée par Xerophyta.	P, TAN
Tropicos		Ramandimbisoa, B. 24	Brigitte Ramandimbisoa, A. Ramahefaharivelo, C. Frasier, Fano A. Rajaonary, M. Rabarimanarivo, Hanta Razafindraibe, Jacky Andriantiana, Nivo H. Rakotoarivelo, Rakotomalala, Jarison & Randrianantenaina, J.C. Emile	Aerangis ellisii	Langela, FKT: Andromivato, Com: Soaindrana, Rég: Haute Matsiatra. Route Nationale N°7, PK: 420 +700m, bifurcation à droite vers la commune d'Andoharanomaitso.	-21.6	47.1	14	3	2010		Matelas à Coleochloa, Xerophyta, Pachypodium, Aloe, Lamiaceae, Fougère. menace: pâturage, feux. Echantillons préservés en alcool.	MO, TAN	MO-2856037
Tropicos		Ravelonarivo, D. 3771	Désiré Ravelonarivo, Félix Edmond & Talata André	Aerangis ellisii	Brickaville, Maroseranana, Ambodilendemy. Vers le sommet d'Ankerana.	-18.5	48.8	22	3	2011		Habitat zonal.	MO, TAN	MO-2652434 & MO-2856042
Tropicos		Razafindraibe, H. 289	Hanta Razafindraibe, C. Frasier, S. Porembski, A. Ramahefaharivelo & Brigitte Ramandimbisoa	Aerangis ellisii	Ambalavao, Iarintsena, Anja.	-21.9	46.9	16	3	2010		Echantillon préservé en alcool.	MO, P, TAN	MO-2856034
Gbif		Réserves Naturelles Madagascar 11680	Réserves Naturelles Madagascar; Rakotoson	Aerangis ellisii	Ambalavao Vohitsaoka	-22.2	47	8	2	1961			P	P00080714
Gbif		Réserves Naturelles Madagascar 5540	Réserves Naturelles Madagascar; Henri	Aerangis ellisii	Ambalavao sur rocher	-22.3	47	28	1	1953			P	P00080710
Tropicos		Réserves Naturelles Madagascar 7266	Réserves Naturelles	Aerangis ellisii	Ambalavao Sendrisoa	-22.3	47	14	1	1955			P
Gbif		Réserves Naturelles Madagascar 7331	Réserves Naturelles Madagascar; Rakoto, J.	Aerangis ellisii	Ambalavao Mahagony	-22.3	47	15	4	1955			P	P00080712
Gbif		Sieder, A. 793	Sieder, A.; Pfosser, M.; Knirsch, W.; Andriantiana, J.L.	Aerangis ellisii	Madagascar								WU	63683
Tropicos		Spirit Collection, Ambatovy 162540421	Ambatovy Spirit Collection	Aerangis ellisii	Ambatovy: Région Alaotra Mangoro, District Moramanga.	-18.9	48.4	14	7	2014		Forêt dense à Uapaca densifolia, Sarcolaena oblongifolia, Leptolaena multiflora.	TAN
Tropicos		Spirit Collection, Ambatovy 346574761	Ambatovy Spirit Collection	Aerangis ellisii	Ambatovy: RÈgion Alaotra-Mangoro; District Moramanga.	-18.8	48.4	18	6	2018		ForÍt dense ‡ Canarium sp., Dracaena sp., Vaccinium emirnense.	TAN
Tropicos	yes	Spirit Collection, Ambatovy 346674762	Ambatovy Spirit Collection	Aerangis ellisii	Ambatovy: RÈgion Alaotra-Mangoro; District Moramanga.	-18.8	48.4	18	6	2018		ForÍt dense ‡ Canarium sp., Dracaena sp., Vaccinium emirnense.	MO
Tropicos	yes	Spirit Collection, Ambatovy 347140421	Ambatovy Spirit Collection	Aerangis ellisii	Ambatovy: RÈgion Alaotra Mangoro, District Moramanga.	-18.9	48.4	12	7	2018		ForÍt dense ‡ Uapaca densifolia, Sarcolaena oblongifolia, Leptolaena multiflora.	MO
Gbif		Waterlot, G. 45	Waterlot, G.	Aerangis ellisii	Ankasto, dans les rochers	-19.3	47.9		3	1921			P	P00080715
Tropicos		Andrianjafy, N.M. 597	N.M. Andrianjafy & et al.	Aerangis fastuosa	Toliara, Betroka, Ivahona. Réserve Spécial de Kalambatritra. Forêt d'Analamaro. Récolté avec R.L. Andriamiarisoa, L.J. Razafitsalama, J. Realy, N. Reaka & Resaviny.	-23.5	46.5	8	11	2004			MO, TAN
Tropicos		Andriantiana, J.L. 469	Jacky Andriantiana & R. Ranaivojaona	Aerangis fastuosa	Alaotra Mangoro, Moramanga, Ambohibary, Ampitambe, Ambatovy. Forêt d'Analamay, zone de conservation.	-18.9	48.4	24	9	2008			TAN
Tropicos		Antilahimena, P. 6553	P. Antilahimena & et al.	Aerangis fastuosa	Alaotra Mangoro, Moramanga, Ambohibary, Ampitambe, Ambatovy. Behontsa forest. Collected with M. Randrianarivony, M. Ratovomanana, B.A. Ratodimanana, F. Edmond & N. Lachezar.	-18.9	48.4	4	10	2008			MO, P, TAN
Tropicos		Antilahimena, P. 7887	P. Antilahimena, Charles Rakotovao, B.A. Ratodimanana & J. Razanatsoa	Aerangis fastuosa	Moramanga, Ambohibary, Ampitambe, Ambatovy, Anketrihely forest.	-18.9	48.4	8	10	2011			MO, TAN
Tropicos		Bernard, R. 1066	Roger Bernard	Aerangis fastuosa	Zone de défrichement n 6, zone C.	-18.9	48.4		8	2008			TAN
Tropicos		Bosser, J.M. 14643	Jean M. Bosser	Aerangis fastuosa	Anjozorobe, Nord-Est de Tananarive, forêt ombrophile d'altitude	-18.4	47.9						P
Tropicos		Bosser, J.M. 16423	Jean M. Bosser	Aerangis fastuosa	la Mantasoa, forêt de crête	-19	47.9		9	1962			P
Tropicos		Bosser, J.M. 17094	Jean M. Bosser	Aerangis fastuosa						1962			MO, TAN
Tropicos		Decary, R. 18402	Raymond Decary	Aerangis fastuosa	Anosibé, Sud de Moramanga, forêt	-19.5	48.2	6	9	1942			P
Tropicos		Decary, R. 5188	Raymond Decary	Aerangis fastuosa	Province de Farafabgana, Vondrozo	-22.9	47.4	5	9	1926			P
Gbif		Decary, R. 5700	Decary, R.	Aerangis fastuosa	Province de Farafangana, Ivohibe en forêt	-22.6	47	21	9	1926			P	P00080725
Gbif		François, E. 12	François, E.	Aerangis fastuosa	Récolté à Ankeramadinika par Mr. E. François et cultivée par lui dans le jardin botanique de Tananarive	-19	47.9						P	P00080727
Tropicos		Humbert, H. 17779	H. Humbert	Aerangis fastuosa	Massif de l'Androrangovalo au Sud'Est du lac Alaotra (Réserve Naturelle n° 3 dite Zahamena, bassin de l'Onibe	-17.8	48.9		10	1937			P
Tropicos		Kotozafy, A. 334	Alphonse Kotozafy	Aerangis fastuosa	Parc National de Ranomafana. Parcelle # 1. A l'Est de Vohiparara, au Nord de la Route Nationale # 25.	-21.3	47.4	8	10	1993			MO	MO-2856029
Tropicos		Lowry II, P.P. 6579	Porter P. Lowry II	Aerangis fastuosa	Ambohilero Forêt Classée. Logging road from Antserabe to Bemainty. Dense, humid forest and forest edge.	-18	48.7	27	9	2005			TAN
Tropicos		Lowry II, P.P. 6582	Porter P. Lowry II	Aerangis fastuosa	Ambohilero Forêt Classée. Logging road from Antserabe to Bemainty. Dense, humid forest and forest edge.	-18	48.7	27	9	2005			TAN
Gbif		Mason, L.M. 1507	Mason, L.M.	Aerangis fastuosa									K	29431
Gbif		Mason, L.M. 1801	Mason, L.M.	Aerangis fastuosa									K	28940
Gbif		Pettersson, B. 380	Pettersson, B.; Nilsson, L.A.	Aerangis fastuosa	Vatolampy, c. 5 km W of Ranomafana. By Namorona R	-21.3	47.5	28	10	1989		Epiphyte. Rain forest	UPS	V-053728
Tropicos		Rabehevitra, D. 2059	David Rabehevitra & et al.	Aerangis fastuosa	Alaotra Mangoro, Moramanga, Ambohibary, Ampitambe, Ambatovy hors Foot print, Berano. Echantillons préservés en alcool. Récoltés avec S.S. Randrianasolo, T.R. Robson (Biocamp Sherritt), Henri & Juvet.	-18.9	48.4	26	9	2008			TAN
Tropicos		Rakoto, R. 268	Raphael Rakoto	Aerangis fastuosa	Parc National de Ranomafana, Parcelle I. Au Nord de Ranomafana autour de Ranomena. Plantes preservées en alcool.	-21.3	47.5	20	10	1992			MO	MO-2856028
Tropicos		Rakotondrajaona, R. 570	Roland Rakotondrajaona	Aerangis fastuosa	Alaotra Mangoro, Moramanga, Analamay. Forêt humide de moyenne altitude, hors Foot Print. Récoltés avec D. Rabehevitra, G. Randrianandrasana & H.J. Raveloniaina.	-18.9	48.4	25	9	2008			TAN
Tropicos		Rakotondrajaona, R. 578	Roland Rakotondrajaona	Aerangis fastuosa	Alaotra Mangoro, Moramanga, Ambohibary. Forêt humide de moyenne altitude d'Ambatovy, zone de conservation. Récoltés avec S. Rakotonandrasana, G. Randrianandrasana & H.J. Raveloniaina.	-18.9	48.4	26	9	2008			TAN
Tropicos		Rakotondrajaona, R. 605	Roland Rakotondrajaona	Aerangis fastuosa	Alaotra Mangoro, Moramanga, Ambohibary, Ampitambe. Forêt humide de moyenne altitude d'Analamay, zone de conservation, sur cuirasse. Récoltés avec C. Miandrimanana, R. Rakotoniaina & J. Mamitiana.	-18.9	48.4	8	10	2008			TAN
Tropicos		Ramahenina, J.A. 332	Joharintsoa Aina Ramahenina, P. Antilahimena, Rabarison, Honoré & Félix Edmond	Aerangis fastuosa	Moramanga, Andasibe, Analamazaotra, Ambatomandondona. Noyau dur de la Réserve.	-19	48.5	19	12	2013		Forêt dense humide.	TAN
Tropicos		Ramahenina, J.A. 57	Joharintsoa Aina Ramahenina, Félix Edmond & Charles Rakotovao	Aerangis fastuosa	Alaotra Mangoro, Moramanga, Ambohibary, Ambatovy.	-18.9	48.3	22	10	2011			TAN
Tropicos		Ramandimbisoa, B. 236	Brigitte Ramandimbisoa, Hanta Razafindraibe, H. Rasoazanany, Ratolojanahary Tafita & Rakotondravelo, Alfred	Aerangis fastuosa	Andasibe, Réserve Spécial d'Analamazaotra, Région Alaotra-Mangoro, District Moramanga.	-19	48.5	10	12	2013		Forêt dense à Canarium, Symphonia, Sizygium, Brachylaena Forêt de 10 à 20m de haut. Echantillon préservé en alcool.
Tropicos		Ramandimbisoa, B. 321	Brigitte Ramandimbisoa, Hanta Razafindraibe, H. Rasoazanany, Rakotondravelo, Alfred & Félix, Randrimitantsoa Jean	Aerangis fastuosa	Andasibe, Réserve Spécial d'Analamazaotra, Région Alaotra-Mangoro, District Moramanga. Site Près source Lac vert.	-19	48.5	17	12	2013		Forêt dense à Amyrea, Dombeya, Chrysophyllum, Ocotea, Tambourissa, Forêt de 20 à 25m de haut. Echantillon préservé en alcool.	TAN
Tropicos		Ratovoson, F. 509	F. Ratovoson	Aerangis fastuosa	Ambatondrazaka, Imerimandroso, Antanandava. Campement entre Manambato et Sahalamina, à 3 km au Sud Est d'Ankosy, Parc National de Zahamena. Récolté avec S. Rakotonandrasana, R. Rakotondrajaona, N.M. Andrianjafy & R. Rabezaka.	-17.6	48.8	25	9	2001			MO	MO-2856096
Tropicos		Razafindraibe, H. 490	Hanta Razafindraibe, H. Rasoazanany, Ratolojanahary Tafita & Rakotondravelo, Alfred	Aerangis fastuosa	District Moramanga, Commune Andasibe, Réserve Spéciale Analamazaotra, Site carrière de sable.	-19	48.5	11	12	2013			TAN
Tropicos		Razafindraibe, H. 555	Hanta Razafindraibe, H. Rasoazanany, Ratolojanahary Tafita, Rakotondravelo, Alfred & Brigitte Ramandimbisoa	Aerangis fastuosa	District Moramanga, Commune Andasibe, Réserve Spéciale Analamazaotra, Circuit Indri, Lac vert.	-19	48.5	12	12	2013			TAN
Tropicos		Razafindraibe, H. 622	Hanta Razafindraibe, H. Rasoazanany, Ratolojanahary Tafita, Rakotondravelo, Alfred & Brigitte Ramandimbisoa	Aerangis fastuosa	District Moramanga, Commune Andasibe, Réserve Spéciale Analamazaotra.	-19	48.5	16	12	2013			TAN
Tropicos		Razanatsoa, H. 553	H. Razanatsoa & R. Razafindasy	Aerangis fastuosa	Antsangimaso, Fokontany Ampitambe, Ambatovy, commune rurale Ambohibary, district Moramanga. Forêt dense humide de moyenne altitude. Echantillons préservés en alcool.	-18.9	48.4	20	10	2005			TAN
Tropicos		Réserves Naturelles Madagascar 12418	Réserves Naturelles	Aerangis fastuosa	Ivohibe Ivongo	-22.6	47	26	9	1962			P
Tropicos		Spirit Collection, Ambalabe 202612	Ambalabe Spirit Collection	Aerangis fastuosa	Atsinanana, Vatomandry, Ambalabe, Ambinanindrano II.	-19.2	48.6	30	10	2016		ForÍt de Vohibe, vers Sahamahirana; ForÍt humide de basse altitude.	TAN
Tropicos	yes	Spirit Collection, Ambatovy 10282352	Ambatovy Spirit Collection	Aerangis fastuosa	Ambatovy: Région Alaotra-Mangoro, District Moramanga.	-18.9	48.4	8	10	2013		Forêt dense à Leptolaena pauciflora, Ocotea racemosa	MO
Tropicos		Spirit Collection, Ambatovy 170739782	Ambatovy Spirit Collection	Aerangis fastuosa	Ambatovy: Région Alaotra Mangoro, District Moramanga.	-18.9	48.4	18	9	2014		Forêt dense à Uapaca densifolia, Sarcolaena oblongifolia, Beilschmiedia sary.	TAN
Tropicos	yes	Spirit Collection, Ambatovy 170839782	Ambatovy Spirit Collection	Aerangis fastuosa	Ambatovy: Région Alaotra Mangoro, District Moramanga.	-18.9	48.4	18	9	2014		Forêt dense à Uapaca densifolia, Sarcolaena oblongifolia, Beilschmiedia sary.	MO
Tropicos	yes	Spirit Collection, Ambatovy 1728312	Ambatovy Spirit Collection	Aerangis fastuosa	Ambatovy: Région Alaotra-Mangoro, District Moramanga.	-18.9	48.4	23	9	2014		Forêt dense à Dombeya sp, Rhus thouarsii, Uapaca sp	MO
Tropicos	yes	Spirit Collection, Ambatovy 1729312	Ambatovy Spirit Collection	Aerangis fastuosa	Ambatovy: Région Alaotra-Mangoro, District Moramanga.	-18.9	48.4	23	9	2014		Forêt dense à Dombeya sp, Rhus thouarsii, Uapaca sp	BRLU
Tropicos	yes	Spirit Collection, Ambatovy 17671282	Ambatovy Spirit Collection	Aerangis fastuosa	Ambatovy: Région Alaotra-Mangoro, District Moramanga.	-18.9	48.4	29	9	2014		Forêt dense à Ocotea racemosa, Uapaca thouarsii, Leptolaena sp.	BRLU
Tropicos	yes	Spirit Collection, Ambatovy 17681282	Ambatovy Spirit Collection	Aerangis fastuosa	Ambatovy: Région Alaotra-Mangoro, District Moramanga.	-18.9	48.4	29	9	2014		Forêt dense à Ocotea racemosa, Uapaca thouarsii, Leptolaena sp.	K
Tropicos	yes	Spirit Collection, Ambatovy 17691282	Ambatovy Spirit Collection	Aerangis fastuosa	Ambatovy: Région Alaotra-Mangoro, District Moramanga.	-18.9	48.4	29	9	2014		Forêt dense à Ocotea racemosa, Uapaca thouarsii, Leptolaena sp.	P
Tropicos	yes	Spirit Collection, Ambatovy 17842352	Ambatovy Spirit Collection	Aerangis fastuosa	Ambatovy: Région Alaotra-Mangoro, District Moramanga.	-18.9	48.4	30	9	2014		Forêt dense à Leptolaena pauciflora, Ocotea racemosa	BRLU
Tropicos	yes	Spirit Collection, Ambatovy 185945611	Ambatovy Spirit Collection	Aerangis fastuosa	Ambatovy: Région Alaotra-Mangoro, District Moramanga.	-18.9	48.4	15	10	2014		Forêt dense à Macaranga sp, Chrysophyllum boivinianum, Brachylaena sp	MO
Tropicos	yes	Spirit Collection, Ambatovy 18752342	Ambatovy Spirit Collection	Aerangis fastuosa	Ambatovy: Région Alaotra-Mangoro, District Moramanga.	-18.9	48.4	15	10	2014		Forêt dense à Leptolaena pauciflora, Ocotea racemosa	MO
Tropicos		Spirit Collection, Ambatovy 31564041	Ambatovy Spirit Collection	Aerangis fastuosa	Ambatovy: Région Alaotra Mangoro, District Moramanga.	-18.9	48.4	4	10	2016		Forêt dense à Uapaca densifolia, Sarcolaena oblongifolia, Leptolaena multiflora.	TAN
Tropicos	yes	Spirit Collection, Ambatovy 3304312	Ambatovy Spirit Collection	Aerangis fastuosa	Ambatovy: Région Alaotra-Mangoro, District Moramanga.	-18.9	48.4	6	10	2017		Forêt dense à Dombeya sp, Rhus thouarsii, Uapaca sp	K
Tropicos	yes	Spirit Collection, Ambatovy 3305312	Ambatovy Spirit Collection	Aerangis fastuosa	Ambatovy: Région Alaotra-Mangoro, District Moramanga.	-18.9	48.4	6	10	2017		Forêt dense à Dombeya sp, Rhus thouarsii, Uapaca sp	P
Tropicos		Spirit Collection, Ambatovy 493312	Ambatovy Spirit Collection	Aerangis fastuosa	Ambatovy: Région Alaotra-Mangoro, District Moramanga.	-18.9	48.4	24	9	2012		Forêt dense à Dombeya sp, Rhus thouarsii, Uapaca sp	TAN
Tropicos		Spirit Collection, Ambatovy 5292342	Ambatovy Spirit Collection	Aerangis fastuosa	Ambatovy: Région Alaotra-Mangoro, District Moramanga.	-18.9	48.4	3	10	2012		Forêt dense à Leptolaena pauciflora, Ocotea racemosa	TAN
Tropicos		Spirit Collection, Ambatovy 5361282	Ambatovy Spirit Collection	Aerangis fastuosa	Ambatovy: Région Alaotra-Mangoro, District Moramanga.	-18.9	48.4	3	10	2012		Forêt dense à Ocotea racemosa, Uapaca thouarsii, Leptolaena sp.	MO, TAN	MO-3060027
Tropicos		Spirit Collection, Ambatovy 5742352	Ambatovy Spirit Collection	Aerangis fastuosa	Ambatovy: Région Alaotra-Mangoro, District Moramanga.	-18.9	48.4	11	10	2012		Forêt dense à Leptolaena pauciflora, Ocotea racemosa	TAN
Tropicos	yes	Spirit Collection, Ambatovy 57845611	Ambatovy Spirit Collection	Aerangis fastuosa	Ambatovy: Région Alaotra-Mangoro, District Moramanga.	-18.9	48.4	11	10	2012		Forêt dense à Macaranga sp, Chrysophyllum boivinianum, Brachylaena sp	TAN
Tropicos		Spirit Collection, Antananarivo 225256	Antananarivo Spirit Collection	Aerangis fastuosa	Antsahabe: Région Analamanga, District Anjozorobe.	-18.4	48	11	10	2016		Forêt humide de moyenne altitude à Weinmannia sp, uapaca sp, Rhodolaena sp.	TAN
Tropicos		Spirit Collection, Antananarivo 346218	Antananarivo Spirit Collection	Aerangis fastuosa	Antsahabe: Région Analamanga, District Anjozorobe.	-18.5	48	21	1	2015		Forêt humide de moyenne altitude à Weinmannia sp, Ocotea sp, Cryptocarya sp.	TAN
Tropicos	yes	Spirit Collection, Antananarivo 349256	Antananarivo Spirit Collection	Aerangis fastuosa	Antsahabe: Région Analamanga, District Anjozorobe.	-18.4	48	2	10	2017		Forêt humide de moyenne altitude à Weinmannia sp, uapaca sp, Rhodolaena sp.	MO
Tropicos		Spirit Collection, Antananarivo 352257	Antananarivo Spirit Collection	Aerangis fastuosa	Antsahabe: Région Analamanga, District Anjozorobe.	-18.4	48	2	10	2017		Forêt humide de moyenne altitude à Weinmannia sp, uapaca sp, Rhodolaena sp.	TAN
Tropicos	yes	Spirit Collection, Antananarivo 583257	Antananarivo Spirit Collection	Aerangis fastuosa	RÈgion Analamanga, District Anjozorobe, Commune Anjozorobe. Antsahabe.	-18.4	48	2	10	2019		ForÍt humide de moyenne altitude ‡ Weinmannia sp, uapaca sp, Rhodolaena sp.	MO
Tropicos		Stévart, T. 4108	Tariq Stévart & Brigitte Ramandimbisoa	Aerangis fastuosa	Ambatovy.	-18.9	48.4	28	10	2011		High primary forest.	BRLU, MO, TAN
Tropicos		Dumetz, N. 627	Nicolas Dumetz	Aerangis fuscata	Préfecture de Tôlan|2aro; forêt sur la route de Ste. Luce; partie Sud. With R.E. Gereau & R. Rabevohitra.	-24.8	47.2	23	3	1989			MO
Tropicos		Dumetz, N. 635	Nicolas Dumetz	Aerangis fuscata	Préfecture de Tôlan|2aro; forêt de Mandena, près des dunes, littoral. With R.E. Gereau & R. Rabevohitra.	-25	47	24	3	1989			MO	MO-2856026
Tropicos		Humblot, L. 383	Léon Humblot	Aerangis fuscata	Lac de Nossive (Nord-Est)	-13.3	48.3	10	10	1882			P
Tropicos		Antilahimena, P. 7155	P. Antilahimena, Sennen Randrianasolo, Félix Edmond, H.R. Radona & K. Ralaisabotsy	Aerangis hyaloides	Moramanga, Ambohibary, Ampitambe, Ambatovy, clearing zone 14, priority 1.	-18.9	48.4	30	8	2009		Evergreen forest mid elevation.	MO, P, TAN, Unknown	& MO-2856101
Tropicos		Antilahimena, P. 7873	P. Antilahimena, Hanta Razafindraibe & Félix, Randrimitantsoa Jean	Aerangis hyaloides	District Moramanga, Commune Ammbohibary, Ambatovy, Analamay. Vondronina forest. Transect 7	-18.9	48.4	22	9	2011			TAN
Tropicos		Bosser, J.M. 17231	Jean M. Bosser	Aerangis hyaloides	Côte-est: Foulpointe, forêt de basse altitude	-17.7	49.6		9	1963			P
Tropicos		Decary, R. 18260	Raymond Decary	Aerangis hyaloides	Lakato.	-19.2	48.5	5	9	1942			P
Tropicos		Fischer, G. 5012	Fischer, Gunter A.	Aerangis hyaloides	Toamasina, Sahafasenina.	-18.1	48.6	10	12	2008		Secondary forest	WU
Gbif		Herb. Jard. Bot. Tana 637	Herb. Jard. Bot. Tana; Kiener	Aerangis hyaloides	Région de Tamatave	-18.2	49.4						P	P00080788
Tropicos		Herb. Jard. Bot. Tana sn3	Herb. Jard. Bot. Tan.	Aerangis hyaloides	Montagne d'Ambre	-12.6	49.2		9	1959
Tropicos		Millot, J. 284	Jacques Millot	Aerangis hyaloides	Moramanga.	-19	48.2						TAN
Tropicos		Perrier de la Bâthie, H. 11881	H. Perrier de la Bâthie	Aerangis hyaloides	Au bord de la rivière Mananara.	-16.5	49.8		8	1912			P
Tropicos		Réserves Naturelles Madagascar 12	Réserves Naturelles	Aerangis hyaloides		-14	48.9						TAN	TAN001159
Tropicos		Réserves Naturelles Madagascar 637	Réserves Naturelles	Aerangis hyaloides	Ambanja	-13.7	48.5			1954			TAN	TAN001159
Tropicos		Spirit Collection, Ambalabe 148496	Ambalabe Spirit Collection	Aerangis hyaloides	Atsinanana, Vatomandry, Ambalabe, Sahanionaka. ForÍt de Vohibe, en haut au Nord de Tsitondroina.	-19.2	48.6	2	8	2016		ForÍt ‡ Faucherea sp., Syzygium sp. et Amparimamy.	TAN
Tropicos		Spirit Collection, Ambalabe 149175	Ambalabe Spirit Collection	Aerangis hyaloides	Ambalabe: RÈgion Atsinana, District Vatomandry.	-19.2	48.6	5	8	2016		ForÍt dense ‡ Faucherea, Symphonia.	TAN
Tropicos		Spirit Collection, Ambalabe 150176	Ambalabe Spirit Collection	Aerangis hyaloides	Ambalabe: Région Atsinana, District Vatomandry.	-19.2	48.6	6	8	2016		Forêt dense à Faucherea, Symphonia.	MO
Tropicos	yes	Spirit Collection, Ambalabe 7176	Ambalabe Spirit Collection	Aerangis hyaloides	Ambalabe: Région Atsinana, District Vatomandry.	-19.2	48.6	16	8	2015		Forêt dense à Faucherea, Symphonia.	TAN
Tropicos		Spirit Collection, Ambatovy 16484483	Ambatovy Spirit Collection	Aerangis hyaloides	Ambatovy: Région Alaotra Mangoro, District Moramanga.	-18.9	48.4	17	9	2014		Forêt dense à Leptolaena pauciflora, Uapaca densifolia.	TAN
Tropicos	yes	Spirit Collection, Ambatovy 16494483	Ambatovy Spirit Collection	Aerangis hyaloides	Ambatovy: Région Alaotra Mangoro, District Moramanga.	-18.9	48.4	17	9	2014		Forêt dense à Leptolaena pauciflora, Uapaca densifolia.	MO
Tropicos	yes	Spirit Collection, Ambatovy 16504483	Ambatovy Spirit Collection	Aerangis hyaloides	Ambatovy: Région Alaotra Mangoro, District Moramanga.	-18.9	48.4	17	9	2014		Forêt dense à Leptolaena pauciflora, Uapaca densifolia.	BRLU
Tropicos	yes	Spirit Collection, Ambatovy 16514483	Ambatovy Spirit Collection	Aerangis hyaloides	Ambatovy: Région Alaotra Mangoro, District Moramanga.	-18.9	48.4	17	9	2014		Forêt dense à Leptolaena pauciflora, Uapaca densifolia.	K
Tropicos		Spirit Collection, Ambatovy 8912375	Ambatovy Spirit Collection	Aerangis hyaloides	Ambatovy: Région Alaotra Mangoro, District Moramanga.	-18.9	48.4	5	9	2013		Forêt dense à Erythroxylum ferrugineum, Dilobeia thouarsii, Canarium madagascariense.	TAN
BM		Thompson, S. s.n.	S.Thompson	Aerangis hyaloides									NHMUK	BM000540201
Tropicos		Perrier de la Bâthie, H. 1862	H. Perrier de la Bâthie	Aerangis lacroixiae	Sambirano: forêts sèches des bords de Manongarivo.	-14	48.4		6	1909
Tropicos		Spirit Collection, Antananarivo 710349	Antananarivo Spirit Collection	Aerangis lacroixiae		-22.6	44.1	21	4	2020		ForÍt sub humide ‡ Euphorbiaceae, Apocynaceae.	TAN
Tropicos		Andrianjafy, N.M. 1129	N.M. Andrianjafy & et al.	Aerangis macrocentra	Toliara, Betroka, Ivahona, Befarafara. Forêt dense humide de moyenne altitude. Récolté avec R. Razakamalala, E.B. Andriankaja, N.M. Bienvenu, S.F. Andrianalisoa & Resaviny.	-23.5	46.5		5	2005			TAN
Tropicos		Andrianjafy, N.M. 599	N.M. Andrianjafy & et al.	Aerangis macrocentra	Toliara, Betroka, Ivahona. Réserve Spécial de Kalambatritra. Forêt d'Analamaro. Récolté avec R.L. Andriamiarisoa, L.J. Razafitsalama, J. Realy, N. Reaka & Resaviny.	-23.5	46.5	9	11	2004			TAN
Tropicos		Antilahimena, P. 6309	P. Antilahimena	Aerangis macrocentra	Faritra Alaotra Mangoro, Fivondronana Moramanga, firaisana Ambohibary, fokontany Ampitabe, Ambatovy, Ambavahadiala. Zone de conservation.	-18.9	48.4	21	6	2008			MO, P, TAN	MO-2856100
Tropicos		Antilahimena, P. 7114	P. Antilahimena, Roger Bernard, Félix Edmond & H.R. Radona	Aerangis macrocentra	Moramanga, Ambohibary, Ampitambe, Ambatovy, Ampangadiatrandraka.	-18.9	48.3	11	6	2009		Evergreen forest mid elevation.	MO, P, TAN, Unknown	& MO-2856039
Tropicos		Antilahimena, P. 7864	P. Antilahimena, Félix Edmond, Félix, Randrimitantsoa Jean & Cyprien Miandrimanana	Aerangis macrocentra	District Moramanga, Commune Ampitambe, Ambatovy. Vodibasy forest. Clearing zone 44.	-18.9	48.4	3	7	2011			MO, P, TAN
Tropicos		Antilahimena, P. 8752	P. Antilahimena, V. Razafindrahaja, Félix Edmond, Joharintsoa Aina Ramahenina & Rabarison, Honoré	Aerangis macrocentra	District Moramanga, Commune Andasibe, Fokontany Falierana. Parc National Mantadia. Betaolana stream.	-18.9	48.5	13	12	2013		Evergreen forest. Mossy humid.	MO, TAN
Tropicos		Antilahimena, P. 8812	P. Antilahimena, Rabarison, Honoré, Joharintsoa Aina Ramahenina & Félix, Randrimitantsoa Jean	Aerangis macrocentra	District Moramanga, Commune Andasibe, Fokontany Andasibe. Réserve Spéciale Analamazaotra. Ambatomandondona forest.	-19	48.5	18	12	2013		Evergreen forest.	MO, TAN
Tropicos		Antilahimena, P. 8818	P. Antilahimena, Rabarison, Honoré, Joharintsoa Aina Ramahenina & Félix, Randrimitantsoa Jean	Aerangis macrocentra	District Moramanga, Commune Andasibe, Fokontany Andasibe. Réserve Spéciale Analamazaotra. Ambatomandondona forest.	-19	48.5	18	12	2013		Evergreen forest.	TAN
Tropicos		Bernard, R. 1087	Roger Bernard	Aerangis macrocentra	Alaotra Mangoro, Ambohibary, Ampitambe. Zone de conservation Ambatovy, forêt humide. Récolté avec J. Andriatiana, Mamitiana & R. Rakotondrajaona.	-18.9	48.4	23	9	2008			TAN
Tropicos		Bosser, J.M. 13201	Jean M. Bosser	Aerangis macrocentra	Route Moramanga-Anosibe Centre-est, forêt ombrophile	-19.3	48.3			1959			P
Tropicos		Bosser, J.M. 15387	Jean M. Bosser	Aerangis macrocentra	Ankadimanga entre Manjakandriana et Anasokely	-19	47.8						P
Tropicos		Bosser, J.M. 18464	Jean M. Bosser	Aerangis macrocentra	Nord d'Andilamena route de Mandritsara, forêt d'altitude	-17.1	48.6		6	1963			P
Tropicos		Bosser, J.M. 19833	Jean M. Bosser	Aerangis macrocentra	La Mandraka, forêt ombrophile d'altitude	-19	48						P
Tropicos		Cremers, G. 2163	Georges Cremers	Aerangis macrocentra	Madagascar, Fianarantsoa. Versant de la face Est au col à plus ou moins 25 km d'Ivohibe.	-22.6	47	30	5	1972			TAN	TAN001156
Gbif		Fischer, G. 4387	Fischer, G.; Andriantiana, J.L.	Aerangis macrocentra	Madagascar, Toamasina, Maroansetra, Sahantaha, track to Lac Amparihibe, 687 - m, 15°4' 14''S, 49°36' 33''E	-15.1	49.7	14	11	2007			WU	84919
Gbif		Herb. Jard. Bot. Tana 3669	Herb. Jard. Bot. Tana	Aerangis macrocentra	Mandraka	-19	48	8	6	1938			P	P00080743
Tropicos		Humbert, H. 25777	H. Humbert	Aerangis macrocentra	'Massif de Marivorahona au Sud-Ouest de Manambato (haute Mahavavy du Nord, district d'Ambilobe)	-13.8	49						P
Gbif		Lawrance, A.E. 13	Lawrance, A.E.	Aerangis macrocentra									K	5605
Gbif		Lecoufle, M. 223	Lecoufle, M.	Aerangis macrocentra						1953			P	P00080744
Gbif		Mason, L.M. 1724	Mason, L.M.	Aerangis macrocentra									K	28372
Gbif		Mason, L.M. 1761	Mason, L.M.	Aerangis macrocentra									K	28677
Gbif		Mason, L.M. 2685	Mason, L.M.	Aerangis macrocentra									K	33019
Tropicos		Perrier de la Bâthie, H. 1854	H. Perrier de la Bâthie	Aerangis macrocentra	Centre: bois, montagne du Sambirano, massif de Manongarivo vers 2000 m d'altitude.	-14	48.4		4	1909
Gbif		Perrier de la Bâthie, H. 18554	Perrier de la Bâthie, H.; François, E.	Aerangis macrocentra	Centre: bassin du Mandraka, forêt d'Ankeramadinika	-19	48		5	1928			P	P00080737
Gbif		Perrier de la Bâthie, H. 19284	Perrier de la Bâthie, H.; Herb. Jard. Bot. Tana	Aerangis macrocentra	Pied provenant d'Ankeramadinika	-19	47.9		6	1933			P	P00080745
Tropicos		Ramandimbisoa, B. 259	Brigitte Ramandimbisoa, Hanta Razafindraibe, H. Rasoazanany, Ratolojanahary Tafita & Rakotondravelo, Alfred	Aerangis macrocentra	Andasibe, Réserve Spécial d'Analamazaotra, Région Alaotra-Mangoro, District Moramanga.	-19	48.5	10	12	2013		Forêt dense à Canarium, Symphonia, Sizygium, Brachylaena Forêt de 10 à 20m de haut. Echantillon préservé en alcool.
Tropicos		Ramandimbisoa, B. 284	Brigitte Ramandimbisoa, Hanta Razafindraibe, H. Rasoazanany, Rakotondravelo, Alfred & Félix, Randrimitantsoa Jean	Aerangis macrocentra	Andasibe, Réserve Spécial d'Analamazaotra, Région Alaotra-Mangoro, District Moramanga. Site Près source Lac vert.	-19	48.5	17	12	2013		Forêt dense à Amyrea, Dombeya, Chrysophyllum, Ocotea, Tambourissa, Forêt de 20 à 25m de haut. Echantillon préservé en alcool.	MO, TAN
Tropicos		Ramandimbisoa, B. 329	Brigitte Ramandimbisoa, Hanta Razafindraibe, H. Rasoazanany, V. Razafindrahaja, Félix Edmond & Rakotondravelo, Alfred	Aerangis macrocentra	Andasibe, Réserve Spécial d'Analamazaotra, Région Alaotra-Mangoro, District Moramanga. Site Manambelina étape 2.	-19	48.5	18	12	2013		Forêt dense à Amyrea, Cryptocaria, Bridellia, Chrysophyllum, Ocotea, Syzygium, Forêt de 15 à 25m de haut. Echantillon préservé en alcool.	MO, TAN
Tropicos		Ramandimbisoa, B. 346	Brigitte Ramandimbisoa, Hanta Razafindraibe, H. Rasoazanany, V. Razafindrahaja, Félix Edmond & Rakotondravelo, Alfred	Aerangis macrocentra	Parc National de Mantadia, Région Alaotra-Mangoro, District Moramanga. Site Beanamalao.	-18.9	48.5	19	12	2013		Forêt dense à Cryptocarya, Dombeya, Ocotea, Gaertnera, Weinmannia, Chrysophyllum, Anthocleista, Bridelia, Tambourissa. Forêt de 15 à 25m de haut. Echantillon préservé en alcool.	TAN
Tropicos		Ramandimbisoa, B. 360	Brigitte Ramandimbisoa, Hanta Razafindraibe, H. Rasoazanany, V. Razafindrahaja, Félix Edmond & Rakotondravelo, Alfred	Aerangis macrocentra	Parc National de Mantadia, Région Alaotra-Mangoro, District Moramanga. Site Beanamalao.	-18.9	48.5	19	12	2013		Forêt dense à Cryptocarya, Dombeya, Ocotea, Gaertnera, Weinmannia, Chrysophyllum, Anthocleista, Bridelia, Tambourissa. Forêt de 15 à 25m de haut. Echantillon préservé en alcool.	TAN
Tropicos		Randrianarivony, T. 375	Tabita Randrianarivony, Rehary, Rebesa & Mendraha	Aerangis macrocentra	District Sakaraha, Commune Mahaboboka, Fokontany Marotsiraka Betsileo, Analavelona, forêt de Ankokoabo.	-22.7	44.2	29	8	2011		Forêt sub-humide de moyenne altitude	MO, TAN
Tropicos		Randrianasolo, S.S. 1038	Sennen Randrianasolo	Aerangis macrocentra	Alaotra Mangoro, Moramanga, Marovoay, Ambatovy, Analamay. Forêt de Fanombaza, Analamay côté Nord - Nord Ouest. Récoltés avec A. Rakotondrafara, M. Ratolojanahary, R. Rakotoniaina, M. Rasoatody & T.R. Robinson.	-18.8	48.3	13	11	2008			TAN
Tropicos		Randrianasolo, S.S. 1044	Sennen Randrianasolo	Aerangis macrocentra	Alaotra Mangoro, Moramanga, Analamay. Forêt de Mahatakatra, Analamay côté Nord - Nord Ouest. Récoltés avec A. Rakotondrafara, R. Rakotoniaina, M. Rasoatody & T.R. Robinson.	-18.8	48.3	14	11	2008			MO, P, TAN	MO-2856018
Tropicos		Randrianasolo, S.S. 757	Sennen Randrianasolo	Aerangis macrocentra	Faritra Alaotra Mangoro, Fivondronana Moramanga, firaisana Ambohibary, fokontany Ampitabe, Ambatovy. Zone de conservation sur cuirasse à Marohonkona. Récolté avec A. Ratodimanana, M. Ratovomanana.	-18.9	48.4	5	7	2008			MO, P, TAN	MO-2856107
Tropicos		Randrianasolo, S.S. 933	Sennen Randrianasolo	Aerangis macrocentra	Faritra Alaotra Mangoro, Fivondronana Moramanga, firaisana Andasibe, fokontany Menalamba, Analamay, côté Est. Récolté avec C. Miandrimanana, J. Ramampisandry, H. J. Ravoloniaina.	-18.9	48.4	10	10	2008			TAN
Tropicos		Ravelonarivo, D. 3178	Désiré Ravelonarivo	Aerangis macrocentra	Alaotra Mangoro, Moramanga, Ambohibary, Ampitambe, Amboditavolo. Forêt perturbée avec de bambous sur sol noirâtre. Récoltés avec P. Antilahimena, B.A. Ratodimanana, M. Ratovomanana & Edmond Félix.	-18.9	48.3	24	11	2008			MO, P, TAN	MO-2856013
Tropicos		Razafindraibe, H. 526	Hanta Razafindraibe, H. Rasoazanany, Ratolojanahary Tafita, Rakotondravelo, Alfred & Brigitte Ramandimbisoa	Aerangis macrocentra	District Moramanga, Commune Andasibe, Réserve Spéciale Analamazaotra, Circuit Indri, Lac vert.	-19	48.5	12	12	2013			TAN
Tropicos		Razafindraibe, H. 591	Hanta Razafindraibe, H. Rasoazanany, Ratolojanahary Tafita, Rakotondravelo, Alfred & Brigitte Ramandimbisoa	Aerangis macrocentra	District Moramanga, Commune Andasibe, Réserve Spéciale Analamazaotra, site Anivokely.	-19	48.5	13	12	2013			TAN
Tropicos		Razakamalala, R. 1347	Richard Razakamalala	Aerangis macrocentra	Fivondronana: Vohémar, Firaisana: Tsarabaria, Fokontany: Manakana. Forêt littorale d'Ambondrobe. Echantillon préservé en alcool.	-13.8	50.1	20	5	2004			MO, TEF
Tropicos		Razakamalala, R. 2296	Richard Razakamalala & et al.	Aerangis macrocentra	Brickaville, Maroseranana, Andeka. Forêt dense humide de moyenne altitude d'Ankerana. Echantillon préservé en alcool. Récolté avec T. Andriamihajarivo & J. Andriatiana.	-18.5	48.9		10	2005			TAN
Tropicos		Spirit Collection, Ambatovy 24964615	Ambatovy Spirit Collection	Aerangis macrocentra	Ambatovy: Région Alaotra Mangoro, District Moramanga.	-18.9	48.4	1	10	2014		Forêt dense à Ocotea racemosa, Schefflera sp.	TAN
Tropicos	yes	Spirit Collection, Antananarivo 201323	Antananarivo Spirit Collection	Aerangis macrocentra	Ambohimahatakatra: Commune Mantasoa, District Manjakandriana.	-19.1	47.9	31	5	2015		Forêt galérievde moyenne altitude à Phyllarthron,	MO
Tropicos	yes	Spirit Collection, Antananarivo 202323	Antananarivo Spirit Collection	Aerangis macrocentra	Ambohimahatakatra: Commune Mantasoa, District Manjakandriana.	-19.1	47.9	31	5	2015		Forêt galérievde moyenne altitude à Phyllarthron,	BRLU
Tropicos		Spirit Collection, Antananarivo 20327	Antananarivo Spirit Collection	Aerangis macrocentra	Ambohimanga, Kelilalina, Commune Takafatra, District Andramasina.	-19.5	47.9	31	5	2016		Forêt humide à sous-bois Graminéenne, Fougère, Ceropegia sp.	TAN
Tropicos	yes	Spirit Collection, Antananarivo 20427	Antananarivo Spirit Collection	Aerangis macrocentra	Ambohimanga, Kelilalina, Commune Takafatra, District Andramasina.	-19.5	47.9	31	5	2016		Forêt humide à sous-bois Graminéenne, Fougère, Ceropegia sp.	MO
Tropicos	yes	Spirit Collection, Antananarivo 471286	Antananarivo Spirit Collection	Aerangis macrocentra	Station forestière Angavokely: Commune Nandihizana - Carion, District Manjakandriana.	-19	47.8	17	5	2018		Forêt de haute altitude à végétation saxicole.	MO
Tropicos	yes	Spirit Collection, Antananarivo 472323	Antananarivo Spirit Collection	Aerangis macrocentra	Ambohimahatakatra: Commune Mantasoa, District Manjakandriana.	-19.1	47.9	17	5	2018		Forêt galérievde moyenne altitude à Phyllarthron,	K
Tropicos	yes	Spirit Collection, Antananarivo 47327	Antananarivo Spirit Collection	Aerangis macrocentra	Ambohimanga, Kelilalina, Commune Takafatra, District Andramasina.	-19.5	47.9	17	5	2018		Forêt humide à sous-bois Graminéenne, Fougère, Ceropegia sp.	BRLU
Tropicos	yes	Spirit Collection, Antananarivo 47444	Antananarivo Spirit Collection	Aerangis macrocentra	Ambohimanga, Kelilalina, Commune Takafatra, District Andramasina.	-19.5	47.9	24	5	2018		Bas fond, humide éclairé, Forêt à Pauridiantha, Grewia.	BRLU
Tropicos	yes	Spirit Collection, Antananarivo 47544	Antananarivo Spirit Collection	Aerangis macrocentra	Ambohimanga, Kelilalina, Commune Takafatra, District Andramasina.	-19.5	47.9	24	5	2018		Bas fond, humide éclairé, Forêt à Pauridiantha, Grewia.	K
Tropicos	yes	Spirit Collection, Antananarivo 570286	Antananarivo Spirit Collection	Aerangis macrocentra	Station forestiËre Angavokely: Commune Nandihizana - Carion, District Manjakandriana.	-19	47.8	3	6	2019		ForÍt de haute altitude ‡ vÈgÈtation saxicole.	BRLU
Tropicos	yes	Spirit Collection, Antananarivo 57144	Antananarivo Spirit Collection	Aerangis macrocentra	Ambohimanga, Kelilalina, Commune Takafatra, District Andramasina.	-19.5	47.9	6	6	2019		Bas fond, humide ÈclairÈ, ForÍt ‡ Pauridiantha, Grewia.	P
Tropicos		Spirit Collection, Antananarivo 7244	Antananarivo Spirit Collection	Aerangis macrocentra	Ambohimanga, Kelilalina, Commune Takafatra, District Andramasina.	-19.5	47.9	16	4	2015		Bas fond, humide éclairé, Forêt à Pauridiantha, Grewia.	TAN
Tropicos	yes	Spirit Collection, Antananarivo 8244	Antananarivo Spirit Collection	Aerangis macrocentra	Ambohimanga, Kelilalina, Commune Takafatra, District Andramasina.	-19.5	47.9	23	4	2015		Bas fond, humide éclairé, Forêt à Pauridiantha, Grewia.	MO
Tropicos		Spirit Collection, Antananarivo 83323	Antananarivo Spirit Collection	Aerangis macrocentra	Ambohimahatakatra: Commune Mantasoa, District Manjakandriana.	-19.1	47.9	23	4	2015		Forêt galérievde moyenne altitude à Phyllarthron,	TAN
Tropicos		Spirit Collection, Antananarivo 84286	Antananarivo Spirit Collection	Aerangis macrocentra	Station forestière Angavokely: Commune Nandihizana - Carion, District Manjakandriana.	-19	47.8	27	4	2015		Forêt de haute altitude à végétation saxicole.	TAN
Tropicos		Spirit Collection, Antananarivo 8918	Antananarivo Spirit Collection	Aerangis macrocentra	Ambohimanga, Kelilalina, Commune Takafatra, District Andramasina.	-19.5	47.9	4	5	2015		ForÍt humide ‡ sous-bois GraminÈenne, FougËre, Ceropegia sp.	TAN
Gbif		Alleizette, C. d' 1298	Alleizette, C. d'	Aerangis modesta	Côte Est, Tamatave	-18.1	49.4		11	1906			P	P00080746
Tropicos		Andrianarisata, M. 5	M. Andrianarisata & et al.	Aerangis modesta	Fivondronana de Moramanga. Parc National de Mantady. Forêt Dense Humide. A partir du pk 14, sur la route qui traverse le chantier du graphite. récolte avec B. Lewis, J. McDonagh, I. Van Neck, G. Rahajasoa et M. Randriambololona	-19	48.5	29	10	1993			MO, TAN	MO-2856094 & TAN001155
Tropicos		Andriantiana, J.L. 442	Jacky Andriantiana	Aerangis modesta	Alaotra Mangoro, Moramanga, Andasibe, Menalamba, Ambatovy. Forêt de Berano.	-18.9	48.4	21	9	2008			MO, P, TAN	MO-3011094
Tropicos		Andriantiana, J.L. 497	Jacky Andriantiana	Aerangis modesta	Alaotra Mangoro, Moramanga, Ambohibary, Ampitambe, Ambatovy. Forêt d'Analamay. Récoltés avec R. Bernard, Rolland & Mamitiana.	-18.8	48.4	27	9	2008			MO, TAN	MO-2856019
Tropicos		Andriantiana, J.L. 510	Jacky Andriantiana	Aerangis modesta	Alaotra Mangoro, Moramanga, Ambohibary, Ampitambe, Ambatovy. Forêt d'Analamay. Récoltés avec R. Bernard, Rolland & Mamitiana.	-18.8	48.4	24	10	2008			TAN
Tropicos		Andriantiana, J.L. 515	Jacky Andriantiana	Aerangis modesta	Alaotra Mangoro, Moramanga, Ambohibary, Ampitambe, Ambatovy. Forêt d'Analamay, route vers Marovoay à travers la forêt, ancienne route utilisée avant pour logging. Récoltés avec R. Bernard, Rolland & Mamitiana.	-18.8	48.4	24	10	2008			MO, TAN	MO-2856025
Tropicos		Andriantiana, J.L. 521	Jacky Andriantiana	Aerangis modesta	Alaotra Mangoro, Moramanga, Ambohibary, Ampitambe, Ambatovy. Forêt d'Ampanadiofanantsy. Récoltés avec H. Radona & J. Ramampisandry.	-18.9	48.3	27	10	2008			MO, TAN	MO-2856024
Tropicos		Andriantiana, J.L. 562	Jacky Andriantiana	Aerangis modesta	Alaotra Mangoro, Moramanga, Ambohibary, Ampitambe, Ambatovy. Forêt d'Ampanadiofanantsy, route vers Befotsy. Récoltés avec H. Radona & J. Ramampisandry.	-18.9	48.3	28	10	2008			TAN
Tropicos		Antilahimena, P. 4052	P. Antilahimena & et al.	Aerangis modesta	Moramanga, Ambatovy, Andasibe, Menalamba, Forest on the way Berano village. Forest without crust. Samples preserved without alcohol. Collected with F. Herimandimby & F. Edmond.	-18.9	48.4	20	10	2005			TAN
Tropicos		Antilahimena, P. 5836	P. Antilahimena	Aerangis modesta	Fivondronana: Moramanga, Commune: Ambohibary, Fokontany: Ampitambe. Andranovery forest Ambatovy.	-18.9	48.4	20	10	2007			MO, P, TAN	MO-2856009
Tropicos		Antilahimena, P. 5917	P. Antilahimena	Aerangis modesta	Fivondronana: Moramanga, Commune: Ambohibary, Fokontany: Ampitambe. Amabtovy forest / Andranovery forest.	-18.9	48.4	24	10	2007			MO, TAN	MO-2856008
Tropicos		Antilahimena, P. 6456	P. Antilahimena & et al.	Aerangis modesta	Alaotra Mangoro, Moramanga, Andasibe, Menalamba. Sahavaharina forest. Collected with M. Ratovomanana, B.A. Ratodimanana & F. Edmond.	-18.9	48.4	21	9	2008			TAN
Tropicos		Antilahimena, P. 6552	P. Antilahimena & et al.	Aerangis modesta	Alaotra Mangoro, Moramanga, Ambohibary, Ampitambe, Ambatovy. Behontsa forest. Collected with M. Randrianarivony, M. Ratovomanana, B.A. Ratodimanana, F. Edmond & N. Lachezar.	-18.9	48.4	4	10	2008			TAN
Tropicos		Antilahimena, P. 6711	P. Antilahimena & et al.	Aerangis modesta	Alaotra Mangoro, Moramanga, Ambohibary, Ampitambe, Ambatovy. Ampasataolana forest. Collected with B.A. Ratodimanana, M. Ratovomanana, M. Randrianarivony & F. Edmond.	-18.9	48.3	24	10	2008			MO, P, TAN	MO-2856016
Tropicos		Antilahimena, P. 6830	P. Antilahimena & et al.	Aerangis modesta	Alaotra Mangoro, Moramanga, Andasibe, Menalamba, Berano. Avondrona forest. Récoltés avec M. Ratovomanana, B.A. Ratodimanana, M. Randrianarivony & F. Edmond.	-18.9	48.4	30	10	2008			MO, P, TAN	MO-2856015
Tropicos		Bernard, R. 1128	Roger Bernard	Aerangis modesta	Faritra Alaotra Mangoro, Fivondronana Moramanga, firaisana Ambohibary, fokontany Ampitambe, Ambatovy. Récolté avec D. Rabehevitra, G. Randrianandrasana, H. Raveloniaina, R. Robisontina.	-18.9	48.4	9	10	2008			TAN
Tropicos		Bernard, R. 1170	Roger Bernard	Aerangis modesta	Faritra Alaotra Mangoro, Fivondronana Moramanga, firaisana Ambohibary, fokontany Ampitambe, Ambatovy, Antaniditra. Récolté avec S. Randrianasolo, G. Randrianandrasana, R. Rakotoniaina.	-18.9	48.4	15	10	2008			MO, TAN	MO-2856020
Tropicos		Bernard, R. 671	Roger Bernard	Aerangis modesta		-18.9	48.4	22	10	2007			MO, P, TAN, TEF	MO-2856007
Gbif		Bosser, J.M. 18116	Bosser, J.M.	Aerangis modesta	Tampoketsa Ankazobe, vestige de forêt ombrophile d'altitude	-17.7	47.1			1963			P	P00080750
Gbif		Bosser, J.M. 18435	Bosser, J.M.	Aerangis modesta	Tampoktesa d'Ankazobe, vestige de forêt	-18	47.2		10	1963			P	P00080752
Gbif		Bosser, J.M. 883	Bosser, J.M.	Aerangis modesta	Mt Ivohibe	-22.6	47						P	P00513702
Tropicos		Callmander, M.W. 549	Martin W. Callmander, Jo Vasaha & Malaza	Aerangis modesta	Ambilobe, Beramanja, Anketrabe, forêt de Kalabenono, bas de rocher sur sol profond.	-13.7	48.7	20	11	2006			P, TAN
BM		Cowan, W.D. s.n.	William Deans Cowan	Aerangis modesta									NHMUK	BM000038651
BM		Cowan, W.D. s.n.	William Deans Cowan	Aerangis modesta						1880			NHMUK	BM000540203
Tropicos		Dorr, L.J. 3204	Laurence J. Dorr & L.C. Barnett	Aerangis modesta	Environs d'Andasibe-Périnet. Higher areas with Weinmannia (Cunoniaceae) + Tambourissa (Monimiaceae). Low, moist areas with Ficus (Moraceae).	-19	48.5	2	11	1984			MO	MO-2856022
Tropicos		Gautier, L. 5359	Laurent Gautier, Morgane Ammann, Mintina Roberta Cathy Madiomanana & A. J. Tahinarivony	Aerangis modesta	DIANA. Ampasindava, forêt de Betsitsika. A 763 m du point côté 264, au 201°.	-13.8	48	10	11	2009
Tropicos		Gautier, L. 5363	Laurent Gautier, Morgane Ammann, Mintina Roberta Cathy Madiomanana & A. J. Tahinarivony	Aerangis modesta	Ampasindava, forêt de Betsitsika. A 1333 m du point côté 264, au 179°	-13.8	48	10	11	2009	False
Tropicos		Gentry, A. 52418	Alwyn H. Gentry, Laurence J. Dorr, L.C. Barnett & Armand Rakotozafy	Aerangis modesta	Perinet Forestry Reserve. Forest above pisciculture lake. (non-transect)	-19	48.5	2	11	1985			MO	MO-2856023
Gbif		Guillaumet, J.-L. 3814	Guillaumet, J.-L.	Aerangis modesta	Andringitra, 1500 m. forêt dense humide de montagne Ambalamarovandana	-22.2	47	17	1	1971			P	P00080761
Gbif		Herb. Jard. Bot. Tana 1303	Herb. Jard. Bot. Tana	Aerangis modesta	Périnet	-19	48.5						P	P00080766
Gbif		Herb. Jard. Bot. Tana 1304	Herb. Jard. Bot. Tana; Malzy, P.	Aerangis modesta					10	1963			P	P00080767
Gbif		Herb. Jard. Bot. Tana 371	Herb. Jard. Bot. Tana; Duran	Aerangis modesta	Région d'Antalaha	-14.9	50.3						P	P00080765
Gbif		Humbert, H. 17545	Humbert, H.; Cours, G.	Aerangis modesta	Sud-Est du lac Alaotra, mont Ankaroka, restes de forêt ombrophile des crêtes, versant Est	-17.8	48.6		10	1937			P	P00080763
Gbif		Humbert, H. 17914	Humbert, H.; Cours, G.	Aerangis modesta	Sud-Est du lac Alaotra, massif de l'Andrangovalo (Réserve naturelle n° 3 dite de Zakamena, bassin de l'Onibe)	-17.7	48.8		10	1937			P	P00080764
BM		Last, J.T. s.n.	Joseph Thomas Last	Aerangis modesta									NHMUK	BM000038650
Tropicos		Lowry II, P.P. 6580	Porter P. Lowry II	Aerangis modesta	Ambohilero Forêt Classée. Logging road from Antserabe to Bemainty. Dense, humid forest and forest edge.	-18	48.7	27	9	2005
Gbif		Mason, L.M. 1808	Mason, L.M.	Aerangis modesta									K	28640
Gbif		Messmer, N. 449	Messmer, N.; Rakotomalaza, P.J.; Rakotovao, C.	Aerangis modesta	Ivohibe/Faritany de Fianarantsoa	-22.2	46.5			s.d.			G	G-G-343624/1
Gbif		Messmer, N. 851	Messmer, N.; Randriambololona, M.B.A	Aerangis modesta	Andringitra-W/Faritany de Fianarantsoa	-22.2	46.9			s.d.			G	G-G-344024/1
Tropicos		Miandrimanana, C. 412	Cyprien Miandrimanana	Aerangis modesta	Faritra Alaotra Mangoro, Fivondronana Moramanga, firaisana Menalamba, fokontany Andasibe, Ambatovy. Forêt humide trè dégradée colonisée par Solanum sp. et des lianes épineuses. Mi-versant, exposition Sud est. Récolté avec J. Ramampisandry, D. Rabehevitra, T. R. Robson.	-18.9	48.4	15	10	2008			TAN
Gbif		Morat, P. 3376	Morat, P.	Aerangis modesta	100 km W Tsiroanomandidy				7	1969			P	P00513698
Gbif		Morat, P. 3909	Morat, P.	Aerangis modesta	Jarindrano (Ankazoabo), fleuri à Tsimbazaza				11	1971			P	P00513703
Gbif		Morat, P. 4655	Morat, P.	Aerangis modesta	Bongolava, ouest de Tsiroanomandidy (fleuri à Tsimbazaza)	-19	45.6		11	1973			P	P00513701
Tropicos		Nusbaumer, L.P.G. 1248	L. Nusbaumer & P. Ranirison	Aerangis modesta	Daraina, forêt d'Ankaramy.	-13.3	49.6	20	11	2004		Forêt dense humide sempervirente, chablis, sur blocs grossiers.	G
Tropicos		Nusbaumer, L.P.G. 2053	L. Nusbaumer & P. Ranirison	Aerangis modesta	Daraina, forêt d'Antsahabe.	-13.3	49.6	25	2	2006		Forêt dense sèche sur dalles rocheuses.	G
Gbif		Perrier de la Bâthie, H. 16723	Perrier de la Bâthie, H.	Aerangis modesta	Centre: bois des pentes occidentales 900 m. sur l'Isalo	-22.5	45.3		10	1924			P	P00080769
Gbif		Perrier de la Bâthie, H. 18290	Perrier de la Bâthie, H.	Aerangis modesta	Centre: vers 600 m., forêt orientale entre Moramanga et Anosibe	-19	48.8		10	1927			P	P00080729
Gbif		Perrier de la Bâthie, H. 18881	Perrier de la Bâthie, H.	Aerangis modesta	Centre-Ouest: dans la montagne d'Ambre, vers 1000 m	-12.7	49.2		11	1932			P	P00080770
Gbif		Perrier de la Bâthie, H. 1933	Perrier de la Bâthie, H.	Aerangis modesta	Sambirano Ouest: bords des torrents Andranomandevo près de Bezofo (Prov. Analalava				10	1908			P	P00080768
Tropicos		Rabehevitra, D. 2070	David Rabehevitra & et al.	Aerangis modesta	Alaotra Mangoro, Moramanga, Ambohibary, Ampitambe, Ambatovy hors Foot print, Berano. Echantillons préservés en alcool. Récoltés avec S.S. Randrianasolo, T.R. Robson (Biocamp Sherritt), Henri & Juvet.	-18.9	48.4	26	9	2008			TAN
Tropicos		Rakotondrafara, A. 921	Andriamalala Rakotondrafara	Aerangis modesta	Alaotra Mangoro, Moramanga, Andasibe. Réserve spéciale d'Andasibe, piste à Indri, forêt dense humide de moyenne altitude. Récoltés avec Sennen Randrianasolo & Simon Randriarimalala.	-19	48.5	3	12	2008			MO, TAN	MO-2856011
Tropicos		Rakotondrajaona, R. 550	Roland Rakotondrajaona	Aerangis modesta	Alaotra Mangoro, Moramanga, Ambohibary, Ampitambe. Forêt humide de moyenne altitude, zone de conservation d'Ambatovy.	-18.9	48.4	21	9	2008			TAN
Tropicos		Rakotondrajaona, R. 573	Roland Rakotondrajaona	Aerangis modesta	Alaotra Mangoro, Moramanga, Analamay. Forêt humide de moyenne altitude, hors Foot Print. Récoltés avec D. Rabehevitra, G. Randrianandrasana & H.J. Raveloniaina.	-18.9	48.4	25	9	2008			TAN
Tropicos		Rakotondrajaona, R. 620	Roland Rakotondrajaona	Aerangis modesta	Alaotra Mangoro, Moramanga, Ambohibary, Ampitambe. Forêt humide de moyenne altitude d'Analamay, zone de conservation. Récoltés avec C. Miandrimanana, R. Rakotoniaina & J. Mamitiana.	-18.9	48.4	9	10	2008			MO, TAN	MO-2856010
Tropicos		Rakotondrajaona, R. 648	Roland Rakotondrajaona	Aerangis modesta	Alaotra Mangoro, Moramanga, Ambohibary, Ampitambe. Forêt humide de moyenne altitude d'Ankosy à 6 km d'Ambohimanarivo. Récoltés avec M. Ratolojanahary, H. Raveloniaina & J. Mamitiana.	-18.9	48.3	14	10	2008			TAN
Gbif		Rakotozafy, A. 405	Rakotozafy, A.	Aerangis modesta	Fanovana	-19	48.6	24	10	1965			P	P00080773
Tropicos		Rakotozafy, A. 406	Armand Rakotozafy	Aerangis modesta	Madagascar, Toamasina, Fanovana	-19	48.6	24	10	1965			TAN	TAN001158
Tropicos		Ramahenina, J.A. 87	Joharintsoa Aina Ramahenina, Richard Randrianaivo, Haingo Rasoazanany, Emile Razanakoto & Célin Vaomamonjy	Aerangis modesta	Région Alaotra-Mangoro, District de Moramanga, Commune Amboasary, FKT Antsily, forêt d'Antadina	-19.1	48.2	10	11	2012		Forêt dense humide de moyenne altitude	MO, P, TAN
Tropicos		Ramandimbisoa, B. 238	Brigitte Ramandimbisoa, Hanta Razafindraibe, H. Rasoazanany, Ratolojanahary Tafita & Rakotondravelo, Alfred	Aerangis modesta	Andasibe, Réserve Spécial d'Analamazaotra, Région Alaotra-Mangoro, District Moramanga.	-19	48.5	10	12	2013		Forêt dense à Canarium, Symphonia, Sizygium, Brachylaena Forêt de 10 à 20m de haut. Echantillon préservé en alcool.
Tropicos		Ramandimbisoa, B. 301	Brigitte Ramandimbisoa, Hanta Razafindraibe, H. Rasoazanany, Rakotondravelo, Alfred & Félix, Randrimitantsoa Jean	Aerangis modesta	Andasibe, Réserve Spécial d'Analamazaotra, Région Alaotra-Mangoro, District Moramanga. Site Près source Lac vert.	-19	48.5	17	12	2013		Forêt dense à Amyrea, Dombeya, Chrysophyllum, Ocotea, Tambourissa, Forêt de 20 à 25m de haut. Echantillon préservé en alcool.	TAN
Tropicos		Ramandimbisoa, B. 330	Brigitte Ramandimbisoa, Hanta Razafindraibe, H. Rasoazanany, V. Razafindrahaja, Félix Edmond & Rakotondravelo, Alfred	Aerangis modesta	Andasibe, Réserve Spécial d'Analamazaotra, Région Alaotra-Mangoro, District Moramanga. Site Manambelina étape 2.	-19	48.5	18	12	2013		Forêt dense à Amyrea, Cryptocaria, Bridellia, Chrysophyllum, Ocotea, Syzygium, Forêt de 15 à 25m de haut. Echantillon préservé en alcool.	MO, TAN
Tropicos		Ramandimbisoa, B. 495	Brigitte Ramandimbisoa, P. Antilahimena, J. Razanatsoa & V. Razafindrahaja	Aerangis modesta		-18.9	48.4	14	10	2020		ForÍt humide de moyenne altitude ‡ Asteropeia sp, Eugenia sp, Faucherea sp, Pandanus sp.	BRLU, MO, TAN
Tropicos		Ramandimbisoa, B. 515	Brigitte Ramandimbisoa, P. Antilahimena, J. Razanatsoa & V. Razafindrahaja	Aerangis modesta		-18.9	48.4	17	10	2020		Reste des forÍt ‡ Lantana camara, Clidemia hirta, Dilobeia thouarsii, Brachylaena merana et plantation d'Eucalyptus.	BRLU, MO, P, TAN
Tropicos		Randrianasolo, S.S. 931	Sennen Randrianasolo	Aerangis modesta	Faritra Alaotra Mangoro, Fivondronana Moramanga, firaisana Andasibe, fokontany Menalamba, Analamay, côté Est. Récolté avec C. Miandrimanana, J. Ramampisandry, H. J. Ravoloniaina.	-18.9	48.4	10	10	2008			TAN
Tropicos		Randrianasolo, S.S. 952	Sennen Randrianasolo	Aerangis modesta	Alaotra Mangoro, Moramanga, Andasibe, Menalamba. Forêt d'Analamay, côté Nord. Récoltés avec G. Randrianandrasana & R. Rakotoniaina.	-18.9	48.4	23	10	2008			TAN
Tropicos		Randrianasolo, S.S. 975	Sennen Randrianasolo	Aerangis modesta	Alaotra Mangoro, Moramanga, Andasibe, Menalamba. Forêt d'Analamay, côté Nord. Récoltés avec G. Randrianandrasana & R. Rakotoniaina.	-18.8	48.4	25	10	2008			MO, TAN	MO-2856017
Tropicos		Ratolojanahary, M. 114	Maherisoa Ratolojanahary	Aerangis modesta	Alaotra Mangoro, Moramanga, Ambohibary, Ampitambe, Ambatovy. Forêt d'Ampanadiofanantsy. Récoltés avec H.J. Raveloniaina & J. Mamitiana.	-18.9	48.3	27	10	2008			TAN
Tropicos		Razafindraibe, H. 525	Hanta Razafindraibe, H. Rasoazanany, Ratolojanahary Tafita, Rakotondravelo, Alfred & Brigitte Ramandimbisoa	Aerangis modesta	District Moramanga, Commune Andasibe, Réserve Spéciale Analamazaotra, Circuit Indri, Lac vert.	-19	48.5	12	12	2013			MO, TAN
Tropicos		Razafindraibe, H. 537	Hanta Razafindraibe, H. Rasoazanany, Ratolojanahary Tafita, Rakotondravelo, Alfred & Brigitte Ramandimbisoa	Aerangis modesta	District Moramanga, Commune Andasibe, Réserve Spéciale Analamazaotra, Circuit Indri, Lac vert.	-19	48.5	12	12	2013			TAN
Tropicos		Razafindraibe, H. 564	Hanta Razafindraibe, H. Rasoazanany, Ratolojanahary Tafita, Rakotondravelo, Alfred & Brigitte Ramandimbisoa	Aerangis modesta	District Moramanga, Commune Andasibe, Réserve Spéciale Analamazaotra,	-19	48.5	13	12	2013			TAN
Tropicos		Razafindraibe, H. 593	Hanta Razafindraibe, H. Rasoazanany, Ratolojanahary Tafita, Rakotondravelo, Alfred & Brigitte Ramandimbisoa	Aerangis modesta	District Moramanga, Commune Andasibe, Réserve Spéciale Analamazaotra, site Anivokely.	-19	48.5	16	12	2013			TAN
Tropicos		Razafindraibe, H. 604	Hanta Razafindraibe, H. Rasoazanany, Ratolojanahary Tafita, Rakotondravelo, Alfred & Brigitte Ramandimbisoa	Aerangis modesta	District Moramanga, Commune Andasibe, Réserve Spéciale Analamazaotra, site Andranomadio.	-19	48.5	16	12	2013			MO, TAN
Tropicos		Razafindraibe, H. 623	Hanta Razafindraibe, H. Rasoazanany, Ratolojanahary Tafita, Rakotondravelo, Alfred & Brigitte Ramandimbisoa	Aerangis modesta	District Moramanga, Commune Andasibe, Réserve Spéciale Analamazaotra.	-19	48.5	16	12	2013			TAN
Gbif		Razakanirina, D. 315	Razakanirina, D.	Aerangis modesta	Périnet, flore d'Andasibe	-19	48.5	25	10	1982			P	P00080799
Gbif		Réserves Naturelles Madagascar 5530	Réserves Naturelles Madagascar; Henri	Aerangis modesta	Ambalavao Sendrosoa, forêt	-22.3	47	27	1	1953			P	P00080775
Tropicos		Spirit Collection, Ambatovy 10525981	Ambatovy Spirit Collection	Aerangis modesta	Ambatovy: Région Alaotra-Mangoro, District Moramanga.	-18.9	48.4	8	10	2013		Forêt dense à Ocotea sp	TAN
Tropicos		Spirit Collection, Ambatovy 1064687	Ambatovy Spirit Collection	Aerangis modesta	Ambatovy: Région Alaotra-Mangoro, District Moramanga.	-18.9	48.3	16	10	2013		Forêt à Arahara, Tavolo, Tsivakimbaratra.	TAN
Tropicos	yes	Spirit Collection, Ambatovy 10741696	Ambatovy Spirit Collection	Aerangis modesta	Ambatovy: Région Alaotra Mangoro, District Moramanga.	-18.9	48.4	16	10	2013		Forêt dense à Leptolaena pauciflora, Ocotea racemosa	BRLU
Tropicos		Spirit Collection, Ambatovy 10926511	Ambatovy Spirit Collection	Aerangis modesta	Ambatovy: Région Alaotra Mangoro, District Moramanga.	-18.9	48.3	16	10	2013		Forêt dense à Syzygium emirnense, Zanthoxylum madagascariense, Cryptocarya sp, Pandanus sp	TAN
Tropicos		Spirit Collection, Ambatovy 109324261	Ambatovy Spirit Collection	Aerangis modesta	Ambatovy: Région Alaotra Mangoro, District Moramanga.	-18.9	48.4	17	10	2013		Forêt dense à Erythroxylum ferrugineum, Dilobeia thouarsii, Canarium madagascariense.	TAN
Tropicos		Spirit Collection, Ambatovy 109812832	Ambatovy Spirit Collection	Aerangis modesta	Ambatovy: Région Alaotra-Mangoro, District Moramanga.	-18.9	48.4	17	10	2013		Forêt dense à Ocotea racemosa, Uapaca thouarsii, Leptolaena sp.	TAN
Tropicos		Spirit Collection, Ambatovy 110519712	Ambatovy Spirit Collection	Aerangis modesta	Ambatovy: Région Alaotra-Mangoro, District Moramanga.	-18.9	48.4	17	10	2013		Forêt dense à Uapaca thouarsii, Chrysophyllum boivinianum, Eugenia sp.	TAN
Tropicos	yes	Spirit Collection, Ambatovy 110812201	Ambatovy Spirit Collection	Aerangis modesta	Ambatovy: Région Alaotra-Mangoro, District Moramanga.	-18.9	48.3	18	10	2013		Forêt dense à Syzygium emirnense, Ocotea racemosa, Chrysophyllum boivinianum.	MO
Tropicos	yes	Spirit Collection, Ambatovy 110910303	Ambatovy Spirit Collection	Aerangis modesta	Ambatovy: Région Alaotra-Mangoro, District Moramanga.	-18.9	48.4	18	10	2013		Forêt dense à Chrysophyllum boivinianum, Abrahamia ditimena, Syzygium danguyanum.	MO
Tropicos		Spirit Collection, Ambatovy 11214551	Ambatovy Spirit Collection	Aerangis modesta	Ambatovy: Région Alaotra mangoro, District Moramanga.	-18.9	48.4	21	10	2013		Forêt dense à Macaranga sp, Chrysophyllum boivinianum, Brachylaena sp	TAN
Tropicos	yes	Spirit Collection, Ambatovy 11457223	Ambatovy Spirit Collection	Aerangis modesta	Ambatovy: Région Alaotra-Mangoro, District Moramanga.	-18.9	48.3	22	10	2013		Forêt dense à Komy, Vahimboatany, Un arbre tombé au By pass à Antsahatsara.	MO
Tropicos	yes	Spirit Collection, Ambatovy 116012203	Ambatovy Spirit Collection	Aerangis modesta	Ambatovy: Région Alaotra-Mangoro, District Moramanga.	-18.9	48.3	22	10	2013		Forêt dense à Syzygium emirnense, Ocotea racemosa, Chrysophyllum boivinianum.	BRLU
Tropicos		Spirit Collection, Ambatovy 11611701	Ambatovy Spirit Collection	Aerangis modesta	Ambatovy Région Alaotra-Mangoro, District Moramanga.	-18.9	48.4	22	10	2013		Forêt dense à Leptolaena pauciflora, Ocotea racemosa.	TAN
Tropicos	yes	Spirit Collection, Ambatovy 116515606	Ambatovy Spirit Collection	Aerangis modesta	Ambatovy: Région Alaotra-Mangoro, District Moramanga.	-18.9	48.3	23	10	2013		Forêt dense à Syzygium emirnense, Symphonia louvelii, Amyrea humbertii.	MO
Tropicos		Spirit Collection, Ambatovy 116615671	Ambatovy Spirit Collection	Aerangis modesta	Ambatovy: Région Alaotra-Mangoro, District Moramanga.	-18.9	48.3	23	10	2013		Forêt dense à Syzygium emirnense, Symphonia louvelii, Amyrea humbertii.	TAN
Tropicos		Spirit Collection, Ambatovy 182515661	Ambatovy Spirit Collection	Aerangis modesta	Ambatovy: Région Alaotra-Mangoro, District Moramanga.	-18.9	48.3	11	9	2012		Forêt dense à Syzygium emirnense, Symphonia louvelii, Amyrea humbertii.	TAN
Tropicos	yes	Spirit Collection, Ambatovy 184415661	Ambatovy Spirit Collection	Aerangis modesta	Ambatovy: Région Alaotra-Mangoro, District Moramanga.	-18.9	48.3	14	10	2014		Forêt dense à Syzygium emirnense, Symphonia louvelii, Amyrea humbertii.	MO
Tropicos		Spirit Collection, Ambatovy 184615642	Ambatovy Spirit Collection	Aerangis modesta	Ambatovy: Région Alaotra-Mangoro, District Moramanga.	-18.9	48.3	14	10	2014		Forêt dense à Syzygium emirnense, Symphonia louvelii, Amyrea humbertii.	TAN
Tropicos		Spirit Collection, Ambatovy 18564554	Ambatovy Spirit Collection	Aerangis modesta	Ambatovy: Région Alaotra mangoro, District Moramanga.	-18.9	48.4	15	10	2014		Forêt dense à Macaranga sp, Chrysophyllum boivinianum, Brachylaena sp
Tropicos	yes	Spirit Collection, Ambatovy 18564556	Ambatovy Spirit Collection	Aerangis modesta	Ambatovy: Région Alaotra mangoro, District Moramanga.	-18.9	48.4	15	10	2014		Forêt dense à Macaranga sp, Chrysophyllum boivinianum, Brachylaena sp	MO
Tropicos		Spirit Collection, Ambatovy 18575981	Ambatovy Spirit Collection	Aerangis modesta	Ambatovy: Région Alaotra-Mangoro, District Moramanga.	-18.9	48.4	15	10	2014		Forêt dense à Ocotea sp
Tropicos		Spirit Collection, Ambatovy 1858613	Ambatovy Spirit Collection	Aerangis modesta	Ambatovy: Région Alaotra Mangoro, District Moramanga.	-18.9	48.3	15	10	2014		Forêt dense à Syzygium emirnense, Zanthoxylum madagascariense, Cryptocarya sp, Pandanus sp	TAN
Tropicos	yes	Spirit Collection, Ambatovy 18634568	Ambatovy Spirit Collection	Aerangis modesta	Ambatovy: Région Alaotra-Mangoro, District Moramanga.	-18.9	48.4	15	10	2014		Forêt dense à Macaranga sp, Chrysophyllum boivinianum, Brachylaena sp	BRLU
Tropicos	yes	Spirit Collection, Ambatovy 18647222	Ambatovy Spirit Collection	Aerangis modesta	Ambatovy: Région Alaotra-Mangoro, District Moramanga.	-18.9	48.3	15	10	2014		Forêt dense à Komy, Vahimboatany, Un arbre tombé au By pass à Antsahatsara.	P
Tropicos	yes	Spirit Collection, Ambatovy 18677223	Ambatovy Spirit Collection	Aerangis modesta	Ambatovy: Région Alaotra-Mangoro, District Moramanga.	-18.9	48.3	15	10	2014		Forêt dense à Komy, Vahimboatany, Un arbre tombé au By pass à Antsahatsara.	K
Tropicos		Spirit Collection, Ambatovy 1868687	Ambatovy Spirit Collection	Aerangis modesta	Ambatovy: Région Alaotra-Mangoro, District Moramanga.	-18.9	48.3	15	10	2014		Forêt à Arahara, Tavolo, Tsivakimbaratra.	BRLU
Tropicos	yes	Spirit Collection, Ambatovy 1869687	Ambatovy Spirit Collection	Aerangis modesta	Ambatovy: Région Alaotra-Mangoro, District Moramanga.	-18.9	48.3	15	10	2014		Forêt à Arahara, Tavolo, Tsivakimbaratra.	MO
Tropicos	yes	Spirit Collection, Ambatovy 18781696	Ambatovy Spirit Collection	Aerangis modesta	Ambatovy: Région Alaotra Mangoro, District Moramanga.	-18.9	48.4	15	10	2014		Forêt dense à Leptolaena pauciflora, Ocotea racemosa	P
Tropicos		Spirit Collection, Ambatovy 1900315	Ambatovy Spirit Collection	Aerangis modesta	Ambatovy: Région Alaotra-Mangoro, District Moramanga.	-18.9	48.4	16	10	2014		Forêt dense à Dombeya sp, Rhus thouarsii, Uapaca sp	TAN
Tropicos	yes	Spirit Collection, Ambatovy 194045610	Ambatovy Spirit Collection	Aerangis modesta	Ambatovy: Région Alaotra-Mangoro, District Moramanga.	-18.9	48.4	27	10	2014		Forêt dense à Macaranga sp, Chrysophyllum boivinianum, Brachylaena sp	MO
Tropicos	yes	Spirit Collection, Ambatovy 26737223	Ambatovy Spirit Collection	Aerangis modesta	Ambatovy: Région Alaotra-Mangoro, District Moramanga.	-18.9	48.3	26	10	2015		Forêt dense à Komy, Vahimboatany, Un arbre tombé au By pass à Antsahatsara.	BRLU
Tropicos		Spirit Collection, Ambatovy 2679819	Ambatovy Spirit Collection	Aerangis modesta	Ambatovy: Région Alaotra-Mangoro, District Moramanga.	-18.9	48.4	26	10	2015		Forêt dense à Macaranga sp, Tina striata, Kijy, Ranga.	TAN
Tropicos	yes	Spirit Collection, Ambatovy 36055776	Ambatovy Spirit Collection	Aerangis modesta	Ambatovy: Région Alaotra Mangoro, District Moramanga.	-18.9	48.3	16	10	2018		Forêt Dense à Sarcolaena oblongifolia, Cryptocarya pervillei.	TAN
Tropicos		Spirit Collection, Ambatovy 36385845	Ambatovy Spirit Collection	Aerangis modesta	Ambatovy: RÈgion Alaotra-Mangoro, District Moramanga.	-18.9	48.4	31	10	2018		ForÍt dense ‡ Streblus dimepate, Weinmannia rutenbergii, Ocotea racemosa	TAN
Tropicos		Spirit Collection, Ambatovy 370173466	Ambatovy Spirit Collection	Aerangis modesta	Ambatovy: Région Alaotra-Mangoro; District Moramanga.	-18.9	48.4	11	10	2018		Forêt dense à Dombeya sp., Asteropeia mcphersonii, Drypetes madagascariensis.	TAN
Tropicos		Spirit Collection, Ambatovy 370672531	Ambatovy Spirit Collection	Aerangis modesta	Ambatovy: Région Alaotra-Mangoro; District Moramanga.	-18.9	48.4	11	10	2018		Forêt dense à Leptolaena sp., Asteropeia sp., Cryptocarya sp.	TAN
Tropicos	yes	Spirit Collection, Ambatovy 370772531	Ambatovy Spirit Collection	Aerangis modesta	Ambatovy: Région Alaotra-Mangoro; District Moramanga.	-18.9	48.4	11	10	2018		Forêt dense à Leptolaena sp., Asteropeia sp., Cryptocarya sp.	MO
Tropicos		Spirit Collection, Ambatovy 370862071	Ambatovy Spirit Collection	Aerangis modesta	Ambatovy: Région Alaotra-Mangoro, District Moramanga.	-18.9	48.4	11	10	2018		Forêt dense à Streblus dimepate, Weinmannia rutenbergii, Ocotea racemosa.	TAN
Tropicos		Spirit Collection, Ambatovy 57115602	Ambatovy Spirit Collection	Aerangis modesta	Ambatovy: Région Alaotra-Mangoro, District Moramanga.	-18.9	48.3	11	10	2012		Forêt dense à Syzygium emirnense, Symphonia louvelii, Amyrea humbertii.	TAN
Tropicos		Spirit Collection, Ambatovy 5738981	Ambatovy Spirit Collection	Aerangis modesta	Ambatovy: Région Alaotra-Mangoro, District Moramanga.	-18.9	48.4	11	10	2012		Forêt dense à Chrysophyllum boivinianum, Abrahamia ditimena, Syzygium danguyanum.	TAN
Tropicos	yes	Spirit Collection, Ambatovy 57516914	Ambatovy Spirit Collection	Aerangis modesta	Ambatovy: Région Alaotra Mangoro, District Moramanga.	-18.9	48.4	11	10	2012		Forêt dense à Leptolaena pauciflora, Ocotea racemosa	MO
Tropicos		Spirit Collection, Ambatovy 5816915	Ambatovy Spirit Collection	Aerangis modesta	Ambatovy: Région Alaotra Mangoro, District Moramanga.	-18.9	48.4	24	10	2011		Forêt dense à Leptolaena pauciflora, Ocotea racemosa	TAN
Tropicos		Spirit Collection, Ambatovy 5841676	Ambatovy Spirit Collection	Aerangis modesta	Ambatovy Région Alaotra-Mangoro, District Moramanga.	-18.9	48.4	18	10	2012		Forêt dense à Leptolaena pauciflora, Ocotea racemosa.	MO, TAN
Tropicos		Spirit Collection, Ambatovy 60010302	Ambatovy Spirit Collection	Aerangis modesta	Ambatovy: Région Alaotra-Mangoro, District Moramanga.	-18.9	48.4	24	10	2012		Forêt dense à Chrysophyllum boivinianum, Abrahamia ditimena, Syzygium danguyanum.	TAN
Tropicos		Spirit Collection, Ambatovy 60112203	Ambatovy Spirit Collection	Aerangis modesta	Ambatovy: Région Alaotra-Mangoro, District Moramanga.	-18.9	48.3	24	10	2012		Forêt dense à Syzygium emirnense, Ocotea racemosa, Chrysophyllum boivinianum.	TAN
Tropicos		Spirit Collection, Ambatovy 6037221	Ambatovy Spirit Collection	Aerangis modesta	Ambatovy: Région Alaotra-Mangoro, District Moramanga.	-18.9	48.3	24	10	2012		Forêt dense à Komy, Vahimboatany, Un arbre tombé au By pass à Antsahatsara.	TAN
Tropicos		Spirit Collection, Ambatovy 606639	Ambatovy Spirit Collection	Aerangis modesta	Ambatovy: Région Alaotra-Mangoro, District Moramanga.	-18.9	48.3	24	10	2012		Forêt dense à Syzygium emirnense, Uapaca densifolia, Weinmannia rutenbergii	TAN
Tropicos		Spirit Collection, Ambatovy 6174568	Ambatovy Spirit Collection	Aerangis modesta	Ambatovy: Région Alaotra-Mangoro, District Moramanga.	-18.9	48.4	29	10	2012		Forêt dense à Macaranga sp, Chrysophyllum boivinianum, Brachylaena sp	TAN
Tropicos		Spirit Collection, Ambatovy 7011	Ambatovy Spirit Collection	Aerangis modesta	Ambatovy: Région Alaotra-Mangoro, District Moramanga.	-18.9	48.4	31	10	2011		Forêt humide de moyenne altitude.	TAN
Tropicos		Stévart, T. 4105	Tariq Stévart & Brigitte Ramandimbisoa	Aerangis modesta	Ambatovy.	-18.9	48.4	28	10	2011		High primary forest.	BRLU, MO, TAN
Tropicos		Verlynde, S. 30	Simon Verlynde, Brigitte Ramandimbisoa, N. Rajaonarivelo & F. Andriatsiferana	Aerangis modesta	Ambatovy, Zone 55.	-18.9	48.4	8	10	2014		Clearing d'une forêt dense humide de moyenne altitude.	MO, TAN
Gbif		Viguier, R. 527	Viguier, R.; Humbert, H.	Aerangis modesta	Province d'Andovoranto, district d'Anivorano, forêt sur le sommet de Vohilonjo près Fétromby	-18.7	49	6	10	1912			P	P00080776
Gbif		Viguier, R. 846	Viguier, R.; Humbert, H.	Aerangis modesta				6	10	1912			P	P00080777
Tropicos		Bosser, J.M. 16415	Jean M. Bosser	Aerangis monantha	Ankazobe.	-18.1	47.2		10	1962
Tropicos		Perrier de la Bâthie, H. 11321	H. Perrier de la Bâthie	Aerangis monantha	Centre: Manankazo au Nord-Est d'Ankazobe, 1500 m. d'altitude	-18.2	47.3		11	1913
Tropicos		Rakotozafy, A. 1835	Armand Rakotozafy & Jeannine I. Raharilala	Aerangis monantha	Madagascar, Antananarivo, Anjozorobe	-18.4	48	3	2	1987		Reste de forêt.	TAN	TAN001157
Tropicos		Ramandimbisoa, B. 550	Brigitte Ramandimbisoa, P. Antilahimena, J. Razanatsoa & V. Razafindrahaja	Aerangis monantha		-18.5	48.8	9	11	2020		ForÍt humide de basse altitude ‡ Anthostema sp., Faucherea sp., Terminalia sp., Clidemia hirta.	TAN
Tropicos		Ranarivelo, T. 525	T. Ranarivelo	Aerangis monantha	Andringitra, ala maintso.	-22.2	47	14	2	2007		Formation forestière humide.	K
Tropicos		Razakamalala, R. 1899	Richard Razakamalala	Aerangis monantha	Fivondronana: Anjozorobe, village le plus proche: Amboasary. Forêt humide de moyenne altitude d'Ambohimanga. Echantillon préservé en alcool. Récolté avec R. Andrianasolo, D. Rabehevitra, L. Faranirina, N. Rakotonirina, R. Raharijaona & Ingahy Jean (guide).	-18.4	48	4	3	2005
Tropicos		Réserves Naturelles Madagascar 183	Réserves Naturelles	Aerangis monantha	Mandraka.	-19	48						P
Tropicos		Spirit Collection, Ambatovy 1892318	Ambatovy Spirit Collection	Aerangis monantha	Ambatovy: Région Alaotra Mangoro, District Moramanga.	-18.9	48.4	16	10	2014		Forêt dense à Dombeya sp, Rhus thouarsii, Uapaca sp	TAN
Tropicos	yes	Spirit Collection, Ambatovy 2695318	Ambatovy Spirit Collection	Aerangis monantha	Ambatovy: Région Alaotra Mangoro, District Moramanga.	-18.9	48.4	28	10	2015		Forêt dense à Dombeya sp, Rhus thouarsii, Uapaca sp	MO
Tropicos		Spirit Collection, Ambatovy 6182341	Ambatovy Spirit Collection	Aerangis monantha	Ambatovy: Région Alaotra-Mangoro, District Moramanga.	-18.9	48.4	7	11	2012		Forêt dense à Leptolaena pauciflora, Ocotea racemosa	TAN
Tropicos		Stévart, T. 4106	Tariq Stévart & Brigitte Ramandimbisoa	Aerangis monantha	Ambatovy.	-18.9	48.4	28	10	2011		High primary forest.	BRLU, MO, TAN
Tropicos		Perrier de la Bâthie, H. 681	H. Perrier de la Bâthie	Aerangis mooreana	Bois, Firingalava, rive droite de l'Ikopa	-17.6	47		7	1898
Tropicos		Rasoafaranaivo, M.H. 198	M. H. Rasoafaranaivo	Aerangis mooreana	Sava, Vohémar, Vohimarina, Fanambana, Antsatoby. Forêt dégradée. Echantillons préservés en alcool. Récolté avec Poussy & Jao Hindy.	-13.7	50	3	7	2007			TAN
Tropicos		Antilahimena, P. 7015	P. Antilahimena & et al.	Aerangis pallidiflora	Alaotra Mangoro, Moramanga, Andasibe, Menalamba. Ankitrokely forest without crust. Collected with F. Edmond, B.A. Ratodimanana & J.F. Randriamitantsoa.	-18.9	48.4	12	3	2009			TAN
Tropicos		Bosser, J.M. 13586	Jean M. Bosser	Aerangis pallidiflora	La Mandraka, forêt ombrophile d'altitude	-19	48						P
Tropicos		Bosser, J.M. 15008	Jean M. Bosser	Aerangis pallidiflora	La Mandraka.	-19	48		3	1961		Forêt ombrophile d'altitude.	P
Tropicos		Bosser, J.M. 16808	Jean M. Bosser	Aerangis pallidiflora	Périnet, forêt ombrophile d'altitude,	-19	48.5		3	1963			P
Tropicos		Bosser, J.M. 20013	Jean M. Bosser	Aerangis pallidiflora	lac Tsiazompaniry, forêt ombrophile d'altitude	-19.3	48		3	1970			P
Gbif		François, E. 18543	François, E.	Aerangis pallidiflora	Centre: forêt d'Ankeramadinika	-19	48		3	1928			P	P00115668
Tropicos		Herb. Jard. Bot. Tana 172	Herb. Jard. Bot. Tan.	Aerangis pallidiflora	La Mandraka	-19	48						P
Tropicos		Herb. Jard. Bot. Tana 172bis	Herb. Jard. Bot. Tan.	Aerangis pallidiflora	Pic d'Ivohibe	-22.6	47						P
Gbif		Hillerman, F. 159	Hillerman, F.	Aerangis pallidiflora									K	48918
Gbif		Hillerman, F. 3b	Hillerman, F.	Aerangis pallidiflora					1	1981			K	44290
Gbif		Maad, J. 1063	Maad, J.; Nilsson, L.A.	Aerangis pallidiflora	Station Forestiere d'Angavokely, ravine S of the spring well S of Ambatolava, ca 300 m S of the Angavokely-Ambatolava crossroads	-19	47.8	22	3	1996		In primary forest	UPS	V-101009
Gbif		Maad, J. 1104	Maad, J.; Nilsson, L.A.	Aerangis pallidiflora	Station Forestiere d'Angavokely, in the ravine S of the spring well S of Ambatolava, ca 300 m S of the Ambatolava-Angavokely crossroads	-19	47.8	31	3	1996		Primary forest	UPS	V-101049
Tropicos		Parc Vodibasy, Ambatovy 1268	Parc de Vodibasy	Aerangis pallidiflora	Ambatovy: Région Alaotra-Mangoro, District Moramanga.	-18.9	48.4	18	3	2014		Forêt humide de moyenne altitude.	TAN
Tropicos		Parc Vodibasy, Ambatovy 1269	Parc de Vodibasy	Aerangis pallidiflora	Ambatovy: Région Alaotra-Mangoro, District Moramanga.	-18.9	48.4	18	3	2014		Forêt humide de moyenne altitude.	TAN
Tropicos		Parc Vodibasy, Ambatovy 1270	Parc de Vodibasy	Aerangis pallidiflora	Ambatovy: Région Alaotra-Mangoro, District Moramanga.	-18.9	48.4	18	3	2014		Forêt humide de moyenne altitude.	TAN
Tropicos		Parc Vodibasy, Ambatovy 1271	Parc de Vodibasy	Aerangis pallidiflora	Ambatovy: Région Alaotra-Mangoro, District Moramanga.	-18.9	48.4	18	3	2014		Forêt humide de moyenne altitude.	TAN
Tropicos		Parc Vodibasy, Ambatovy 248	Parc de Vodibasy	Aerangis pallidiflora	Ambatovy: Région Alaotra-Mangoro, District Moramanga.	-18.9	48.4	18	3	2014		Forêt humide de moyenne altitude.	TAN
Tropicos		Parc Vodibasy, Ambatovy 63	Parc de Vodibasy	Aerangis pallidiflora	Ambatovy: Région Alaotra-Mangoro, District Moramanga.	-18.9	48.4	18	3	2014		Forêt humide de moyenne altitude.	TAN
Tropicos		Perrier de la Bâthie, H. 16048	H. Perrier de la Bâthie	Aerangis pallidiflora	Mt. Marpmizaha, près d'Analamazaotra, vers 1000m.	-19	48.5		2	1924
Tropicos		Perrier de la Bâthie, H. 17207	H. Perrier de la Bâthie	Aerangis pallidiflora	Centre: forêt de la Mandraka	-19	48		3	1925
Tropicos		Perrier de la Bâthie, H. 18543	H. Perrier de la Bâthie	Aerangis pallidiflora	Centre : Forêt d'Ankeramadinika	-19	48		3	1928			P
Tropicos		Perrier de la Bâthie, H. 1881	H. Perrier de la Bâthie	Aerangis pallidiflora	Forêt d'Alamahitso; Haut Bemarivo.	-16.2	48.1		8	1907	Sur les troncs d'arbres.		P
Gbif		Pettersson, B. 594	Pettersson, B.; Nilsson, L.A.	Aerangis pallidiflora	SE of Nandihizana, Angavokely Forest Reserve. Mt Ambatolava	-19	47.8	15	3	1992		Primary forest	UPS	V-059083
Gbif		Pettersson, B. 596	Pettersson, B.; Nilsson, L.A.	Aerangis pallidiflora	SE of Nandihizana, Angavokely Forest Reserve. Mt Angavobe	-19	47.8	16	3	1992		Primary forest	UPS	V-059081
Tropicos		Rasoafaranaivo, M.H. 200	M. H. Rasoafaranaivo	Aerangis pallidiflora	Sava, Vohémar, Vohimarina, Fanambana, Antsatoby. Forêt dense subhumide. Echantillons préservés en alcool. Récolté avec Poussy & Jao Hindy.	-13.7	50	3	7	2007			TAN
Tropicos		Spirit Collection, Ambatovy 155763	Ambatovy Spirit Collection	Aerangis pallidiflora	Ambatovy: Région Alaotra-Mangoro, District Moramanga.	-18.9	48.4	18	3	2014		Forêt humide de moyenne altitude.	TAN
Tropicos		Spirit Collection, Ambatovy 1558248	Ambatovy Spirit Collection	Aerangis pallidiflora	Ambatovy: Région Alaotra-Mangoro, District Moramanga.	-18.9	48.4	18	3	2014		Forêt humide de moyenne altitude.	TAN
Tropicos		Spirit Collection, Ambatovy 15641268	Ambatovy Spirit Collection	Aerangis pallidiflora	Ambatovy: Région Alaotra-Mangoro, District Moramanga.	-18.9	48.4	18	3	2014		Forêt humide de moyenne altitude.	TAN
Tropicos		Spirit Collection, Ambatovy 15651270	Ambatovy Spirit Collection	Aerangis pallidiflora	Ambatovy: Région Alaotra-Mangoro, District Moramanga.	-18.9	48.4	18	3	2014		Forêt humide de moyenne altitude.	TAN
Tropicos		Spirit Collection, Ambatovy 15661269	Ambatovy Spirit Collection	Aerangis pallidiflora	Ambatovy: Région Alaotra-Mangoro, District Moramanga.	-18.9	48.4	18	3	2014		Forêt humide de moyenne altitude.	TAN
Tropicos		Spirit Collection, Ambatovy 15671271	Ambatovy Spirit Collection	Aerangis pallidiflora	Ambatovy: Région Alaotra-Mangoro, District Moramanga.	-18.9	48.4	18	3	2014		Forêt humide de moyenne altitude.	TAN
Tropicos	yes	Spirit Collection, Antananarivo 190372	Antananarivo Spirit Collection	Aerangis pallidiflora	Ambohimanga, Kelilalina, Commune Takafatra, District Andramasina.	-19.5	47.9	3	3	2016		Forêt humide à Anthocleista, Brachylaena, Calophyllum.	MO
Tropicos		Spirit Collection, Antananarivo 465277	Antananarivo Spirit Collection	Aerangis pallidiflora	Antsahabe: Région Analamanga, District Anjozorobe.	-18.4	48	9	3	2018		Forêt humide de moyenne altitude à Weinmannia sp, uapaca sp, Rhodolaena sp.	TAN
Tropicos		Spirit Collection, Antananarivo 48372	Antananarivo Spirit Collection	Aerangis pallidiflora	Ambohimanga, Kelilalina, Commune Takafatra, District Andramasina.	-19.5	47.9	23	2	2015		Forêt humide à Anthocleista, Brachylaena, Calophyllum.	TAN
Tropicos		Stévart, T. 4121	Tariq Stévart, Simon Verlynde & Brigitte Ramandimbisoa	Aerangis pallidiflora	Ambatovy, Parc 2.	-18.9	48.4	27	3	2011		High primary forest.	BRLU, MO, TAN	MO-3060443
Tropicos		Stewart, J. 1068	Joyce L. Stewart	Aerangis pallidiflora	Chutes de Namorona, between Fianarantsoa and Ranomafana.	-21.3	47.5	9	4	1969		Very shady damp forest; growing amongst mosses.	P
Tropicos		Turk, D. 339	Dan Turk, J. Randrianasolo & Justin Solo	Aerangis pallidiflora	Ranomafana National Park, parcelle 3; S of National Road 25 at 7 km W of Ranomafana; Vatoharanana trail system; moist montane forest characterized by trees of Weinmannia spp., MONIMIACEAE (Tambourissa, Decarydendron, Ephippiandra), LAURACEAE (primarily Ocotea and Cryptocarya); understory with abundant Psychotria spp., Oncostemum spp., and Cyathea spp.	-21.3	47.5	18	3	1993			K, MO, TAN	MO-3011519
Tropicos		Perrier de la Bâthie, H. 1893	H. Perrier de la Bâthie	Aerangis pulchella	Ouest: bois rocailleux sur le plateau d'Antanimena (Boina)	-16.5	46.3		6	1906
Tropicos		Antilahimena, P. 6571	P. Antilahimena	Aerangis punctata	Alaotra Mangoro, Moramanga, Ambohibary, Ampitambe, Ambatovy. Ambatotsiandrorana forest, at edge of forest. Collected with M. Ratovomanana, B.A. Ratodimanana, F. Edmond & N. Lachezar.	-18.9	48.3	5	10	2008			MO, P, TAN
Tropicos		Bosser, J.M. 14852	Jean M. Bosser	Aerangis punctata	Ambatovory, environs de Tananarive, P.K.26 route de Tamatave.	-18.9	47.7		3	1961		Vestige forestier.	P
Tropicos		Bosser, J.M. 17074	Jean M. Bosser	Aerangis punctata	Anjozorobe.	-18.4	48		11	1962			P
Tropicos		Bosser, J.M. 19138	Jean M. Bosser	Aerangis punctata	Ambatovory.	-18.9	47.7	24	2	1964			P
Tropicos		Bosser, J.M. 21139	Jean M. Bosser	Aerangis punctata	Entre Moramanga et Périnet.	-19	48.4		2	1972		Forêt Ombrophile alt. 800m	P
Tropicos		Herb. Jard. Bot. Tana 162	Herb. Jard. Bot. Tan.	Aerangis punctata	La Mandraka.	-19	48
Tropicos		Herb. Jard. Bot. Tana 754	Herb. Jard. Bot. Tan.	Aerangis punctata	Ifanadiana.	-21.3	47.7						P
Tropicos		Humbert, H. 11845	H. Humbert	Aerangis punctata	Kalambatritra, forêt ombrophile de montagne sur latérite de gneiss.	-23.4	46.5		11	1933
Tropicos		Perrier de la Bâthie, H. 16961	H. Perrier de la Bâthie	Aerangis punctata	Centre: 1400 m. Tsinjoarivo	-19.7	47.9		2	1925
Tropicos		Rakotondrafara, A. 688	Andriamalala Rakotondrafara	Aerangis punctata	Ambatovy, Andranovery, clearing zone 5. Forêt dense humide de moyenne altitude. Récolté avec J. Rakotomazava, M. Ratovomanana, Raymond & L. Kotosoa.	-18.9	48.4	4	3	2008			TAN
Tropicos		Réserves Naturelles Madagascar 4517	Réserves Naturelles	Aerangis punctata	District de Bealanana Canton Mangindrano, Localité RN4.	-14.2	49	9	11	1952			P
Tropicos		Spirit Collection, Ambatovy 22865122	Ambatovy Spirit Collection	Aerangis punctata	Ambatovy: Région Alaotra Mangoro, District Moramanga.	-18.9	48.4	16	2	2015		Forêt dense à Eugenia sp, Cryptocaria sp.	TAN
Tropicos		Spirit Collection, Ambatovy 25749	Ambatovy Spirit Collection	Aerangis punctata	Ambatovy: Région Alaotra-Mangoro, District Moramanga.	-18.9	48.3	18	5	2011		Forêt dense à Asteropeia sp, Uapaca sp, Leptolaena sp	TAN
Tropicos		Spirit Collection, Antananarivo 1752923	Antananarivo Spirit Collection	Aerangis punctata	Station forestière Angavokely: Commune Nandihizana - Carion, District Manjakandriana.	-19	47.8	16	2	2016		Forêt de haute altitude à végétation saxicole.	TAN
Tropicos		Spirit Collection, Antananarivo 4513101	Antananarivo Spirit Collection	Aerangis punctata	Ambohimahatakatra: Commune Mantasoa, District Manjakandriana.	-19.1	47.9	15	2	2018		ForÍt galÈrievde moyenne altitude ‡ Phyllarthron,	TAN
Tropicos	yes	Spirit Collection, Antananarivo 5382922	Antananarivo Spirit Collection	Aerangis punctata	Station forestiËre Angavokely: Commune Nandihizana - Carion, District Manjakandriana.	-19	47.8	7	2	2019		ForÍt de haute altitude ‡ vÈgÈtation saxicole.	MO
Tropicos	yes	Spirit Collection, Antananarivo 5443101	Antananarivo Spirit Collection	Aerangis punctata	Ambohimahatakatra: Commune Mantasoa, District Manjakandriana.	-19.1	47.9	11	2	2019		ForÍt galÈrievde moyenne altitude ‡ Phyllarthron,	MO
Tropicos		Spirit Collection, Antananarivo 546316	Antananarivo Spirit Collection	Aerangis punctata	Ambohimahatakatra: Commune Mantasoa, District Manjakandriana.	-19.1	47.9	11	2	2019		ForÍt galÈrievde moyenne altitude ‡ Phyllarthron,	TAN
Tropicos		Spirit Collection, Antananarivo 6462921	Antananarivo Spirit Collection	Aerangis punctata		-19	47.8	17	2	2020		ForÍt de haute altitude ‡ vÈgÈtation saxicole.	BRLU
Tropicos		Rauh, W. 8025	Werner Rauh	Aerangis rostellaris	Montagne d'Ambre	-12.7	49.2
Tropicos		Andriantiana, J.L. 448	Jacky Andriantiana	Aerangis seegeri	Alaotra Mangoro, Moramanga, Andasibe, Menalamba, Ambatovy. Forêt de Berano.	-18.9	48.4	21	9	2008			MO, P, TAN	MO-3011093
Tropicos		Andriantiana, J.L. 506	Jacky Andriantiana	Aerangis seegeri	Alaotra Mangoro, Moramanga, Ambohibary, Ampitambe, Ambatovy. Forêt d'Analamay. Récoltés avec R. Bernard, Rolland & Mamitiana.	-18.8	48.4	27	9	2008			MO, P, TAN
Tropicos		Antilahimena, P. 7891	P. Antilahimena, B.A. Ratodimanana & J. Razanatsoa	Aerangis seegeri	Moramanga, Andasibe, Menalamba, Ambatovy, Marohonkona. Transect 9.	-18.9	48.4	11	10	2011			MO, P, TAN	MO-2856021
Tropicos		Bosser, J.M. 16857	Jean M. Bosser	Aerangis seegeri	R.N. n°1 Betampona Tamatave, forêt ombrophile	-17.9	49.3		12	1962			P	P06796633
Tropicos		Cribb, P.J. 205	P.J. Cribb, David J. Du Puy & * RENZ	Aerangis seegeri	Isle Sainte Marie, forest in the centre of the island. Kelalo, to the east of Maromandia.	-17	49.9	28	11	2003	On medium size tree trunk on hill crest, growing from near ground level to the larger branches.
Tropicos		Ramahenina, J.A. 53	Joharintsoa Aina Ramahenina, Félix Edmond & B.A. Ratodimanana	Aerangis seegeri	Alaotra Mangoro, Moramanga, Ambohibary, Ambatovy, Berano. Transect 9.	-18.9	48.4	12	10	2011			MO, P, TAN	& MO-3060451
Tropicos		Ramandimbisoa, B. 341	Brigitte Ramandimbisoa, Hanta Razafindraibe, H. Rasoazanany, V. Razafindrahaja, Félix Edmond & Rakotondravelo, Alfred	Aerangis seegeri	Andasibe, Réserve Spécial d'Analamazaotra, Région Alaotra-Mangoro, District Moramanga. Site Manambelina étape 2.	-19	48.5	18	12	2013		Forêt dense à Amyrea, Cryptocaria, Bridellia, Chrysophyllum, Ocotea, Syzygium, Forêt de 15 à 25m de haut. Echantillon préservé en alcool.	MO, TAN
Tropicos		Ramandimbisoa, B. 506	Brigitte Ramandimbisoa, P. Antilahimena, J. Razanatsoa & V. Razafindrahaja	Aerangis seegeri		-18.9	48.4	15	10	2020		ForÍt humide de moyenne altitude ‡ Eugenia sp., Dilobeia thouarsii, Suregada sp, Pandanus sp.	BRLU, MO, TAN
Tropicos		Ramandimbisoa, B. 554	Brigitte Ramandimbisoa, P. Antilahimena, J. Razanatsoa & V. Razafindrahaja	Aerangis seegeri		-18.5	48.8	12	11	2020		ForÍt humide de basse altitude ‡ Faucherea sp., Dombeya sp., Uapaca sp., Memecylon sp.	MO, TAN
Tropicos		Ramandimbisoa, B. 559	Brigitte Ramandimbisoa, P. Antilahimena, J. Razanatsoa & V. Razafindrahaja	Aerangis seegeri		-18.5	48.8	13	11	2020		ForÍt humide de basse altitude ‡ Faucherea sp., Cryptocarya sp., Uapaca sp., Dypsis sp, Pandanus sp.	MO, TAN
Tropicos		Randrianasolo, S.S. 890	Sennen Randrianasolo	Aerangis seegeri	Alaotra Mangoro, Moramanga, Ambohibary, Ampitambe. Forêt d'Analamay. Récoltés avec C. Miandrimanana, J. Ramampisandry & H.J. Raveloniaina.	-18.9	48.4	25	9	2008			TAN
Tropicos		Ratovoson, F. 2365	F. Ratovoson & V. Razafindrahaja	Aerangis seegeri	Vangaindrano, Vohipaho, Besaraha, à 1,5 km au Nord Est de Vohipaho, AP Ankarabolava.	-23.6	47.5	9	10	2016		FORET DENSE HUMIDE DE BASSE ALTITUDE ; Collecté avec ANGELA – POETY - TSIZAMA - ELIASY MILAMANA	TAN
Tropicos		Rauh, W. 22723	Werner Rauh	Aerangis seegeri	Ile Ste. Marie	-16.9	49.9
Tropicos		Razafindraibe, H. 533	Hanta Razafindraibe, H. Rasoazanany, Ratolojanahary Tafita, Rakotondravelo, Alfred & Brigitte Ramandimbisoa	Aerangis seegeri	District Moramanga, Commune Andasibe, Réserve Spéciale Analamazaotra, Circuit Indri, Lac vert.	-19	48.5	12	12	2013			TAN
Tropicos		Razafindraibe, H. 588	Hanta Razafindraibe, H. Rasoazanany, Ratolojanahary Tafita, Rakotondravelo, Alfred & Brigitte Ramandimbisoa	Aerangis seegeri	District Moramanga, Commune Andasibe, Réserve Spéciale Analamazaotra, site Anivokely.	-19	48.5	13	12	2013			TAN
Tropicos		Spirit Collection, Ambatovy 265028891	Ambatovy Spirit Collection	Aerangis seegeri	Ambatovy: Région Alaotra Mangoro, District Moramanga.	-18.8	48.4	22	10	2013		Forêt dense à Ocotea racemosa, Tina striata, Syzygium emirnense, Erythroxylum ferrugineum.	TAN
Tropicos	yes	Spirit Collection, Ambatovy 265128891	Ambatovy Spirit Collection	Aerangis seegeri	Ambatovy: Région Alaotra Mangoro, District Moramanga.	-18.8	48.4	22	10	2013		Forêt dense à Ocotea racemosa, Tina striata, Syzygium emirnense, Erythroxylum ferrugineum.	MO
Tropicos	yes	Spirit Collection, Ambatovy 265228891	Ambatovy Spirit Collection	Aerangis seegeri	Ambatovy: Région Alaotra Mangoro, District Moramanga.	-18.8	48.4	22	10	2013		Forêt dense à Ocotea racemosa, Tina striata, Syzygium emirnense, Erythroxylum ferrugineum.	BRLU
Gbif		Cheek, M. 1442	Cheek, M.	Aerangis spiculata	Katakatalahinjanakay			12	3	1989			K	58727
Tropicos		Cremers, G. 2487	Georges Cremers	Aerangis spiculata	Forêt d'Analamera (face Nord Ouest. Est Anivorano Nord.	-12.7	49.4	16	8	1973			TAN	TAN001153
Tropicos		Du Puy, B. 724	Blaise P. Du Puy, Jacky Andriantiana & Olivier Andrianantoanina	Aerangis spiculata	N Madagascar, Antsiranana Province, SE of Antsiranana (Diego-suarez), Reserve Speciale d'Analamerana, S of the village of Irodo, near Antafiamantsina at the mouth of the Irodo River. Banks of the Ambatabe River (=Antafiamantsina River)	-12.7	49.6	17	3	1994			TAN	TAN001154
Gbif		Du Puy, D.J. 724	Du Puy, D.J.; Andrianatina, J.; Andrianantoanina, O.	Aerangis spiculata	Irodo	-12.7	49.6	17	3	1994			P	P00059454
Tropicos		Andriamihajarivo, T.H. 1540	Tefy Andriamihajarivo & et al.	Aerangis stylosa	Anosy, Amboasary Sud, Marotsiraka, Atsonjo Analamainty, Ankotsy. Forêt dense sèche épineuse sur substrat rocailleux. Echantillon préservé en alcool. Collecté avec L. Rockiman, J. C. Rakotomaro, Masimbo & Fanosora.	-24.3	46.2	10	11	2008			MO, P, TAN	MO-2856005
Gbif		Homolle, A.M. 200	Homolle, A.M.	Aerangis stylosa					10	1944			P	P00080798
Gbif		Mason, L.M. 1842	Mason, L.M.	Aerangis stylosa									K	28739
Gbif		Perrier de la Bâthie, H. 18833	Perrier de la Bâthie, H.	Aerangis stylosa	Centre-Ouest: dans les forêts de la base de la montagne d'Ambre entre 600 et 1000 m. d'altitude	-12.7	49.2		11	1932			P	P00080797
Gbif		Perrier de la Bâthie, H. 18879	Perrier de la Bâthie, H.	Aerangis stylosa	Centre-Ouest: dans la montagne d'Ambre vers 1000 m. d'altitude	-12.7	49.2		11	1932			P	P00080796
Tropicos		Rakotovao, C. 5918	Charles Rakotovao	Aerangis stylosa	Moramanga, commune rurale Morarano Gara, Fokontany Ambohibolakely, Forêt d'Ambonirotra. Corridor Forestier Analamay Mantadia.	-18.8	48.4	30	4	2012			MO, P, TAN
Tropicos		Randrianaivo, R. 2088	Richard Randrianaivo, Haingo Rasoazanany, Joharintsioa Aina Ramahenina, Emile Razanakoto & Célin Vaomamonjy	Aerangis stylosa	Région Alaotra-Mangoro, District de Moramanga, Commune Amboasary, FKT Antsily, forêt d'Antadina	-19.1	48.2	8	11	2012		Forêt dense humide de moyenne altitude	TAN
Tropicos		Ravelonarivo, D. 4442	Désiré Ravelonarivo, Charles Rakotovao & France Rakotondrainibe	Aerangis stylosa	District Soalala, Commune Rurale Andranomavo, Fokontany Vilanandro. Forêt de Tsingy Namoroka.	-16.5	45.4	3	9	2012		Forêt sèche semi cadicufoliée.	MO, TAN
Tropicos		Razanatsima, A. 941	Aina Razanatsima, Richard Razakamalala & V. Razafindrahaja	Aerangis stylosa	Anosibe An'Ala. CR Tratramarina. FKT. Ambonihiboka. Forêt d'Ambatofotsy. Accompagné de Mr Mino de l'association Mbarakaly et Ledada guide local	-19.6	48.4	7	10	2010		Forêt	MO, P, TAN
Tropicos		Andriantiana, J.L. 60	Jacky Andriantiana	Aeranthes adenopoda	Toamasina, Moramanga, Ambohibary, Ampitambe, Ambatovy, environ 22 km au Nord Est de Moramanga. Récoltés avec C. Rakotovao & R. Razafindasy.	-18.9	48.4	8	3	2005			TAN
Tropicos		Antilahimena, P. 6149	P. Antilahimena & et al.	Aeranthes adenopoda	Faritra Alaotra Mangoro, Fivondronana Moramanga, firaisana Ambohibary, fokontany Ampitabe, Ambatovy. Zone de défrichement 6 sur cuirasse. Récolté avec C. Rakotovao, S. Rakotonandrasana, A. Rakotondrafara, M. Ratovoniaina.	-18.9	48.3	9	5	2008			TAN
Tropicos		Antilahimena, P. 6221	P. Antilahimena & et al.	Aeranthes adenopoda	Faritra Alaotra Mangoro, Fivondronana Moramanga, firaisana Ambohibary, fokontany Ampitabe, Ambatovy. Zone de conservation d'Ambatovy sur cuirasse. Ampanatovana forest. Récolté avec B. Ratodimanana, M. Ratojoniaina, K. Ralaisabotsy.	-18.9	48.4	3	6	2008			MO, P, TAN	MO-2330983 & mo-2653437
Tropicos		Antilahimena, P. 6484	P. Antilahimena & et al.	Aeranthes adenopoda	Alaotra Mangoro, Moramanga, Andasibe, Menalamba. Sahaviarina forest. Collected with M. Ratovomanana, B.A. Ratodimanana & F. Edmond.	-18.9	48.4	22	9	2008			MO, P, TAN	MO-3022690
Tropicos		Bosser, J.M. 13490	Jean M. Bosser	Aeranthes adenopoda	La Mandraka	-19	48		1	1960		Forêt ombrophile d'altitude	TAN
Tropicos		Croat, T.B. 32614	Thomas B. Croat	Aeranthes adenopoda	Along Route #2, 41 km E of Perinet.	-19	48.8	1	3	1975			MO, TAN	MO-2995050
Tropicos		François, E. 6	E. François	Aeranthes adenopoda	Est: Ambila, au Sud de Tamatave	-18.9	49.2
Tropicos		Jean de Dieu, M.J. 374	M. J. Jean de Dieu	Aeranthes adenopoda	Antalaha	-14.9	50.3						TAN
Tropicos		Parc Ankenjana, Ambatovy 12	Parc d'Ankenjana	Aeranthes adenopoda	Ambatovy: Région Alaotra-Mangoro, District Moramanga.	-18.9	48.4	20	5	2011		Forêt humide de moyenne altitude.	BRLU, MO, TAN
Gbif		Pettersson, B. 546	Pettersson, B.; Nilsson, L.A.	Aeranthes adenopoda	SE of Nandihizana, Angavokely Forest Reserve. Between Mt Ambatolava; Mt Angavobe	-19	47.8	29	2	1992		Primary forest	UPS	V-059125
Tropicos		Rabehevitra, D. 1444	David Rabehevitra & et al.	Aeranthes adenopoda	Fivondronana et Firaisana Didy, Fokontany Amboarabe, forêt de Sahananto. Forêt dense humide de moyenne altitude sur latérites. Echantillons préservés en alcool. Récolté avec P.P. Lowry II, F. Rakotonasolo & Randriamahatody.	-18	48.7	27	9	2005			TAN
Tropicos		Rabehevitra, D. 2034	David Rabehevitra & et al.	Aeranthes adenopoda	Alaotra Mangoro, Moramanga, Ambohibary, Ampitambe, Ambatovy. Forêt d'Analamay. Echantillons préservés en alcool. Récoltés avec R. Rakotondrajaona, Germain & Henri.	-18.9	48.4	24	9	2008			TAN
Tropicos		Rabehevitra, D. 2048	David Rabehevitra & et al.	Aeranthes adenopoda	Alaotra Mangoro, Moramanga, Ambohibary, Ampitambe, Ambatovy hors Foot print, Berano. Echantillons préservés en alcool. Récoltés avec S.S. Randrianasolo, T.R. Robson (Biocamp Sherritt), Henri & Juvet.	-18.9	48.4	26	9	2008			TAN
Tropicos		Rakotondrajaona, R. 534	Roland Rakotondrajaona	Aeranthes adenopoda	Alaotra Mangoro, Moramanga, Ambohibary, Ampitambe. Forêt humide de moyenne altitude, zone de conservation d'Ambatovy.	-18.9	48.4	21	9	2008			TAN
Tropicos		Rakotovao, C. 4094	Charles Rakotovao	Aeranthes adenopoda	Faritra Alaotra Mangoro, Fivondronana Moramanga, firaisana Ambohibary, fokontany Ampitabe, Ambatovy. Zone de conservation dans forêt sclérophyle de moyenne altitude. Dans la vallée Est du Base Camp. Récolté avec S. Randrianasolo, R. Raymond, M. Ratovomanana.	-18.9	48.4	5	6	2008			MO, TAN	MO-2330989 & MO-2698004
Tropicos		Ramahenina, J.A. 267	Joharintsoa Aina Ramahenina, P. Antilahimena, Rabarison, Honoré & Félix Edmond	Aeranthes adenopoda	Moramanga, Andasibe, Carrière de sable.	-19	48.5	11	12	2013		Foret dense humide.	MO, TAN
Tropicos		Ramahenina, J.A. 78	Joharintsoa Aina Ramahenina, Charles Rakotovao, Félix Edmond & Félix, Randrimitantsoa Jean	Aeranthes adenopoda	Alaotra Mangoro, Moramanga, Ambohibary, Ambatovy, Berano.	-18.9	48.4	2	3	2012			TAN
Tropicos		Randrianasolo, S.S. 1077	Sennen Randrianasolo	Aeranthes adenopoda	Alaotra Mangoro, Moramanga, Andasibe. Forêt dense humide de moyenne altitude, Réserve Spéciale d'Andasibe, circuits 1 et 2. Récoltés avec A. Rakotondrafara, D. Ravelonarivo, S. Randriarimalala & F. Razafindrakotoarisaona.	-19	48.5	7	12	2008			TAN
Tropicos		Randrianasolo, S.S. 907	Sennen Randrianasolo	Aeranthes adenopoda	Alaotra Mangoro, Moramanga, Andasibe, Menalamba. Analamay côté Nord Ouest. Récolté avec S. Rakotonandrasana, J. Ramampisandry, H.J. Raveloniaina & T.R. Robinson.	-18.8	48.4	27	9	2008			MO, TAN	MO-3022936
Tropicos		Razafimizanilala, A.A.M. 3	Andrée Anne Marie Razafimizanilala	Aeranthes adenopoda	Ambatovy: Région Alaotra-Mangoro, District Moramanga. Parc Ankenjana, CK 12.	-18.8	48.4	20	5	2011		Forêt dense de 15 m de haut.	BRLU, TAN
Tropicos		Razafindraibe, H. 491	Hanta Razafindraibe, H. Rasoazanany, Ratolojanahary Tafita & Rakotondravelo, Alfred	Aeranthes adenopoda	District Moramanga, Commune Andasibe, Réserve Spéciale Analamazaotra, Site carrière de sable.	-19	48.5	11	12	2013			TAN
Tropicos		Razafindraibe, H. 494	Hanta Razafindraibe, H. Rasoazanany, Ratolojanahary Tafita & Rakotondravelo, Alfred	Aeranthes adenopoda	District Moramanga, Commune Andasibe, Réserve Spéciale Analamazaotra, Site carrière de sable.	-19	48.5	11	12	2013			TAN
Tropicos		Spirit Collection, Ambatovy 15908444	Ambatovy Spirit Collection	Aeranthes adenopoda	Ambatovy: Région Alaotra-Mangoro, District Moramanga.	-18.9	48.4	8	5	2014		Forêt dense à Xylopia sp, Asteropeia sp, Ocotea sp, Zanthoxylon sp.	TAN
Tropicos	yes	Spirit Collection, Ambatovy 15918444	Ambatovy Spirit Collection	Aeranthes adenopoda	Ambatovy: Région Alaotra-Mangoro, District Moramanga.	-18.9	48.4	8	5	2014		Forêt dense à Xylopia sp, Asteropeia sp, Ocotea sp, Zanthoxylon sp.	MO
Tropicos	yes	Spirit Collection, Ambatovy 15928444	Ambatovy Spirit Collection	Aeranthes adenopoda	Ambatovy: Région Alaotra-Mangoro, District Moramanga.	-18.9	48.4	8	5	2014		Forêt dense à Xylopia sp, Asteropeia sp, Ocotea sp, Zanthoxylon sp.	BRLU
Tropicos	yes	Spirit Collection, Ambatovy 15938444	Ambatovy Spirit Collection	Aeranthes adenopoda	Ambatovy: Région Alaotra-Mangoro, District Moramanga.	-18.9	48.4	8	5	2014		Forêt dense à Xylopia sp, Asteropeia sp, Ocotea sp, Zanthoxylon sp.	K
Tropicos	yes	Spirit Collection, Ambatovy 15948444	Ambatovy Spirit Collection	Aeranthes adenopoda	Ambatovy: Région Alaotra-Mangoro, District Moramanga.	-18.9	48.4	8	5	2014		Forêt dense à Xylopia sp, Asteropeia sp, Ocotea sp, Zanthoxylon sp.	P
Tropicos	yes	Spirit Collection, Ambatovy 244250338	Ambatovy Spirit Collection	Aeranthes adenopoda	Ambatovy: Région Alaotra Mangoro, District Moramanga.	-18.9	48.4	13	4	2015		Forêt dense à Uapaca densifolia, Sarcolaena sp.	TAN
Tropicos	yes	Spirit Collection, Ambatovy 244350338	Ambatovy Spirit Collection	Aeranthes adenopoda	Ambatovy: Région Alaotra Mangoro, District Moramanga.	-18.9	48.4	13	4	2015		Forêt dense à Uapaca densifolia, Sarcolaena sp.	MO
Tropicos		Spirit Collection, Ambatovy 244450338	Ambatovy Spirit Collection	Aeranthes adenopoda	Ambatovy: Région Alaotra Mangoro, District Moramanga.	-18.9	48.4	13	4	2015		Forêt dense à Uapaca densifolia, Sarcolaena sp.	BRLU
Tropicos	yes	Spirit Collection, Ambatovy 245050339	Ambatovy Spirit Collection	Aeranthes adenopoda	Ambatovy: Région Alaotra Mangoro, District Moramanga.	-18.9	48.4	16	4	2015		Forêt dense à Uapaca densifolia, Sarcolaena sp.	K
Tropicos	yes	Spirit Collection, Ambatovy 245150338	Ambatovy Spirit Collection	Aeranthes adenopoda	Ambatovy: Région Alaotra Mangoro, District Moramanga.	-18.9	48.4	16	4	2015		Forêt dense à Uapaca densifolia, Sarcolaena sp.	P
Tropicos		Spirit Collection, Ambatovy 246148664	Ambatovy Spirit Collection	Aeranthes adenopoda	Ambatovy: Région Alotra Mangoro, District Moramanga.	-18.9	48.4	23	4	2015		Forêt dense à Sarcolaena oblongifolia, Schefflera sp, Uapaca densifolia.	TAN
Tropicos		Spirit Collection, Ambatovy 2463779	Ambatovy Spirit Collection	Aeranthes adenopoda	Ambatovy: Région Alaotra Mangoro, District Moramanga.	-18.9	48.3	29	4	2015		Forêt dense à Uapaca densifolia, Syzygium emirnense, Dilobeia thouarsii, Macaranga sp.	TAN
Tropicos	yes	Spirit Collection, Ambatovy 246550338	Ambatovy Spirit Collection	Aeranthes adenopoda	Ambatovy: Région Alaotra Mangoro, District Moramanga.	-18.9	48.4	29	4	2015		Forêt dense à Uapaca densifolia, Sarcolaena sp.	TAN
Tropicos	yes	Spirit Collection, Ambatovy 246750331	Ambatovy Spirit Collection	Aeranthes adenopoda	Ambatovy: Région Alaotra Mangoro, District Moramanga.	-18.9	48.4	7	5	2015		Forêt dense à Uapaca densifolia, Sarcolaena sp.	MO
Tropicos	yes	Spirit Collection, Ambatovy 246850331	Ambatovy Spirit Collection	Aeranthes adenopoda	Ambatovy: Région Alaotra Mangoro, District Moramanga.	-18.9	48.4	7	5	2015		Forêt dense à Uapaca densifolia, Sarcolaena sp.	BRLU
Tropicos	yes	Spirit Collection, Ambatovy 246950331	Ambatovy Spirit Collection	Aeranthes adenopoda	Ambatovy: Région Alaotra Mangoro, District Moramanga.	-18.9	48.4	7	5	2015		Forêt dense à Uapaca densifolia, Sarcolaena sp.	K
Tropicos		Spirit Collection, Ambatovy 302626712	Ambatovy Spirit Collection	Aeranthes adenopoda	Ambatovy: Région Alaotra-Mangoro, District Moramanga.	-18.9	48.4	10	3	2016		Forêt dense à Uapaca densifolia, Asteropeia micraster.	TAN
Tropicos	yes	Spirit Collection, Ambatovy 31115848	Ambatovy Spirit Collection	Aeranthes adenopoda	Ambatovy: Région Alaotra-Mangoro, District Moramanga.	-18.9	48.4	12	5	2016		Forêt dense à Streblus dimepate, Weinmannia rutenbergii, Ocotea racemosa	TAN
Tropicos		Spirit Collection, Ambatovy 312	Ambatovy Spirit Collection	Aeranthes adenopoda	Ambatovy: Région Alaotra-Mangoro, District Moramanga.	-18.9	48.4	20	5	2011		Forêt humide de moyenne altitude.	BRLU, MO, TAN
Tropicos		Spirit Collection, Ambatovy 8386313	Ambatovy Spirit Collection	Aeranthes adenopoda	Ambatovy: Région Alaotra-Mangoro, District Moramanga.	-18.9	48.4	8	4	2013		Forêt dense à Syzygium emirnense, Uapaca densifolia, Weinmannia rutenbergii	TAN
Tropicos		Spirit Collection, Ambatovy 843761	Ambatovy Spirit Collection	Aeranthes adenopoda	Ambatovy: Région Alaotra-Mangoro, District: Moramanga.	-18.9	48.4	8	4	2013		Forêt dense à Uapaca densifolia, Sarcolaena oblongifolia.	MO, TAN	MO-3060504
Tropicos		Spirit Collection, Ambatovy 87514921	Ambatovy Spirit Collection	Aeranthes adenopoda	Ambatovy: Région Alaotra-Mangoro, District Moramanga.	-18.9	48.4	13	6	2013		Forêt dense à Pandanus sp, Uapaca thouarsii.	MO, TAN	MO-3060531
Tropicos		Spirit Collection, Antananarivo 18190	Antananarivo Spirit Collection	Aeranthes adenopoda	Ambohimanga, Kelilalina, Commune Takafatra, District Andramasina.	-19.5	47.9	19	2	2016		ForÍt humide ‡ Anthocleista, Brachylaena, Cryptocaria, Calophyllum.	TAN
Tropicos	yes	Spirit Collection, Antananarivo 18290	Antananarivo Spirit Collection	Aeranthes adenopoda	Ambohimanga, Kelilalina, Commune Takafatra, District Andramasina.	-19.5	47.9	19	2	2016		ForÍt humide ‡ Anthocleista, Brachylaena, Cryptocaria, Calophyllum.	MO
Tropicos	yes	Spirit Collection, Antananarivo 44090	Antananarivo Spirit Collection	Aeranthes adenopoda	Ambohimanga, Kelilalina, Commune Takafatra, District Andramasina.	-19.5	47.9	7	2	2018		ForÍt humide ‡ Anthocleista, Brachylaena, Cryptocaria, Calophyllum.	BRLU
Tropicos	yes	Spirit Collection, Antananarivo 44190	Antananarivo Spirit Collection	Aeranthes adenopoda	Ambohimanga, Kelilalina, Commune Takafatra, District Andramasina.	-19.5	47.9	7	2	2018		ForÍt humide ‡ Anthocleista, Brachylaena, Cryptocaria, Calophyllum.	K
Tropicos	yes	Spirit Collection, Antananarivo 44990	Antananarivo Spirit Collection	Aeranthes adenopoda	Ambohimanga, Kelilalina, Commune Takafatra, District Andramasina.	-19.5	47.9	12	2	2018		ForÍt humide ‡ Anthocleista, Brachylaena, Cryptocaria, Calophyllum.	P
Tropicos		Spirit Collection, Antananarivo 6193001	Antananarivo Spirit Collection	Aeranthes adenopoda	RÈgion Analamanga, District Manjakandriana, Commune Nandihizana - Carion. Station forestiËre Angavokely.	-19	47.8	17	12	2019		ForÍt de haute altitude ‡ vÈgÈtation saxicole.	TAN
Tropicos	yes	Spirit Collection, Antananarivo 6203001	Antananarivo Spirit Collection	Aeranthes adenopoda	RÈgion Analamanga, District Manjakandriana, Commune Nandihizana - Carion. Station forestiËre Angavokely.	-19	47.8	17	12	2019		ForÍt de haute altitude ‡ vÈgÈtation saxicole.	MO
Tropicos		Andrianatoandro, J.M. 2	* ANDRIANATOANDRO	Aeranthes aemula	Sambirano: Mt Bekolosy (Manongarivo)	-14.1	48.4	15	11	1991			P
Tropicos		Cours, G. 5759	G. Cours	Aeranthes aemula	District Vangaindrano, village d'Ima-Be, canton d'Ambongo,	-23.5	47.3		5	1960			P
Tropicos		Malcomber, S.T. 1294	Simon T. Malcomber	Aeranthes aemula	Parc National Ranomafana, S of Namorona river, trail to primatologist camp at Vatoranana.	-21.3	47.5	4	3	1992			MO	MO-2330975
Tropicos		Perrier de la Bâthie, H. 15718	H. Perrier de la Bâthie	Aeranthes aemula	Centre (Nord): sylve à lichens, mont Tsaratanana	-14	48.9		1	1923			P
Tropicos		Perrier de la Bâthie, H. 15968	H. Perrier de la Bâthie	Aeranthes aemula	Centre (Nord): sylve à lichens, 2000 m. mont Tsaratanana	-14	48.9		6	1923
Tropicos		Perrier de la Bâthie, H. 17116	H. Perrier de la Bâthie	Aeranthes aemula	Centre: forêt d'Andasibe, vers 1000 m d'altitude, bassin de l'Onive.	-19	48.5		2	1925			P
Tropicos		Perrier de la Bâthie, H. 17117	H. Perrier de la Bâthie	Aeranthes aemula	Centre: forêt d'Andasibe, d'altitude, bassin de l'Onive	-19	48.5		2	1925			P
Tropicos		Perrier de la Bâthie, H. 1846	H. Perrier de la Bâthie	Aeranthes aemula	Centre: bois d'altitude, Manankazo au Nord-Est d'Ankazobe	-18.2	47.3		2	1925			P
Tropicos		Spirit Collection, Ambalabe 100922	Ambalabe Spirit Collection	Aeranthes aemula	Ambalabe: Région Atsinana, District Vatomandry.	-19.2	48.6	19	3	2016		Forêt dense à Faucherea, Symphonia.	TAN
Tropicos	yes	Spirit Collection, Ambalabe 104925	Ambalabe Spirit Collection	Aeranthes aemula	Ambalabe: Région Atsinana, District Vatomandry.	-19.2	48.6	21	3	2016		Forêt dense à Faucherea, Symphonia.	MO
Tropicos		Spirit Collection, Ambalabe 121553	Ambalabe Spirit Collection	Aeranthes aemula	Atsinanana, Vatomandry, Ambalabe, Ambinanindrano II.	-19.2	48.6	21	4	2016		ForÍt dense ‡ Faucherea sp., Pandanus sp.	TAN
Tropicos		Spirit Collection, Ambalabe 1541	Ambalabe Spirit Collection	Aeranthes aemula	Ambalabe: Région Atsinanana, District Vatomandry.	-19.2	48.6	12	6	2015		Piste vers Tsitondroina - Antenanala; Forêt humide de basse altitude à Canarium sp., Calophyllum sp., Faucherea sp.	TAN
Tropicos	yes	Spirit Collection, Ambalabe 354922	Ambalabe Spirit Collection	Aeranthes aemula	Ambalabe: RÈgion Atsinana, District Vatomandry.	-19.2	48.6	14	3	2019		ForÍt dense ‡ Faucherea, Symphonia.	BRLU
Tropicos	yes	Spirit Collection, Ambalabe 355922	Ambalabe Spirit Collection	Aeranthes aemula	Ambalabe: RÈgion Atsinana, District Vatomandry.	-19.2	48.6	14	3	2019		ForÍt dense ‡ Faucherea, Symphonia.	K
Tropicos	yes	Spirit Collection, Ambalabe 375929	Ambalabe Spirit Collection	Aeranthes aemula	Ambalabe: RÈgion Atsinana, District Vatomandry.	-19.2	48.6	1	5	2019		ForÍt dense ‡ Faucherea, Symphonia.	P
Tropicos	yes	Spirit Collection, Ambatovy 21323	Ambatovy Spirit Collection	Aeranthes aemula	Ambatovy: Région Alaotra-Mangoro, District Moramanga.	-18.9	48.3	2	2	2012		Forêt dense à Asteropeia micraster, Uapaca sp, Eugenia sp.	MO	MO-3060142
Gbif		Bosser, J.M. 17597	Bosser, J.M.	Aeranthes albidiflora	Fatihita, district d'Ifanatiana	-20.4	47.2		4	1963			P	P00090405
Gbif		Fischer, G. 4264	Fischer, G.; Andriantiana, J.L.	Aeranthes albidiflora	Madagascar, Toamasina, Maroansetra, Sahantaha, ridge forest around Lac Amparihibe, 846 - m, 15°2' 22''S, 49°35' 13''E	-15.1	49.6	11	11	2007			WU	84903
Gbif		Fischer, G. 4317	Fischer, G.; Andriantiana, J.L.	Aeranthes albidiflora	Madagascar, Toamasina, Maroansetra, Sahantaha, large trees around the lake above waterline, 798 - m, 15°2' 17''S, 49°35' 11''E	-15.1	49.6	12	11	2007			WU	84930
Gbif		Herb. Jard. Bot. Tana 81	Herb. Jard. Bot. Tana; Toilliez, T.	Aeranthes albidiflora	Fatihita (district Ifanadiana)	-20.4	47.2						P	P00090403
Gbif		Hillerman, F. 1b	Hillerman, F.	Aeranthes albidiflora					1	1981			K	44258
Gbif		Hillerman, F. 2b	Hillerman, F.	Aeranthes albidiflora					1	1981			K	44267
Tropicos		Toilliez-Genoud, J. 81	J. Toilliez-Genoud	Aeranthes albidiflora	Fatihita (Ifanadiana).	-20.4	47.2		2	1959
Tropicos		Bégué, L.H. 246	L. Bégué	Aeranthes ambrensis	Diégo-Suarez forêt d'Ambre	-12.5	49.3		7	1952
Gbif		Herb. Jard. Bot. Tana 246	Herb. Jard. Bot. Tana; Bégué	Aeranthes ambrensis	Diégo-Suarez forêt d'Ambre	-12.5	49.3		7	1952			P	P00090406
Tropicos		Ramandimbimanana, S.D. 109	S.D. Ramandimbimanana, M.H. Razanajatovo & S.M. Trigui	Aeranthes ambrensis	Montagne d'Ambre, partie centrale. A 960 m du point cote 924, au 255?	-12.7	49.2	3	5	2008			G, K, P, TEF
Tropicos		Andriantiana, J.L. 24	Jacky Andriantiana	Aeranthes angustidens	Toamasina, Moramanga, Ambohibary, Ampitambe, Ambatovy, environ 22 km au Nord-Est de Moramanga. Récolté avec C. Rakotovao & R. Razafindasy.	-18.9	48.4	8	3	2005			TAN
Tropicos		Antilahimena, P. 7848	P. Antilahimena & Félix, Randrimitantsoa Jean	Aeranthes angustidens	District Brickaville, Commune Maroseranana, Fokontany Ambodilendemy. Ankerana.	-18.5	48.8	26	3	2011		Forest on clif.	MO, TAN	MO-2652426
Tropicos		Decary, R. 17016	Raymond Decary	Aeranthes angustidens	Zahamena (Réserve naturelle n°3).	-17.7	48.9	23	3	1941			P
Tropicos		Decary, R. 17506	Raymond Decary	Aeranthes angustidens	Ialatsara, District d'Ambohimahasoa.	-21.1	47.2	7	2	1942			P
Tropicos		Parc Vodibasy, Ambatovy 151	Parc de Vodibasy	Aeranthes angustidens	Ambatovy: Région Alaotra-Mangoro, District Moramanga.	-18.9	48.4	6	3	2014		Forêt humide de moyenne altitude.	TAN
Gbif		Perrier de la Bâthie, H. 17155	Perrier de la Bâthie, H.	Aeranthes angustidens	Est: forêt orientale, vers 700 m. d'alt., environs du confluent de l'Onive et du Mangoro	-19.8	48.1		2	1925			P	P00090409
Tropicos		Perrier de la Bâthie, H. 17175	H. Perrier de la Bâthie	Aeranthes angustidens	Forêt orientale, vers 700 m. d'alt., environs du confluent de l'Onive et du Mangoro	-19.8	48.1		2	1925
Tropicos		Rakotovazaha, * 431	* RAKOTOVAZAHA	Aeranthes angustidens	Mantasoa	-19	47.9		1	1962			TAN
Tropicos		Rapanarivo, S.H.J.V. 797	Solo Hery J. V. Rapanarivo	Aeranthes angustidens	Toliara, Taolanaro, PrËs du village d'Antanambazaha, Tsitongambarika, Ampasy, Rebora, Commune Rurale Iaboakoho	-24.6	47.2	12	10	2013		ForÍt Humide de basse altitude.	TAN
Tropicos		Spirit Collection, Ambalabe 110400	Ambalabe Spirit Collection	Aeranthes angustidens	Atsinanana, Vatomandry, Ambalabe, Sahanionaka. Forêt de Vohibe, bord de la rivière Ampasinambo - Talaviana, au Nord du campement Tsitondroina.	-19.2	48.6	29	3	2016		Forêt à Faucherea sp., Garcinia sp. et Beilschmiedia sp.	TAN
Tropicos	yes	Spirit Collection, Ambalabe 21510	Ambalabe Spirit Collection	Aeranthes angustidens	Atsinanana, Vatomandry, Ambalabe, Ambinanindrano II.	-19.2	48.6	20	9	2015		Forêt dense à Faucherea sp., Pandanus sp.	TAN
Tropicos	yes	Spirit Collection, Ambalabe 2405781	Ambalabe Spirit Collection	Aeranthes angustidens	Atsinanana, Vatomandry, Ambalabe, Ambinanindrano II. ForÍt de Vohibe, vers Piscine naturelle.	-19.2	48.6	12	2	2018		ForÍt dense ‡ Faucherea sp., Symphonia sp., Pandanus sp.	MO
Tropicos	yes	Spirit Collection, Ambalabe 241510	Ambalabe Spirit Collection	Aeranthes angustidens	Atsinanana, Vatomandry, Ambalabe, Ambinanindrano II.	-19.2	48.6	12	2	2018		Forêt dense à Faucherea sp., Pandanus sp.	BRLU
Tropicos		Spirit Collection, Ambalabe 7484	Ambalabe Spirit Collection	Aeranthes angustidens	Ambalabe: RÈgion Atsinana, District Vatomandry.	-19.2	48.6	14	6	2015		ForÍt dense ‡ Faucherea, Symphonia.	TAN
Tropicos		Spirit Collection, Ambalabe 81510	Ambalabe Spirit Collection	Aeranthes angustidens	Atsinanana, Vatomandry, Ambalabe, Ambinanindrano II.	-19.2	48.6	12	4	2016		Forêt dense à Faucherea sp., Pandanus sp.	MO
Tropicos		Spirit Collection, Ambatovy 1519151	Ambatovy Spirit Collection	Aeranthes angustidens	Ambatovy: Région Alaotra-Mangoro, District Moramanga.	-18.9	48.4	6	3	2014		Forêt humide de moyenne altitude.	TAN
Tropicos		Spirit Collection, Ambatovy 37866790	Ambatovy Spirit Collection	Aeranthes angustidens	Ambatovy: RÈgion Alaotra-Mangoro; District Moramanga.	-18.9	48.4	27	2	2019		ForÍt dense ‡ Polyscias sp., Amyrea sp., Eugenia sp	TAN
Tropicos		Spirit Collection, Ambatovy 6961444	Ambatovy Spirit Collection	Aeranthes angustidens	Ambatovy: Région Alaotra-Mangoro, District Moramanga.	-18.9	48.4	5	2	2013		Forêt dense à Pandanus sp, Uapaca thouarsii.	TAN
Tropicos		Spirit Collection, Ambatovy 80118265	Ambatovy Spirit Collection	Aeranthes angustidens	Ambatovy: Region Alaotra Mangoro, District Moramanga.	-18.9	48.4	14	11	2012		Foret dense a Uapaca thouarsii, Leptolaena sp.	TAN
Tropicos		Spirit Collection, Antananarivo 1241481	Antananarivo Spirit Collection	Aeranthes angustidens	Andranofeno - sud, Commune Firarazana, District Ankazobe.	-18.1	47.2	6	11	2015		Forêt galérie à Pandanus sp., Ophiocolea sp.	TAN
Tropicos		Spirit Collection, Antananarivo 1972224	Antananarivo Spirit Collection	Aeranthes angustidens	Antsahabe: Région Analamanga, District Anjozorobe.	-18.5	48	15	3	2016		Forêt humide de moyenne altitude à Weinmannia sp, Ocotea sp, Cryptocarya sp.	TAN
Tropicos	yes	Spirit Collection, Antananarivo 2391481	Antananarivo Spirit Collection	Aeranthes angustidens	Andranofeno - sud, Commune Firarazana, District Ankazobe.	-18.1	47.2	8	11	2016		Forêt galérie à Pandanus sp., Ophiocolea sp.	MO
Tropicos	yes	Spirit Collection, Antananarivo 2582223	Antananarivo Spirit Collection	Aeranthes angustidens	Antsahabe: Région Analamanga, District Anjozorobe.	-18.5	48	29	11	2016		Forêt humide de moyenne altitude à Weinmannia sp, Ocotea sp, Cryptocarya sp.	MO
Tropicos	yes	Spirit Collection, Antananarivo 2641481	Antananarivo Spirit Collection	Aeranthes angustidens	Andranofeno - sud, Commune Firarazana, District Ankazobe.	-18.1	47.2	3	12	2016		Forêt galérie à Pandanus sp., Ophiocolea sp.	BRLU
Tropicos	yes	Spirit Collection, Antananarivo 3792223	Antananarivo Spirit Collection	Aeranthes angustidens	Antsahabe: Région Analamanga, District Anjozorobe.	-18.5	48	6	11	2017		Forêt humide de moyenne altitude à Weinmannia sp, Ocotea sp, Cryptocarya sp.	BRLU
Tropicos	yes	Spirit Collection, Antananarivo 5022223	Antananarivo Spirit Collection	Aeranthes angustidens	Antsahabe: Région Analamanga, District Anjozorobe.	-18.5	48	29	10	2018		Forêt humide de moyenne altitude à Weinmannia sp, Ocotea sp, Cryptocarya sp.	K
Tropicos	yes	Spirit Collection, Antananarivo 5151481	Antananarivo Spirit Collection	Aeranthes angustidens	Andranofeno - sud, Commune Firarazana, District Ankazobe.	-18.1	47.2	6	11	2015		Forêt galérie à Pandanus sp., Ophiocolea sp.	K
Tropicos		Andrianjafy, N.M. 872	N.M. Andrianjafy & et al.	Aeranthes antennophora	Fianarantsoa, Iakora, Begogo, Bekora, forêt de Sahalava au Sud de village de Androizaha. Forêt dense humide. Récolté avec M. Ramanantsoa, P. Resabo, D. Razafindraibe & Boba KIDAMAOLY.	-23.6	46.6	2	2	2005			TAN
Tropicos		Antilahimena, P. 7044	P. Antilahimena & et al.	Aeranthes antennophora	Alaotra Mangoro, Moramanga, Andasibe, Menalamba. Antaniditra forest. Collected with D. Ravelonarivo, S. Randrianasolo, F. Edmond & R.H. Radona.	-18.9	48.4	10	4	2009			TAN
Tropicos		Antilahimena, P. 8384	P. Antilahimena & V. Razafindrahaja	Aeranthes antennophora	Moramanga, Andasibe, Faliriana, Bekalakody, Corridor Forestier Analamay Mantada.	-18.8	48.5	29	4	2012			MO, TAN
Gbif		Herb. Jard. Bot. Tana 1061	Herb. Jard. Bot. Tana; Millot, J.	Aeranthes antennophora	Jardin Botanique, origine Grande Comere ?								P	P00701824
Tropicos		Malcomber, S.T. 1312	Simon T. Malcomber	Aeranthes antennophora	Parc National Ranomafana, 2-4 km N of Route National 46-Route National 25 junction, Western side of Namorona river.	-21.3	47.4	6	3	1992			K, MO, P, TAN	MO-798226
Tropicos		Malcomber, S.T. 1491	Simon T. Malcomber, James Hutcheon, A. Razafimanantsoa & Michelle Zjhra	Aeranthes antennophora	East of Ankaramy, Reserve Speciale Manongarivo, Antsatrotro, SE of summit, river valley between Ansatrotro and massif. Montane moss forest, canopy 15-25 m, bamboos and other grasses on forest floor. Plants preserved in alcohol.	-14.1	48.4	14	4	1992			MO	MO-3022992
Tropicos		Parc Vodibasy, Ambatovy 1371	Parc de Vodibasy	Aeranthes antennophora	Ambatovy: Région Alaotra-Mangoro, District Moramanga.	-18.9	48.4	18	3	2014		Forêt humide de moyenne altitude.	TAN
Tropicos		Perrier de la Bâthie, H. 17154	H. Perrier de la Bâthie	Aeranthes antennophora	Forêt d'Andasibe sur l'Onive, forêt à mousse vers 1000 m d'altitude	-19	48.5		2	1925
Tropicos		Ratolojanahary, M. 118	Maherisoa Ratolojanahary	Aeranthes antennophora	Alaotra Mangoro, Moramanga, Ambohibary, Ampitambe, Ambatovy. Forêt d'Ampanadiofanantsy. Récoltés avec H.J. Raveloniaina & J. Mamitiana.	-18.9	48.3	27	10	2008			MO, TAN	MO-3022999
Tropicos		Spirit Collection, Ambalabe 112733	Ambalabe Spirit Collection	Aeranthes antennophora	Ambalabe: RÈgion Atsinanana, District Vatomandry.	-19.2	48.6	3	4	2016		Piste vers Tsitondroina - Antenanala; ForÍt humide de basse altitude ‡ Canarium sp., Calophyllum sp., Faucherea sp.	TAN
Tropicos		Spirit Collection, Ambalabe 115343	Ambalabe Spirit Collection	Aeranthes antennophora	Piste vers Tsitondroina Antenanala, ForÍt de Vohibe Commune Ambalabe, District Vatomandry.	-19.2	48.6	12	4	2016		ForÍt humide de basse altitude ‡ Canarium, Calophyllum, Faucherea.	TAN
Tropicos		Spirit Collection, Ambalabe 120691	Ambalabe Spirit Collection	Aeranthes antennophora	Ambalabe: RÈgion Atsinanana, District Vatomandry.	-19.2	48.6	21	4	2016		Piste vers Tsitondroina - Antenanala; ForÍt humide de basse altitude ‡ Canarium sp., Calophyllum sp., Faucherea sp.	TAN
Tropicos		Spirit Collection, Ambalabe 1321902	Ambalabe Spirit Collection	Aeranthes antennophora	Ambalabe: RÈgion Atsinana, District Vatomandry.	-19.2	48.6	1	5	2016		ForÍt dense ‡ Faucherea, Symphonia.	TAN
Tropicos	yes	Spirit Collection, Ambalabe 1921902	Ambalabe Spirit Collection	Aeranthes antennophora	Ambalabe: RÈgion Atsinana, District Vatomandry.	-19.2	48.6	2	6	2017		ForÍt dense ‡ Faucherea, Symphonia.	MO
Tropicos		Spirit Collection, Ambalabe 283633	Ambalabe Spirit Collection	Aeranthes antennophora	ForÍt de Vohibe Commune Ambalabe, District Vatomandry, RÈgion Atsinanana. Piste vers Tsitondroina.	-19.2	48.6	29	5	2018		ForÍt humide de moyenne altitude ‡ Canarium sp., Calophyllum sp., Faucherea sp.	TAN
Tropicos		Spirit Collection, Ambalabe 3656961	Ambalabe Spirit Collection	Aeranthes antennophora	RÈgion Atsinanana, District Vatomandry, Commune Ambalabe. ForÍt de Vohibe, Piste vers Tsitondroina.	-19.2	48.6	18	4	2019		ForÍt humide de moyenne altitude ‡ Canarium sp., Calophyllum sp., Faucherea sp.	TAN
Tropicos	yes	Spirit Collection, Ambalabe 3666961	Ambalabe Spirit Collection	Aeranthes antennophora	RÈgion Atsinanana, District Vatomandry, Commune Ambalabe. ForÍt de Vohibe, Piste vers Tsitondroina.	-19.2	48.6	18	4	2019		ForÍt humide de moyenne altitude ‡ Canarium sp., Calophyllum sp., Faucherea sp.	MO
Tropicos	yes	Spirit Collection, Ambalabe 3676961	Ambalabe Spirit Collection	Aeranthes antennophora	RÈgion Atsinanana, District Vatomandry, Commune Ambalabe. ForÍt de Vohibe, Piste vers Tsitondroina.	-19.2	48.6	18	4	2019		ForÍt humide de moyenne altitude ‡ Canarium sp., Calophyllum sp., Faucherea sp.	BRLU
Tropicos	yes	Spirit Collection, Ambalabe 3686961	Ambalabe Spirit Collection	Aeranthes antennophora	RÈgion Atsinanana, District Vatomandry, Commune Ambalabe. ForÍt de Vohibe Piste vers Tsitondroina.	-19.2	48.6	18	4	2019		ForÍt humide de moyenne altitude ‡ Canarium sp., Calophyllum sp., Faucherea sp.	K
Tropicos	yes	Spirit Collection, Ambalabe 3716961	Ambalabe Spirit Collection	Aeranthes antennophora	RÈgion Atsinanana, District Vatomandry, Commune Ambalabe. ForÍt de Vohibe, Piste vers Tsitondroina.	-19.2	48.6	26	4	2019		ForÍt humide de moyenne altitude ‡ Canarium sp., Calophyllum sp., Faucherea sp.	P
Tropicos	yes	Spirit Collection, Ambalabe 3726961	Ambalabe Spirit Collection	Aeranthes antennophora	RÈgion Atsinanana, District Vatomandry, Commune Ambalabe. ForÍt de Vohibe, Piste vers Tsitondroina.	-19.2	48.6	26	4	2019		ForÍt humide de moyenne altitude ‡ Canarium sp., Calophyllum sp., Faucherea sp.	TAN
Tropicos	yes	Spirit Collection, Ambalabe 3736961	Ambalabe Spirit Collection	Aeranthes antennophora	RÈgion Atsinanana, District Vatomandry, Commune Ambalabe. ForÍt de Vohibe, Piste vers Tsitondroina.	-19.2	48.6	26	4	2019		ForÍt humide de moyenne altitude ‡ Canarium sp., Calophyllum sp., Faucherea sp.	MO
Tropicos	yes	Spirit Collection, Ambalabe 3746961	Ambalabe Spirit Collection	Aeranthes antennophora	RÈgion Atsinanana, District Vatomandry, Commune Ambalabe. ForÍt de Vohibe, Piste vers Tsitondroina.	-19.2	48.6	26	4	2019		ForÍt humide de moyenne altitude ‡ Canarium sp., Calophyllum sp., Faucherea sp.	BRLU
Tropicos		Spirit Collection, Ambalabe 378903	Ambalabe Spirit Collection	Aeranthes antennophora	Atsinanana, VAtomandry, Ambalabe-Ambinanindrano II.	-19.2	48.6	1	5	2019		ForÍt de Vohibe sur bas fond et pente humide submontagnard.	TAN
Tropicos	yes	Spirit Collection, Ambalabe 379903	Ambalabe Spirit Collection	Aeranthes antennophora	Atsinanana, VAtomandry, Ambalabe-Ambinanindrano II.	-19.2	48.6	1	5	2019		ForÍt de Vohibe sur bas fond et pente humide submontagnard.	MO
Tropicos		Spirit Collection, Ambatovy 15711371	Ambatovy Spirit Collection	Aeranthes antennophora	Ambatovy: Région Alaotra-Mangoro, District Moramanga.	-18.9	48.4	18	3	2014		Forêt humide de moyenne altitude.	TAN
Tropicos		Spirit Collection, Ambatovy 296319043	Ambatovy Spirit Collection	Aeranthes antennophora	Ambatovy: Région Alaotra-Mangoro, District Moramanga.	-19	48.4	22	2	2016		Forêt dense à Abrahamia ditimena, Uapaca thouarsii.	TAN
Tropicos		Spirit Collection, Ambatovy 296626658	Ambatovy Spirit Collection	Aeranthes antennophora	Ambatovy: Région Alaotra-Mangoro, District Moramanga.	-18.9	48.4	22	2	2016		Forêt dense à Uapaca densifolia, Asteropeia micraster.	TAN
Tropicos	yes	Spirit Collection, Ambatovy 2998572	Ambatovy Spirit Collection	Aeranthes antennophora	Ambatovy: Région Alaotra-Mangoro, District Moramanga.	-18.9	48.3	3	3	2016		Forêt dense à Asteropeia sp, Uapaca sp, Leptolaena sp	P
Tropicos		Bosser, J.M. 14815	Jean M. Bosser	Aeranthes bathieana	Forêt d'altitude, Manjakatompo	-19.4	47.3		1	1961			P
Tropicos		Bosser, J.M. 485	Jean M. Bosser	Aeranthes bathieana	Forêt d'altitude, Manjakatompo	-19.4	47.3		1	1961			P
Tropicos		Perrier de la Bâthie, H. 13409	H. Perrier de la Bâthie	Aeranthes bathieana	Flancs Est du mont Tsiafajavona	-19.4	47.3		12	1920
Tropicos		Herb. Jard. Bot. Tana 485	Herb. Jard. Bot. Tan.	Aeranthes carnosa	Maroantsetra	-15.5	49.8						P
Tropicos		Lambert, M. 485	M. Lambert	Aeranthes carnosa	Maroantsetra.	-15.5	49.8
Tropicos		Andriamiarinoro, H. 153	Honoré Andriamiarinoro	Aeranthes caudata	Alaotra Mangoro, Moramanga, Andasibe, Berano. Forêt de Berano. Récolté avec P. Antilahimena, D. Ravelonarivo, F. Edmond & J.F. Randriamitantsoa.	-18.9	48.4	23	2	2009			MO, P, TAN	MO-3023000
Tropicos		Andriamihajarivo, T.H. 1001	Tefy Andriamihajarivo & et al.	Aeranthes caudata	Ambatondrazaka, Didy, Amboarabe, Est d'Antsevabe, forêt de Ambolotsangana. Récolté avec M. Andrianjafy & R. Rakotoarimanana.	-18	48.6	17	6	2006			TAN
Tropicos		Andriamihajarivo, T.H. 639	Tefy Andriamihajarivo & et al.	Aeranthes caudata	Brickaville, Maroseranana, à 5 heures de marches d'Andeka, vers le Nord, Amparamanambola, lieu dit Sahatsara. Récolté avec J. Samisy, J.L. Andriatiana & R. Razakamalala.	-18.5	48.9	28	10	2005			MO, P, TAN	MO-3022997
Tropicos		Antilahimena, P. 3520	P. Antilahimena	Aeranthes caudata	Moramanga, Andasibe, Berano. Ambatovy forest, Analamay. Récolté avec R. Razafindasy.	-18.9	48.4	1	3	2005			TAN
Tropicos		Antilahimena, P. 5477	P. Antilahimena	Aeranthes caudata	Commune Andasibe, Fokontany Menalamba. Ambatovy forest, without cuirasse.	-18.9	48.4	12	3	2007			TAN
Tropicos		Antilahimena, P. 7200	P. Antilahimena, Félix Edmond, Sennen Randrianasolo & B.A. Ratodimanana	Aeranthes caudata	Alaotra-Mangoro, Moramanga, Ambohibary, Ambatovy. Befandrotrarana forest. By Pass.	-18.9	48.3	21	2	2010			MO, P, TAN	MO-2330985
Tropicos		Antilahimena, P. 7626	P. Antilahimena & Félix, Randrimitantsoa Jean	Aeranthes caudata	District Brickaville, Commune Maroseranana, Fokontany Ambodilendemy, Ankerana.	-18.5	48.8	18	3	2011			MO, TAN	MO-2652360
Tropicos		Antilahimena, P. 8222	P. Antilahimena	Aeranthes caudata	Moramanga, fokontany Ampangalatsara. Ambodimandresy forest. Preserved in alcohol.	-19	48.5	16	3	2012			MO, P, TAN	& MO-3022977
Tropicos		Bernard, R. 2074	Roger Bernard, H. Rasoazanany & Félix Edmond	Aeranthes caudata	Moramanga, Andasibe, Parc National Mantadia, Falierana, Sahandambo.	-18.9	48.5	15	3	2013			MO, P, TAN	& MO-2330974
Tropicos		Bernard, R. 2077	Roger Bernard, H. Rasoazanany & Félix Edmond	Aeranthes caudata	Moramanga, Andasibe, Parc National Mantadia, Falierana, Sahandambo.	-18.9	48.5	15	3	2013			TAN
Gbif		Bosser, J.M. 17630	Bosser, J.M.	Aeranthes caudata	Périnet, forêt ombrophil	-19	48.5		4	1963			P	P00090425
Gbif		Bosser, J.M. 17850	Bosser, J.M.	Aeranthes caudata	Nord d'Andilamena	-17.1	48.6		3	1963			P	P00323018
Gbif		Bosser, J.M. 18975	Bosser, J.M.	Aeranthes caudata	Périnet	-19	48.5		1	1964			P	P00323016
Gbif		Bosser, J.M. 19858	Bosser, J.M.	Aeranthes caudata	Forêt d'Andranobe, route d'Andriamena (S.O. lac Alaotra)	-18.5	48.1		3	1970			P	P00323017
BM		Cowan, W.D. s.n.	William Deans Cowan	Aeranthes caudata						1880			NHMUK	BM000538777
Gbif		Herb. Jard. Bot. Tana 1428	Herb. Jard. Bot. Tana	Aeranthes caudata	origine ?				1	1971			P	P00323027
Gbif		Herb. Jard. Bot. Tana 3364	Herb. Jard. Bot. Tana	Aeranthes caudata	Présenté par un horticulteur de la S.H.M.			21	2	1938			P	P00323014
Tropicos		Jean de Dieu, M.J. 166	M. J. Jean de Dieu	Aeranthes caudata
Gbif		Morat, P. 3901	Morat, P.	Aeranthes caudata	Ambatovy, 11kms au N.E. de Moramanga, fleuri à Tsimbazaza	-18.8	48.3		2	1972			P	P00323025
Tropicos		Parc Ankenjana, Ambatovy 12	Parc d'Ankenjana	Aeranthes caudata	Ambatovy: Région Alaotra-Mangoro, District Moramanga.	-18.9	48.4	4	3	2014		Forêt humide de moyenne altitude.	TAN
Tropicos	yes	Parc Ankenjana, Ambatovy 12	Parc d'Ankenjana	Aeranthes caudata	Ambatovy: Région Alaotra-Mangoro, District Moramanga.	-18.9	48.4	4	3	2014		Forêt humide de moyenne altitude.	TAN
Tropicos		Parc Ankenjana, Ambatovy 30	Parc d'Ankenjana	Aeranthes caudata	Ambatovy: Région Alaotra-Mangoro, District Moramanga.	-18.9	48.4	5	3	2014		Forêt humide de moyenne altitude.	TAN
Tropicos	yes	Parc Ankenjana, Ambatovy 30	Parc d'Ankenjana	Aeranthes caudata	Ambatovy: Région Alaotra-Mangoro, District Moramanga.	-18.9	48.4	5	3	2014		Forêt humide de moyenne altitude.	TAN
Tropicos		Parc Ankenjana, Ambatovy 8	Parc d'Ankenjana	Aeranthes caudata	Ambatovy: Région Alaotra-Mangoro, District Moramanga.	-18.9	48.4	4	3	2014		Forêt humide de moyenne altitude.	TAN
Tropicos	yes	Parc Ankenjana, Ambatovy 8	Parc d'Ankenjana	Aeranthes caudata	Ambatovy: Région Alaotra-Mangoro, District Moramanga.	-18.9	48.4	4	3	2014		Forêt humide de moyenne altitude.	TAN
Tropicos		Parc Vodibasy, Ambatovy 1833	Parc de Vodibasy	Aeranthes caudata	Ambatovy: Région Alaotra-Mangoro, District Moramanga.	-18.9	48.4	12	2	2014		Forêt humide de moyenne altitude.	TAN
Gbif		Paulian, R. 734	Paulian, R.	Aeranthes caudata	Diégo-Suarez								P	P00323023
Gbif		Perrier de la Bâthie, H. 16967	Perrier de la Bâthie, H.	Aeranthes caudata	Tsinjoarivo	-19.7	47.7		2	1925			P	P00323019
Gbif		Perrier de la Bâthie, H. 17152	Perrier de la Bâthie, H.	Aeranthes caudata	Foret Orientale, environs du confluent de l'Onive et du Mangoro	-19.7	48.1		2	1925			P	P00323022
Gbif		Perrier de la Bâthie, H. 17293	Perrier de la Bâthie, H.	Aeranthes caudata	Donné par M. François, provenant des gorges de la Mandraka	-19	48		2	1925			P	P00323021
Tropicos		Perrier de la Bâthie, H. 18404	H. Perrier de la Bâthie	Aeranthes caudata	Forêt à l'Est d'Imerina (Mandraka)	-19	48		1	1928
Gbif		Perrier de la Bâthie, H. 18463	Perrier de la Bâthie, H.	Aeranthes caudata	Analabe, au N. de Tananarive	-22.2	47.1		2	1928			P	P00323020
Tropicos		Rakotovao, C. 2147	Charles Rakotovao & et al.	Aeranthes caudata	Région Atsimo Antsinanana, Befotaka, dans la Parc National Befotaka-Midongy. Formation arbustive dégradée. Echantillons préservés en alcool. Récolté avec R.L. Andriamiarisoa, N. Randrianarison, J. Pelakoa, H.S. Rafitiavanjanahary & Mahay.	-23.9	47	17	9	2005			TAN
Tropicos		Rakotovao, C. 2731	Charles Rakotovao & et al.	Aeranthes caudata	Sava, Andapa, Ambodivohitra. Forêt humide de moyenne altitude de Tsaralanto située à 12 Km au Sud Ouest de la commune rurale d'Anjialavabe et au Nord d'Anjialavahely, sur une crête. Echantillon préservé en alcool. Récolté avec J. Ihasotra & J. Rabevazaha.	-14.3	49.5	26	2	2006			MO, P, TAN
Tropicos		Rakotovao, C. 3496	Charles Rakotovao & et al.	Aeranthes caudata	SAVA, Andapa, Doany, Andranomilolo. Forêt dense humide de moyenne altitude située au pied du sommet d'Anjanaharibe "Nord". Récoltés avec R. Razakamalala, D. Ravelonarivo,Rambimison (Ambalamanasy) & José (Ambalamanasy). Echantillons préservés en alcool.	-14.4	49.4	22	11	2006			MO, TAN	MO-3022996
Tropicos		Ramahenina, J.A. 21	Joharintsoa Aina Ramahenina, Désiré Ravelonarivo, H.R. Radona & B.A. Ratodimanana	Aeranthes caudata	Moramanga, Ambohibary, Ampitambe, Ambatovy, Ambatomainty. By Pass.	-18.9	48.4	2	3	2010			TAN
Tropicos		Ramahenina, J.A. 299	Joharintsoa Aina Ramahenina, P. Antilahimena, Rabarison, Honoré & Félix Edmond	Aeranthes caudata	Moramanga, Andasibe, Mantadia, Andranonamalona.	-18.9	48.5	16	12	2013		Foret dense humide.	P, TAN
Tropicos		Ramandimbimanana, S.D. 108	S.D. Ramandimbimanana, M.H. Razanajatovo & S.M. Trigui	Aeranthes caudata	Montagne d'Ambre, partie centrale. A 910 m du point cote 924, au 260?	-12.6	49.2	3	5	2008			G, K, TEF
Tropicos		Ravelonarivo, D. 3238	Désiré Ravelonarivo	Aeranthes caudata	Alaotra Mangoro, Moramanga, Andasibe, Menalamba. Forêt d'Andohany Berano. Récolté avec P. Antilahimena, H. Andriamiarinoro, F. Edmond & J.F. Randriamitantsoa.	-18.9	48.4	23	2	2009			MO, TAN	MO-3022995
Tropicos		Razanajatovo, M.H. 145	M.H. Razanajatovo, S.D. Ramandimbimanana & S.M. Trigui	Aeranthes caudata	Montagne d'Ambre, partie centrale. A 750 m du point cote 924, au 212?	-12.7	49.2	9	5	2008			G, K, TEF
Tropicos		Robert, * 166	ROBERT	Aeranthes caudata	Mandraka	-19	48						TAN
Tropicos		Spirit Collection, Ambalabe 11365	Ambalabe Spirit Collection	Aeranthes caudata	Piste vers Tsitondroina Antenanala, Forêt de Vohibe Commune Ambalabe, District Vatomandry.	-19.2	48.6	7	4	2016		Forêt humide de basse altitude à Canarium, Calophyllum, Faucherea.	MO
Tropicos		Spirit Collection, Ambalabe 130180	Ambalabe Spirit Collection	Aeranthes caudata	Ambalabe: RÈgion Atsinana, District Vatomandry.	-19.2	48.6	30	4	2016		ForÍt dense ‡ Faucherea, Symphonia.	TAN
Tropicos	yes	Spirit Collection, Ambalabe 2765	Ambalabe Spirit Collection	Aeranthes caudata	Piste vers Tsitondroina Antenanala, Forêt de Vohibe Commune Ambalabe, District Vatomandry.	-19.2	48.6	12	11	2015		Forêt humide de basse altitude à Canarium, Calophyllum, Faucherea.	TAN
Tropicos		Spirit Collection, Ambalabe 351808	Ambalabe Spirit Collection	Aeranthes caudata	RÈgion Atsinanana, District Vatomandry, Commune Ambalabe.	-19.2	48.6	19	11	2018		ForÍt humide de moyenne altitude ‡ Cryptocarya sp., Erythroxylum sp., Garcinia sp.	TAN
Tropicos	yes	Spirit Collection, Ambalabe 352808	Ambalabe Spirit Collection	Aeranthes caudata	RÈgion Atsinanana, District Vatomandry, Commune Ambalabe.	-19.2	48.6	15	3	2019		ForÍt humide de moyenne altitude ‡ Cryptocarya sp., Erythroxylum sp., Garcinia sp.	MO
Tropicos		Spirit Collection, Ambatovy 14001694	Ambatovy Spirit Collection	Aeranthes caudata	Ambatovy Région Alaotra-Mangoro, District Moramanga.	-18.9	48.4	10	2	2014		Forêt dense à Leptolaena pauciflora, Ocotea racemosa.	TAN
Tropicos		Spirit Collection, Ambatovy 14231833	Ambatovy Spirit Collection	Aeranthes caudata	Ambatovy: Région Alaotra-Mangoro, District Moramanga.	-18.9	48.4	12	2	2014		Forêt humide de moyenne altitude.	TAN
Tropicos		Spirit Collection, Ambatovy 1440737	Ambatovy Spirit Collection	Aeranthes caudata	Ambatovy: Région Alaotra-Mangoro, District Moramanga.	-18.9	48.4	13	2	2014		Forêt dense à Ocotea racemosa. Arbre tombé après cyclone.	TAN
Tropicos		Spirit Collection, Ambatovy 1453572	Ambatovy Spirit Collection	Aeranthes caudata	Ambatovy: Région Alaotra-Mangoro, District Moramanga.	-18.9	48.3	17	2	2014		Forêt dense à Asteropeia sp, Uapaca sp, Leptolaena sp	TAN
Tropicos		Spirit Collection, Ambatovy 14773125	Ambatovy Spirit Collection	Aeranthes caudata	Ambatovy: Région Alaotra Mangoro, District Moramanga.	-18.9	48.4	25	2	2014		Forêt dense à Beilschmiedia sary, Allophyllus sp.	TAN
Tropicos		Spirit Collection, Ambatovy 14978	Ambatovy Spirit Collection	Aeranthes caudata	Ambatovy: Région Alaotra-Mangoro, District Moramanga.	-18.9	48.4	4	3	2014		Forêt humide de moyenne altitude.	TAN
Tropicos		Spirit Collection, Ambatovy 14988	Ambatovy Spirit Collection	Aeranthes caudata	Ambatovy: Région Alaotra-Mangoro, District Moramanga.	-18.9	48.4	4	3	2014		Forêt humide de moyenne altitude.	TAN
Tropicos		Spirit Collection, Ambatovy 149912	Ambatovy Spirit Collection	Aeranthes caudata	Ambatovy: Région Alaotra-Mangoro, District Moramanga.	-18.9	48.4	4	3	2014		Forêt humide de moyenne altitude.	TAN
Tropicos		Spirit Collection, Ambatovy 150112	Ambatovy Spirit Collection	Aeranthes caudata	Ambatovy: Région Alaotra-Mangoro, District Moramanga.	-18.9	48.4	4	3	2014		Forêt humide de moyenne altitude.	TAN
Tropicos		Spirit Collection, Ambatovy 150230	Ambatovy Spirit Collection	Aeranthes caudata	Ambatovy: Région Alaotra-Mangoro, District Moramanga.	-18.9	48.4	5	3	2014		Forêt humide de moyenne altitude.	TAN
Tropicos		Spirit Collection, Ambatovy 150330	Ambatovy Spirit Collection	Aeranthes caudata	Ambatovy: Région Alaotra-Mangoro, District Moramanga.	-18.9	48.4	5	3	2014		Forêt humide de moyenne altitude.	TAN
Tropicos	yes	Spirit Collection, Ambatovy 2091871	Ambatovy Spirit Collection	Aeranthes caudata	Ambatovy: Région Alaotra Mangoro, District Moramanga.	-18.9	48.4	2	2	2012		Forêt dense à Leptolaena pauciflora, Ocotea racemosa	TAN
Tropicos		Spirit Collection, Ambatovy 2191871	Ambatovy Spirit Collection	Aeranthes caudata	Ambatovy: Région Alaotra Mangoro, District Moramanga.	-18.9	48.4	8	2	2012		Forêt dense à Leptolaena pauciflora, Ocotea racemosa	BRLU, K, MO	MO-3060140
Tropicos		Spirit Collection, Ambatovy 22544611	Ambatovy Spirit Collection	Aeranthes caudata	Ambatovy: Région Alaotra Mangoro, District Moramanga.	-18.9	48.4	16	2	2015		Forêt dense à Ocotea racemosa, Schefflera sp.	TAN
Tropicos	yes	Spirit Collection, Ambatovy 22554611	Ambatovy Spirit Collection	Aeranthes caudata	Ambatovy: Région Alaotra Mangoro, District Moramanga.	-18.9	48.4	16	2	2015		Forêt dense à Ocotea racemosa, Schefflera sp.	MO
Tropicos	yes	Spirit Collection, Ambatovy 22564611	Ambatovy Spirit Collection	Aeranthes caudata	Ambatovy: Région Alaotra Mangoro, District Moramanga.	-18.9	48.4	16	2	2015		Forêt dense à Ocotea racemosa, Schefflera sp.	BRLU
Tropicos	yes	Spirit Collection, Ambatovy 2290364	Ambatovy Spirit Collection	Aeranthes caudata	Ambatovy: Région Alaotra-Mangoro, District Moramanga.	-18.9	48.4	17	2	2015		Forêt dense à Dombeya sp, Rhus thouarsii, Uapaca sp	BRLU
Tropicos	yes	Spirit Collection, Ambatovy 22951871	Ambatovy Spirit Collection	Aeranthes caudata	Ambatovy: Région Alaotra Mangoro, District Moramanga.	-18.9	48.4	17	2	2015		Forêt dense à Leptolaena pauciflora, Ocotea racemosa	MO
Tropicos		Spirit Collection, Ambatovy 2303130	Ambatovy Spirit Collection	Aeranthes caudata	Ambatovy: Région Alaotra Mangoro, District Moramanga.	-18.9	48.4	17	2	2015		Forêt dense à Uapaca sp., Asteropeia micraster, Eugenia sp.	TAN
Tropicos		Spirit Collection, Ambatovy 231422593	Ambatovy Spirit Collection	Aeranthes caudata	Ambatovy: Région Alaotra Mangoro, District Moramanga.	-18.9	48.4	18	2	2015		Forêt dense à Uapaca densifolia, Eugenia sp.	TAN
Tropicos	yes	Spirit Collection, Ambatovy 231522593	Ambatovy Spirit Collection	Aeranthes caudata	Ambatovy: Région Alaotra Mangoro, District Moramanga.	-18.9	48.4	18	2	2015		Forêt dense à Uapaca densifolia, Eugenia sp.	MO
Tropicos	yes	Spirit Collection, Ambatovy 231622593	Ambatovy Spirit Collection	Aeranthes caudata	Ambatovy: Région Alaotra Mangoro, District Moramanga.	-18.9	48.4	18	2	2015		Forêt dense à Uapaca densifolia, Eugenia sp.	BRLU
Tropicos		Spirit Collection, Ambatovy 231843062	Ambatovy Spirit Collection	Aeranthes caudata	Ambatovy: Région Alaotra Mangoro, District Moramanga.	-18.9	48.3	18	2	2015		Forêt dense à Leptolaena pauciflora, Schefflera sp, Canarium madagascariensis.	TAN
Tropicos		Spirit Collection, Ambatovy 232360	Ambatovy Spirit Collection	Aeranthes caudata	Ambatovy: Région Alaotra-Mangoro, District Moramanga.	-18.9	48.3	23	2	2015		Forêt dense à Asteropeia sp, Uapaca sp, Leptolaena sp	TAN
Tropicos	yes	Spirit Collection, Ambatovy 2325572	Ambatovy Spirit Collection	Aeranthes caudata	Ambatovy: Région Alaotra-Mangoro, District Moramanga.	-18.9	48.3	23	2	2015		Forêt dense à Asteropeia sp, Uapaca sp, Leptolaena sp	MO
Tropicos	yes	Spirit Collection, Ambatovy 2326572	Ambatovy Spirit Collection	Aeranthes caudata	Ambatovy: Région Alaotra-Mangoro, District Moramanga.	-18.9	48.3	23	2	2015		Forêt dense à Asteropeia sp, Uapaca sp, Leptolaena sp	BRLU
Tropicos	yes	Spirit Collection, Ambatovy 2354572	Ambatovy Spirit Collection	Aeranthes caudata	Ambatovy: Région Alaotra-Mangoro, District Moramanga.	-18.9	48.3	26	2	2015		Forêt dense à Asteropeia sp, Uapaca sp, Leptolaena sp	K
Tropicos	yes	Spirit Collection, Ambatovy 2381871	Ambatovy Spirit Collection	Aeranthes caudata	Ambatovy: Région Alaotra Mangoro, District Moramanga.	-18.9	48.4	13	2	2012		Forêt dense à Leptolaena pauciflora, Ocotea racemosa	P, TAN
Tropicos	yes	Spirit Collection, Ambatovy 243111851	Ambatovy Spirit Collection	Aeranthes caudata	Ambatovy: Région Alaotra-Mangoro, District Moramanga.	-18.9	48.3	24	4	2015		Forêt dense à Syzygium emirnense, Chrysophyllum boivinianum, Ocotea racemosa.	MO
Tropicos	yes	Spirit Collection, Ambatovy 243211851	Ambatovy Spirit Collection	Aeranthes caudata	Ambatovy: Région Alaotra-Mangoro, District Moramanga.	-18.9	48.3	24	4	2015		Forêt dense à Syzygium emirnense, Chrysophyllum boivinianum, Ocotea racemosa.	BRLU
Tropicos		Spirit Collection, Ambatovy 256364	Ambatovy Spirit Collection	Aeranthes caudata	Ambatovy: Région Alaotra-Mangoro, District Moramanga.	-18.9	48.4	20	2	2012		Forêt dense à Dombeya sp, Rhus thouarsii, Uapaca sp	MO, TAN	MO-3060127
Tropicos		Spirit Collection, Ambatovy 28357	Ambatovy Spirit Collection	Aeranthes caudata	Ambatovy: Région Alaotra-Mangoro, District Moramanga.	-18.9	48.3	18	5	2011		Forêt dense à Asteropeia sp, Uapaca sp, Leptolaena sp	TAN
Tropicos		Spirit Collection, Ambatovy 296949701	Ambatovy Spirit Collection	Aeranthes caudata	Ambatovy: Région Alaotra Mangoro, District Moramanga.	-18.9	48.4	22	2	2016		Forêt dense à Uapaca densifolia, Leptolaena pauciflora.	TAN
Tropicos	yes	Spirit Collection, Ambatovy 297049701	Ambatovy Spirit Collection	Aeranthes caudata	Ambatovy: Région Alaotra Mangoro, District Moramanga.	-18.9	48.4	22	2	2016		Forêt dense à Uapaca densifolia, Leptolaena pauciflora.	MO
Tropicos	yes	Spirit Collection, Ambatovy 297149701	Ambatovy Spirit Collection	Aeranthes caudata	Ambatovy: Région Alaotra Mangoro, District Moramanga.	-18.9	48.4	22	2	2016		Forêt dense à Uapaca densifolia, Leptolaena pauciflora.	BRLU
Tropicos		Spirit Collection, Ambatovy 2972895	Ambatovy Spirit Collection	Aeranthes caudata	Ambatovy: Région Alaotra-Mangoro, District Moramanga.	-18.9	48.4	22	2	2016		Forêt dense à Chrysophyllum boivinianum, Abrahamia ditimena, Syzygium danguyanum.	TAN
Tropicos		Spirit Collection, Ambatovy 298495	Ambatovy Spirit Collection	Aeranthes caudata	Ambatovy: Région Alaotra-Mangoro, District Moramanga.	-18.9	48.4	6	3	2012		Forêt dense à Macaranga sp, Chrysophyllum boivinianum, Brachylaena sp	TAN
Tropicos		Spirit Collection, Ambatovy 30253461	Ambatovy Spirit Collection	Aeranthes caudata	Ambatovy: Région Alaotra Mangoro, District Moramanga.	-18.9	48.4	10	3	2016		Forêt dense à Uapaca densifolia, Sarcolaena oblongifolia, Beilschmiedia sary.	TAN
Tropicos	yes	Spirit Collection, Ambatovy 303322594	Ambatovy Spirit Collection	Aeranthes caudata	Ambatovy: Région Alaotra Mangoro, District Moramanga.	-18.9	48.4	10	3	2016		Forêt dense à Uapaca densifolia, Eugenia sp.	K
Tropicos		Spirit Collection, Ambatovy 30344188	Ambatovy Spirit Collection	Aeranthes caudata	Ambatovy: Région Alaotra Mangoro, District Moramanga.	-18.9	48.3	10	3	2016		Forêt dense à Leptolaena pauciflora, Schefflera sp, Canarium madagascariensis.	TAN
Tropicos	yes	Spirit Collection, Ambatovy 30657	Ambatovy Spirit Collection	Aeranthes caudata	Ambatovy: Région Alaotra-Mangoro, District Moramanga.	-18.9	48.3	18	5	2011		Forêt dense à Asteropeia sp, Uapaca sp, Leptolaena sp	MO	MO-3060114
Tropicos		Spirit Collection, Ambatovy 3076162	Ambatovy Spirit Collection	Aeranthes caudata	Ambatovy: Région Alaotra-Mangoro, District Moramanga.	-18.9	48.3	13	3	2012		Forêt dense à Syzygium emirnense, Zanthoxylum madagascariense, Cryptocarya sp, Pandanus sp	TAN
Tropicos	yes	Spirit Collection, Ambatovy 308811852	Ambatovy Spirit Collection	Aeranthes caudata	Ambatovy: Région Alaotra-Mangoro, District Moramanga.	-18.9	48.3	31	3	2016		Forêt dense à Syzygium emirnense, Chrysophyllum boivinianum, Ocotea racemosa.	K
Tropicos		Spirit Collection, Ambatovy 340466692	Ambatovy Spirit Collection	Aeranthes caudata	Ambatovy:Région Alaotra - Mangoro; District Moramanga.	-18.9	48.4	22	2	2018		Forêt dense à Uapaca sp., Ocotea sp., Dombeya sp.	TAN
Tropicos	yes	Spirit Collection, Ambatovy 3406364	Ambatovy Spirit Collection	Aeranthes caudata	Ambatovy: Région Alaotra-Mangoro, District Moramanga.	-18.9	48.4	22	2	2018		Forêt dense à Dombeya sp, Rhus thouarsii, Uapaca sp	BRLU
Tropicos	yes	Spirit Collection, Ambatovy 3407364	Ambatovy Spirit Collection	Aeranthes caudata	Ambatovy: Région Alaotra-Mangoro, District Moramanga.	-18.9	48.4	22	2	2018		Forêt dense à Dombeya sp, Rhus thouarsii, Uapaca sp	P
Tropicos	yes	Spirit Collection, Ambatovy 3408364	Ambatovy Spirit Collection	Aeranthes caudata	Ambatovy: Région Alaotra-Mangoro, District Moramanga.	-18.9	48.4	22	2	2018		Forêt dense à Dombeya sp, Rhus thouarsii, Uapaca sp	BRLU
Tropicos	yes	Spirit Collection, Ambatovy 34285041	Ambatovy Spirit Collection	Aeranthes caudata	Ambatovy: Région Alaotra-Mangoro, District Moramanga.	-18.9	48.4	22	2	2018		Forêt dense à Uapaca sp, Chrysophyllum boivinianum, Leptolaena pauciflora	K
Tropicos	yes	Spirit Collection, Ambatovy 378066692	Ambatovy Spirit Collection	Aeranthes caudata	Ambatovy:RÈgion Alaotra - Mangoro; District Moramanga.	-18.9	48.4	12	2	2019		ForÍt dense ‡ Uapaca sp., Ocotea sp., Dombeya sp.	MO
Tropicos	yes	Spirit Collection, Ambatovy 379722594	Ambatovy Spirit Collection	Aeranthes caudata	Ambatovy: RÈgion Alaotra Mangoro, District Moramanga.	-18.9	48.4	27	2	2019		ForÍt dense ‡ Uapaca densifolia, Eugenia sp.	P
Tropicos	yes	Spirit Collection, Ambatovy 379822594	Ambatovy Spirit Collection	Aeranthes caudata	Ambatovy: RÈgion Alaotra Mangoro, District Moramanga.	-18.9	48.4	27	2	2019		ForÍt dense ‡ Uapaca densifolia, Eugenia sp.	TAN
Tropicos		Spirit Collection, Ambatovy 75712152	Ambatovy Spirit Collection	Aeranthes caudata	Ambatovy: Région Alaotra-Mangoro, District Moramanga.	-18.9	48.3	25	2	2013		Forêt dense à Syzygium emirnense, Ocotea racemosa, Chrysophyllum boivinianum.	TAN
Tropicos		Spirit Collection, Ambatovy 7675042	Ambatovy Spirit Collection	Aeranthes caudata	Ambatovy: Région Alaotra-Mangoro, District Moramanga.	-18.9	48.4	7	3	2013		Forêt dense à Uapaca sp, Chrysophyllum boivinianum, Leptolaena pauciflora	MO, TAN	MO-3060517
Tropicos	yes	Spirit Collection, Ambatovy 7685041	Ambatovy Spirit Collection	Aeranthes caudata	Ambatovy: Région Alaotra-Mangoro, District Moramanga.	-18.9	48.4	7	3	2013		Forêt dense à Uapaca sp, Chrysophyllum boivinianum, Leptolaena pauciflora	BRLU
Tropicos	yes	Spirit Collection, Ambatovy 7696162	Ambatovy Spirit Collection	Aeranthes caudata	Ambatovy: Région Alaotra-Mangoro, District Moramanga.	-18.9	48.3	8	3	2013		Forêt dense à Syzygium emirnense, Zanthoxylum madagascariense, Cryptocarya sp, Pandanus sp	BRLU, MO	MO-3060520
Tropicos		Spirit Collection, Ambatovy 7774623	Ambatovy Spirit Collection	Aeranthes caudata	Ambatovy: Région Alaotra-Mangoro, District Moramanga.	-18.9	48.4	8	3	2013		Forêt dense à Macaranga sp, Chrysophyllum boivinianum, Brachylaena sp	MO, TAN
Tropicos		Spirit Collection, Ambatovy 79918427	Ambatovy Spirit Collection	Aeranthes caudata	Ambatovy: Region Alaotra Mangoro, District Moramanga.	-18.9	48.4	14	11	2012		Foret dense a Uapaca thouarsii, Leptolaena sp.	BRLU
Tropicos		Spirit Collection, Ambatovy 81417792	Ambatovy Spirit Collection	Aeranthes caudata	Ambatovy, Region Alaotra-Mangoro, District Moramanga.	-18.9	48.4	5	11	2012		Foret dense a Leptolaena sp., Asteropeia micraster, Tina striata.	TAN
Tropicos		Spirit Collection, Ambatovy 83011852	Ambatovy Spirit Collection	Aeranthes caudata	Ambatovy: Région Alaotra-Mangoro, District Moramanga.	-18.9	48.3	8	4	2013		Forêt dense à Syzygium emirnense, Chrysophyllum boivinianum, Ocotea racemosa.	TAN
Gbif		Turk, D. 711	Turk, D.; Randrianasolo, J.; Rajoma, M.	Aeranthes caudata	Eastern Madagascar, Fianarantsoa Province, Ranomafana National Park, vicinity of Ampasina, a c.150ha flat marshy area located 3-4 hours walk NE of Amboditanimena, which is on the national road between Vohiparara and Ambalakindresy.	-21.2	47.5	10	3	1995		On forested hillside up from marshy area.	K	72261
Gbif		Ursch, E. 166	Ursch, E.	Aeranthes caudata	Perinet	-19	48.5						P	P00323026
Tropicos		Verlynde, S. 63	Simon Verlynde	Aeranthes caudata	Ambatovy: Région Alaotra Mangoro, District Moramanga.	-18.9	48.4	21	8	2013		Forêt dense à Uapaca densifolia, Asteropeia micraster, Eugenia sp, Tina striata.
Gbif		Mason, L.M. 1937	Mason, L.M.	Aeranthes crassifolia									K	29257
Tropicos		Perrier de la Bâthie, H. 15447	H. Perrier de la Bâthie	Aeranthes crassifolia	Sambirano: vallée du Sambirano	-13.9	48.7			1923
Tropicos		Bosser, J.M. 16186	Jean M. Bosser	Aeranthes denticulata	Route Moramanga-Anosibe.	-19.3	48.3		8	1962	Epiphyte.	Forêt ombrophile.	P
Tropicos		Bosser, J.M. 17544	Jean M. Bosser	Aeranthes denticulata	Route Moramanga-Anosibe.	-19.3	48.3		3	1963		Forêt ombrophile d'altitude.	P
Tropicos		Bosser, J.M. 18115	Jean M. Bosser	Aeranthes denticulata	Périnet.	-19	48.5		10	1963			P
Tropicos		Bosser, J.M. 18339	Jean M. Bosser	Aeranthes denticulata	Route Moramanga - Anosibe.	-19.3	48.3		8	1963		Forêt ombrophile d'altitude	TAN
Tropicos		Bosser, J.M. 18410	Jean M. Bosser	Aeranthes denticulata	Route Moramanga Anosibe	-19.3	48.3		7	1963			P
Tropicos		Herb. Jard. Bot. Tana 322	Herb. Jard. Bot. Tan.	Aeranthes denticulata	Perinet	-19	48.5						P
Tropicos		Jean de Dieu, M.J. 732	M. J. Jean de Dieu	Aeranthes denticulata	Perinet	-19	48.5						TAN
Tropicos		Millot, J. 1044	Jacques Millot	Aeranthes denticulata	Sandrangato	-19.1	48.3						TAN
Tropicos		Millot, J. 361	Jacques Millot	Aeranthes denticulata	Sandrangato	-19.1	48.3						TAN
Tropicos		Parc Ankenjana, Ambatovy 11	Parc d'Ankenjana	Aeranthes denticulata	Ambatovy: Région Alaotra-Mangoro, District Moramanga.	-18.9	48.4	5	10	2012		Forêt humide de moyenne altitude.	TAN
Tropicos		Ratovoarison, * 829	RATOVOARISON	Aeranthes denticulata	Perinet	-19	48.5						TAN
Tropicos		Réserves Naturelles Madagascar 910	Réserves Naturelles	Aeranthes denticulata	Tsaratanana	-14	48.9			1955			TAN
Tropicos		Spirit Collection, Ambalabe 200206	Ambalabe Spirit Collection	Aeranthes denticulata	Atsinanana, Vatomandry, Ambalabe, Sahanionaka. ForÍt de Vohibe, riviËre Antsahabe Est (zanak'Antsahabe).	-19.2	48.6	4	9	2017		ForÍt claire ‡ Pandanus sp., Faucherea sp. et Grewia sp.	TAN
Tropicos	yes	Spirit Collection, Ambatovy 247913051	Ambatovy Spirit Collection	Aeranthes denticulata	Ambatovy: Région Alaotra-Mangoro, District Moramanga.	-18.9	48.3	29	5	2015		Forêt dense à Leptolaena sp, Uapaca sp.	MO
Tropicos		Spirit Collection, Ambatovy 349864962	Ambatovy Spirit Collection	Aeranthes denticulata	Ambatovy: Région Aloatra-Mangoro, District Moramanga.	-18.9	48.4	19	9	2018		Forêt dense à Leptolaena sp., Asteropeia sp., Cryptocarya sp.	TAN
Tropicos		Spirit Collection, Ambatovy 41113051	Ambatovy Spirit Collection	Aeranthes denticulata	Ambatovy: Région Alaotra-Mangoro, District Moramanga.	-18.9	48.3	8	8	2012		Forêt dense à Leptolaena sp, Uapaca sp.	TAN
Tropicos		Spirit Collection, Ambatovy 57011	Ambatovy Spirit Collection	Aeranthes denticulata	Ambatovy: Région Alaotra-Mangoro, District Moramanga.	-18.9	48.4	5	10	2012		Forêt humide de moyenne altitude.	TAN
Tropicos		Bosser, J.M. 15434	Jean M. Bosser	Aeranthes ecalcarata					3	1962			TAN
Tropicos		Bosser, J.M. 16142	Jean M. Bosser	Aeranthes ecalcarata	Ankeramadinika	-19	48		7	1962			P
Tropicos		Bosser, J.M. 18466	Jean M. Bosser	Aeranthes ecalcarata	Route Moramanga-Anosibe	-19.3	48.3		6	1963			P
Tropicos		Bosser, J.M. 19354	Jean M. Bosser	Aeranthes ecalcarata	Ankafina, Ctn Tsarafidy	-21.2	47.3		4	1964			P
Tropicos		Bosser, J.M. 19641	Jean M. Bosser	Aeranthes ecalcarata	Andringitra	-22.3	47		4	1964			P
Gbif		Fischer, G. 4280	Fischer, G.; Andriantiana, J.L.	Aeranthes ecalcarata	Madagascar, Toamasina, Maroansetra, Sahantaha, track to Lac Amparihibe, 621 - m, 15°5' 6''S, 49°37' 0''E	-15.1	49.7	10	11	2007			WU	84902
Tropicos		Herb. Jard. Bot. Tana 1484	Herb. Jard. Bot. Tan.	Aeranthes ecalcarata	Tsiazompaniry	-19.3	48						P
Gbif		Hillerman, F. 8	Hillerman, F.	Aeranthes ecalcarata					1	1981			K	44292
Tropicos		Humbert, H. 20557	H. Humbert	Aeranthes ecalcarata	Vallée du Mandrere, affluent de la Manampanihy (Sud-Est); montagne au Sud de Tanandava à la cime. Forêt ombrophile sur argiles latéritiques et granite. 6e voyage	-24.5	47	11	3	1947
Tropicos		Millot, J. 459	Jacques Millot	Aeranthes ecalcarata	Andringitra	-22.3	47		3	1952			TAN
Tropicos		Morat, P. 3912	Philippe Morat	Aeranthes ecalcarata	Ambaovy, 11 kms N.E. de Moramanga	-18.9	48.3		3	1972			P
Tropicos		Perrier de la Bâthie, H. 17715	H. Perrier de la Bâthie	Aeranthes ecalcarata	Forêt d'Ambre	-12.5	49.2		9	1926
Tropicos		Ravelonarivo, D. 2566	Désiré Ravelonarivo & et al.	Aeranthes ecalcarata	Région d'Analanjirofo, District de Mananara, Commune rurale de Vanono, Fokontany d'Anjian'ny Madiorano. Suivant la piste vers Ambodimanga Sahavalanana, à environ à 1 km vol d'oiseau au Sud-est d'Anjian'ny Madiorano. Echantillons préservés en alcool.	-16	49.5	21	7	2007			TAN
Tropicos		Razakamalala, R. 2060	Richard Razakamalala & et al.	Aeranthes ecalcarata	Fivondronana: Betroka, Firaisana: Ivahona, Fokontany: Voromiantsa. Forêt dense de Befarafara, Kalambatritra AP. Echantillon préservé en alcool. Réecolté avec M. Andrianjafy & Resaviny (guide).	-23.5	46.5	28	5	2005			TAN
Tropicos		Spirit Collection, Ambatovy 8261362	Ambatovy Spirit Collection	Aeranthes ecalcarata	Ambatovy: Région Alaotra-Mangoro, District Moramanga.	-18.9	48.4	16	8	2012		Forêt dense à Chrysophyllum boivinianum, Ocotea sp, Amyrea humbertii, Tina striata.	TAN
Tropicos		Malcomber, S.T. 2283	Simon T. Malcomber, Pierre J. Rakotomalaza & Jeannine I. Raharilala	Aeranthes filipes	E of Ankaramy, Reserve Speciale de Manongarivo, Antsatroto. Plants preserved in alcohol.	-14.1	48.4	26	3	1993			MO	MO-2856027
Tropicos		Perrier de la Bâthie, H. 1852	H. Perrier de la Bâthie	Aeranthes filipes	Bords des torrents, bois frais très variable quand à la grandeur des feuilles et de la fleur; jusqu'à 1400 m. d'altitude, massif de Manongarivo.	-14	48.4		9	1926
Tropicos	yes	Spirit Collection, Ambalabe 1805782	Ambalabe Spirit Collection	Aeranthes filipes	Atsinanana, Vatomandry, Ambalabe, Ambinanindrano II. ForÍt de Vohibe, vers Piscine naturelle.	-19.2	48.6	4	3	2017		ForÍt dense ‡ Faucherea sp., Symphonia sp., Pandanus sp.	TAN
Tropicos	yes	Spirit Collection, Ambalabe 2365782	Ambalabe Spirit Collection	Aeranthes filipes	Atsinanana, Vatomandry, Ambalabe, Ambinanindrano II. ForÍt de Vohibe, vers Piscine naturelle.	-19.2	48.6	11	2	2018		ForÍt dense ‡ Faucherea sp., Symphonia sp., Pandanus sp.	BRLU
Tropicos	yes	Spirit Collection, Ambalabe 2375782	Ambalabe Spirit Collection	Aeranthes filipes	Atsinanana, Vatomandry, Ambalabe, Ambinanindrano II. ForÍt de Vohibe, vers Piscine naturelle.	-19.2	48.6	11	2	2018		ForÍt dense ‡ Faucherea sp., Symphonia sp., Pandanus sp.	K
Tropicos	yes	Spirit Collection, Ambalabe 2385782	Ambalabe Spirit Collection	Aeranthes filipes	Atsinanana, Vatomandry, Ambalabe, Ambinanindrano II. ForÍt de Vohibe, vers Piscine naturelle.	-19.2	48.6	11	2	2018		ForÍt dense ‡ Faucherea sp., Symphonia sp., Pandanus sp.	P
Tropicos	yes	Spirit Collection, Ambalabe 2395782	Ambalabe Spirit Collection	Aeranthes filipes	Atsinanana, Vatomandry, Ambalabe, Ambinanindrano II. ForÍt de Vohibe, vers Piscine naturelle.	-19.2	48.6	12	2	2018		ForÍt dense ‡ Faucherea sp., Symphonia sp., Pandanus sp.	TAN
Tropicos	yes	Spirit Collection, Ambalabe 2495781	Ambalabe Spirit Collection	Aeranthes filipes	Atsinanana, Vatomandry, Ambalabe, Ambinanindrano II. ForÍt de Vohibe, vers Piscine naturelle.	-19.2	48.6	17	2	2018		ForÍt dense ‡ Faucherea sp., Symphonia sp., Pandanus sp.	K
Tropicos		Spirit Collection, Ambalabe 3405782	Ambalabe Spirit Collection	Aeranthes filipes	Atsinanana, Vatomandry, Ambalabe, Ambinanindrano II. ForÍt de Vohibe, vers Piscine naturelle.	-19.2	48.6	14	2	2019		ForÍt dense ‡ Faucherea sp., Symphonia sp., Pandanus sp.	MO
Tropicos	yes	Spirit Collection, Ambalabe 3415782	Ambalabe Spirit Collection	Aeranthes filipes	Atsinanana, Vatomandry, Ambalabe, Ambinanindrano II. ForÍt de Vohibe, vers Piscine naturelle.	-19.2	48.6	14	2	2019		ForÍt dense ‡ Faucherea sp., Symphonia sp., Pandanus sp.	BRLU
Tropicos		Spirit Collection, Ambalabe 406510	Ambalabe Spirit Collection	Aeranthes filipes		-19.2	48.6	22	2	2020		ForÍt dense ‡ Faucherea sp., Pandanus sp.	K
Tropicos		Spirit Collection, Antananarivo 698956	Antananarivo Spirit Collection	Aeranthes filipes		-19.2	48.6	23	3	2020		ForÍt humide de moyenne altitude de Vohibe.	TAN
Gbif		Andriantiana, J.L. 4039	Andriantiana, J.L.; Sieder, A.	Aeranthes grandiflora	Fianarantsoa, Mananjary, 2 Stunden mit Moterboot (ca. 80 km) nach Ambahy.	-20.8	48.5	13	1	2007		Wald stand bis 30 cm under Wasser	K	K000396321
Tropicos		Antilahimena, P. 8210	P. Antilahimena	Aeranthes grandiflora	Brickaville, Anjahamamy, Anivoranokely, Fokontany Fetraomby, on road to Fetraomby.	-18.7	49	6	2	2012			MO, TAN	& MO-3060478
Gbif		Bernier, M. 350	Bernier, M.	Aeranthes grandiflora	Dans les montagnes Anbouitch [Ambohitra, Montagne d'Ambre], Diégo-Suarez	-12.6	49.2			1835			P	P00326012
Gbif		Bosser, J.M. 16102	Bosser, J.M.	Aeranthes grandiflora	Madagascar								P	P00326004
Gbif		Bosser, J.M. 18958	Bosser, J.M.	Aeranthes grandiflora	Foret à l'Est de basse altitude				1	1964			P	P00375475
Gbif		Chase, M.W. 86184	Chase, M.W.	Aeranthes grandiflora				2	10	1986			K	74852
Gbif		Decary, R. 9994	Decary, R.	Aeranthes grandiflora	Fort-Dauphin, Pic Saint Louis	-25.1	47	3	7	1932			P	P00326003
Tropicos		Dumetz, N. 1227	Nicolas Dumetz	Aeranthes grandiflora	Préfecture de Tôlan|2aro (Fort-Dauphin); plage de Mandena.	-25	47.1	23	1	1990			MO
Tropicos		Herb, * 1	HERB	Aeranthes grandiflora	Ambila.	-18.9	49.2
Tropicos		Herb. Jard. Bot. Tana 2345	Herb. Jard. Bot. Tan.	Aeranthes grandiflora				22	2	1936		ombrière	TAN
Tropicos		Herbier, Institut Scientifique, Madagascar 1	Herbier, Institut Scientifique, Madagascar	Aeranthes grandiflora	Ambila	-18.9	49.2
Gbif		Jonsson, L. 1041	Jonsson, L.	Aeranthes grandiflora				14	3	1978			K	44788
Gbif		Mason, L.M. 1100	Mason, L.M.	Aeranthes grandiflora									K	39191
Gbif		Mason, L.M. 139	Mason, L.M.	Aeranthes grandiflora									K	39267
Gbif		Mason, L.M. 49	Mason, L.M.	Aeranthes grandiflora									K	38488
Tropicos		McPherson, G. 14875	Gordon McPherson	Aeranthes grandiflora	Fort Dauphin (Tôlan|2aro) region, NE of town in forest called Mandena; along coast in open low forest just back of bare sand. With N. Dumetz & R. Rabevohitra.	-25	47	23	1	1990			MO	MO-3022991
Gbif		McWhirter, J.H. 7	McWhirter, J.H.	Aeranthes grandiflora									K	40659
Tropicos		Nusbaumer, L.P.G. 1453	L. Nusbaumer & P. Ranirison	Aeranthes grandiflora	Daraina, forêt de Bekaraoka, partie nord.	-13.3	49.8	3	2	2005		Forêt sempervirente d'arête.	G
Gbif		Perrier de la Bâthie, H. 16013	Perrier de la Bâthie, H.	Aeranthes grandiflora	Forêt littorale orientale près de Tamatave				2	1924			P	P00326007
Tropicos		Rabehevitra, D. 1339	David Rabehevitra, E. Ramisy & Armand Randrianasolo	Aeranthes grandiflora	Fivondronana: Toliara, Fivondronana: Taolagnaro, Firaisana: Manambaro, Fokontany: Ambovo. Forêt littorale semi-sèche de Petriky. Echantillon préservé en alcool.	-25.1	46.9	25	11	2004			MO, P, TEF
Tropicos		Rabevohitra, R. 2189	Raymond Rabevohitra	Aeranthes grandiflora	Préfecture de Tôlan|2aro (Fort Dauphin); Pointe d'Evatra au bord de la mer.	-25	47.1	23	1	1990			MO
Tropicos		Rauh, W. sn1	Werner Rauh	Aeranthes grandiflora	Côte Est				9	1959
Tropicos		Razakamalala, R. 2195	Richard Razakamalala & et al.	Aeranthes grandiflora	Région Atsimo-Atsinana, district Farafangana, commune Ankarana, Antakohandro, Réserve Spéciale de Manombo, parcelle II. Forêt littorale sur sable. Echantillons préservés en alcool. Récolté avec N. Rakotonirina, F. Rambo& M.A. Norolalao.	-23.1	47.8	20	9	2005			MO, TAN
Tropicos		Razakamalala, R. 4188	Richard Razakamalala & et al.	Aeranthes grandiflora	Anosy, Taolagnaro, Iaboko. Forêt d'Ampasina. Echantillons préservés en alcool. Récoltés avec F. Randriatafika, R. Ramison & B. Mara.	-24.6	47.2	3	4	2008			TAN
Gbif		Robinson, A. 1257	Robinson, A.	Aeranthes grandiflora	Brickaville	-18.4	48.8		1	1961			P	P00375476
Tropicos		Sieder, A. 4039	A. Sieder, P. Stütz & Jacky Andriantiana	Aeranthes grandiflora	Wald stand bis 30 cm unter Wasser.	-20.8	48.5	13	1	2007		White sand forest.	WU
Tropicos		Spirit Collection, Antananarivo 518332	Antananarivo Spirit Collection	Aeranthes grandiflora	Mont Vatovavy: RÈgion Vatovavy Fitovinany, District Mananjary, Commune Kianjavato.	-21.5	48	15	1	2019		ForÍt humide de basse altitude ‡ Tambourissa sp.,	TAN
Tropicos		Spirit Collection, Antananarivo 625507	Antananarivo Spirit Collection	Aeranthes grandiflora		-22.8	47.2	7	1	2020		ForÍt dense marÈcageuse ‡ Eugenia sp. et Pandanus sp.	TAN
Tropicos		Spirit Collection, Antananarivo 626341	Antananarivo Spirit Collection	Aeranthes grandiflora		-19.5	47.9	7	1	2020		Bas fond, humide ÈclairÈ, ForÍt ‡ Pauridiantha, Grewia.	TAN
Tropicos		Spirit Collection, Antananarivo 6299641	Antananarivo Spirit Collection	Aeranthes grandiflora		-16.9	49.8	3	2	2020		FÙret dÈgradÈ a Eugenia sp et Uapacca sp.	TAN
Tropicos		Spirit Collection, Antananarivo 6339592	Antananarivo Spirit Collection	Aeranthes grandiflora		-16.9	49.8	7	2	2020		FÙret dÈgradÈ a Eugenia sp et Uapacca sp.	TAN
Tropicos		Spirit Collection, Antananarivo 6438231	Antananarivo Spirit Collection	Aeranthes grandiflora		-16.9	49.8	13	2	2020		ForÍt ‡ canopÈe ouverte, a Uapacca sp.	TAN
Tropicos		Spirit Collection, Antananarivo 6448231	Antananarivo Spirit Collection	Aeranthes grandiflora		-16.9	49.8	13	2	2020		ForÍt ‡ canopÈe ouverte, a Uapacca sp.	MO
Tropicos		Spirit Collection, Antananarivo 6509642	Antananarivo Spirit Collection	Aeranthes grandiflora		-16.9	49.8	21	2	2020		FÙret dÈgradÈ a Eugenia sp et Uapacca sp.	MO
Tropicos		Spirit Collection, Antananarivo 6729511	Antananarivo Spirit Collection	Aeranthes grandiflora		-16.9	49.8	2	3	2020		ForÍt a Erica sp. sur sable blanc.	TAN
Tropicos		Spirit Collection, Antananarivo 6908232	Antananarivo Spirit Collection	Aeranthes grandiflora		-16.9	49.8	9	3	2020		ForÍt ‡ canopÈe ouverte, a Uapacca sp.	BRLU
Tropicos		Bosser, J.M. 16393	Jean M. Bosser	Aeranthes laxiflora	Tampoketsa d'Ankazobe	-18	47.2		10	1962		Forêt d'altitude	TAN
Tropicos		Granier, * 0	* GRANIER	Aeranthes laxiflora	Bassin de la Matsiatra	-21.5	45.6			1964			P
Gbif		Herb. Jard. Bot. Tana 706	Herb. Jard. Bot. Tana	Aeranthes laxiflora	Mandraka [? douteux, J. Bosser]	-19	48						P	P00323091
Gbif		Herb. Jard. Bot. Tana 716	Herb. Jard. Bot. Tana	Aeranthes laxiflora	Andringitra	-22.3	47						P	P00323090
Tropicos		Labat, J.-N. 3025	J.-N. Labat	Aeranthes laxiflora	Ambositra, Ambohimanjaka, Forêt classé d'Analabe, à l'extrème sud du massif de l'Ibity. Sol noir forestier	-20.3	47.1		3	1999		Forêt de montagne.	P, TAN
Tropicos		Millot, J. 716	Jacques Millot	Aeranthes laxiflora	Andringitra	-22.3	47						TAN
Tropicos		Perrier de la Bâthie, H. 14572	H. Perrier de la Bâthie	Aeranthes laxiflora	Massif d'Andringitra, forêt à sous-bois herbacé, vers 1500 m altitude.	-22.3	47		2	1922
Tropicos		Perrier de la Bâthie, H. 15722	H. Perrier de la Bâthie	Aeranthes laxiflora	Mont Tsratanana	-14	48.9		1	1923			P
Tropicos		Razakamalala, R. 3099	Richard Razakamalala & et al.	Aeranthes laxiflora	Antsiranana, Sava, Sambava, Bevontro, Tsaratanana, Morafeno. Forêt d'Antsahandroboka, située à 10 km de Morafeno. Récoltés avec C. Rakotovao & D. Ravelonarivo.	-14.2	49.4	6	2	2006			MO, P, TAN	MO-3022989
Tropicos		Bosser, J.M. 16464	Jean M. Bosser	Aeranthes leandriana	Tampoketsa d'Ankazobe, vestige forestier.	-18	47.2		11	1962
Gbif		Saboureau, P. 567	Saboureau, P.	Aeranthes leandriana	Tampoketsa	-18	47.2						P	P00323088
Tropicos	yes	Spirit Collection, Antananarivo 13135	Antananarivo Spirit Collection	Aeranthes leandriana	Andranofeno - sud, Commune Firarazana, District Ankazobe.	-18.1	47.2	5	1	2015		Forêt galérie à Pandanus sp., Ophiocolea sp.	BRLU
Tropicos	yes	Spirit Collection, Antananarivo 26135	Antananarivo Spirit Collection	Aeranthes leandriana	Andranofeno - sud, Commune Firarazana, District Ankazobe.	-18.1	47.2	19	1	2015		Forêt galérie à Pandanus sp., Ophiocolea sp.	K
Tropicos	yes	Spirit Collection, Antananarivo 387135	Antananarivo Spirit Collection	Aeranthes leandriana	Andranofeno - sud, Commune Firarazana, District Ankazobe.	-18.1	47.2	14	11	2017		ForÍt galÈrie ‡ Pandanus sp., Ophiocolea sp.	P
Tropicos	yes	Spirit Collection, Antananarivo 416135	Antananarivo Spirit Collection	Aeranthes leandriana	Andranofeno - sud, Commune Firarazana, District Ankazobe.	-18.1	47.2	5	12	2017		ForÍt galÈrie ‡ Pandanus sp., Ophiocolea sp.	TAN
Tropicos		Spirit Collection, Antananarivo 8135	Antananarivo Spirit Collection	Aeranthes leandriana	Andranofeno - sud, Commune Firarazana, District Ankazobe.	-18.1	47.2	30	12	2014		Forêt galérie à Pandanus sp., Ophiocolea sp.	TAN
Tropicos	yes	Spirit Collection, Antananarivo 9135	Antananarivo Spirit Collection	Aeranthes leandriana	Andranofeno - sud, Commune Firarazana, District Ankazobe.	-18.1	47.2	30	12	2014		Forêt galérie à Pandanus sp., Ophiocolea sp.	MO
Gbif		Chase, M.W. 14643	Chase, M.W.	Aeranthes moratii	Masoala Peninsula, Ambanizana, W coast of Masoala.	-15.6	50						K	71078
Gbif		Lance, K. 113	Lance, K.	Aeranthes moratii	Masoala Pen.Ambanizana	-15.6	50			1994			K	61212
Tropicos		Morat, P. 2835	Philippe Morat	Aeranthes moratii	Sambava	-14.3	50.2
Tropicos		Rasoafaranaivo, M.H. 220	M. H. Rasoafaranaivo	Aeranthes moratii	Sava, Vohémar, Vohimarina, Fanambana, Antsatoby. Formation saxicole. Echatillons préservés en alcool. Récolté avec Poussy & Jao Hindy.	-13.7	50	4	7	2007			MO, TAN
Tropicos		Bosser, J.M. 20009	Jean M. Bosser	Aeranthes multinodis	'Lac Tsiazompaniry, forêt ombrophile d'altitude	-19.3	48		3	1970			P
Tropicos		Andrianjafy, N.M. 869	N.M. Andrianjafy & et al.	Aeranthes neoperrieri	Fianarantsoa, Iakora, Begogo, Bekora, forêt de Sahalava au Sud de village de Androizaha. Forêt dense humide. Récolté avec M. Ramanantsoa, P. Resabo, D. Razafindraibe & Boba KIDAMAOLY.	-23.6	46.6	2	2	2005			MO, P, TAN
Tropicos		Andriantiana, J.L. 438	Jacky Andriantiana	Aeranthes neoperrieri	Alaotra Mangoro, Moramanga, Andasibe, Menalamba, Ambatovy. Forêt de Berano.	-18.9	48.4	21	9	2008			MO, P, TAN	MO-3022981
Tropicos		Antilahimena, P. 6516	P. Antilahimena & et al.	Aeranthes neoperrieri	Alaotra Mangoro, Moramanga, Ambatovy. Ampirarazona forest. Collected with M. Randrianarivony, M. Ratovomanana, B.A. Ratodimanana & F. Edmond.	-18.9	48.4	25	9	2008			MO, TAN
Tropicos		Antilahimena, P. 6603	P. Antilahimena & et al.	Aeranthes neoperrieri	Alaotra Mangoro, Moramanga, Ambohibary, Ampitambe, Ambatovy. Ambohitsoa forest. Collected with M. Ratovomanana, B.A. Ratodimanana, M. Randrianarivony, F. Edmond & N. Lachezar.	-18.9	48.3	7	10	2008			TAN
Tropicos		Antilahimena, P. 6843	P. Antilahimena & et al.	Aeranthes neoperrieri	Alaotra Mangoro, Moramanga, Ambohibary, Ampitambe. Ambatovy forest, Ambatomainty. Collected with M. Ratolojanahary, B.A. Ratodimanana, M. Randrianarivony, M. Ratovomanana & F. Edmond.	-18.9	48.3	10	11	2008			TAN
Tropicos		Antilahimena, P. 7899	P. Antilahimena, Félix Edmond, Hanta Razafindraibe, H. Rasoazanany & Félix, Randrimitantsoa Jean	Aeranthes neoperrieri	Moramanga, Ambohibary, Ampitambe, Ambatovy, Antsampandranobe. Site (parcelle) 49.	-18.9	48.4	28	10	2011			TAN
Tropicos		Antilahimena, P. 7906	P. Antilahimena, V. Razafindrahaja, Félix, Randrimitantsoa Jean, Sennen Randrianasolo & Joharintsoa Aina Ramahenina	Aeranthes neoperrieri	Moramanga, Ambohibary, Ampitambe, Ambatovy, Mahatakatra forest. Parcelle 48.	-18.9	48.4	2	11	2011		Zonal forest.	TAN
Tropicos		Antilahimena, P. 8760	P. Antilahimena, V. Razafindrahaja, Félix Edmond, Joharintsoa Aina Ramahenina & Rabarison, Honoré	Aeranthes neoperrieri	District Moramanga, Commune Andasibe, Fokontany Falierana. Parc National Mantadia. Betaolana stream.	-18.9	48.5	13	12	2013		Evergreen forest. Mossy humid.	MO, TAN
Tropicos		Bosser, J.M. 13274	Jean M. Bosser	Aeranthes neoperrieri	Sandrangato, route Moramanga, forêt ombrophile de moyenne altitude.	-19.2	48.3			1959
Tropicos		Bosser, J.M. 17254	Jean M. Bosser	Aeranthes neoperrieri	'Route Moramanga-Anosibe, forêt ombrophile d'altitude	-19.3	48.3		10	1963			P
Tropicos		Herb. Jard. Bot. Tana 1075	Herb. Jard. Bot. Tan.	Aeranthes neoperrieri									TAN
Tropicos		Parc Ankenjana, Ambatovy 16	Parc d'Ankenjana	Aeranthes neoperrieri	Ambatovy: Région Alaotra-Mangoro, District Moramanga.	-18.9	48.4	15	11	2011		Forêt humide de moyenne altitude.	TAN
Tropicos		Parc Ankenjana, Ambatovy 8	Parc d'Ankenjana	Aeranthes neoperrieri	Ambatovy: Région Alaotra-Mangoro, District Moramanga.	-18.9	48.4	12	9	2011		Forêt humide de moyenne altitude.	TAN
Tropicos		Rakotondrajaona, R. 562	Roland Rakotondrajaona	Aeranthes neoperrieri	Alaotra Mangoro, Moramanga, Ambohibary, Ampitambe. Forêt humide de moyenne altitude, zone de conservation d'Ambatovy.	-18.9	48.4	23	9	2008			TAN
Tropicos		Rakotondrajaona, R. 662	Roland Rakotondrajaona	Aeranthes neoperrieri	Alaotra Mangoro, Moramanga, Ambohibary, Ampitambe. Forêt humide de moyenne altitude d'Ambatovy, zone de conservation. Récoltés avec M. Ratolojanahary, H. Raveloniaina & J. Mamitiana.	-18.9	48.4	15	10	2008			TAN
Tropicos		Ramahenina, J.A. 55	Joharintsoa Aina Ramahenina, Félix Edmond & Charles Rakotovao	Aeranthes neoperrieri	Alaotra Mangoro, Moramanga, Ambohibary, Ambatovy, Sahaevo. Sur la piste vers transect 10.	-18.9	48.3	22	10	2011			MO, TAN
Tropicos		Razafindraibe, H. 504	Hanta Razafindraibe, H. Rasoazanany, Ratolojanahary Tafita & Rakotondravelo, Alfred	Aeranthes neoperrieri	District Moramanga, Commune Andasibe, Réserve Spéciale Analamazaotra, Site carrière de sable.	-19	48.5	11	12	2013			TAN
Tropicos		Spirit Collection, Ambalabe 127291	Ambalabe Spirit Collection	Aeranthes neoperrieri	Piste vers Tsitondroina Antenanala, ForÍt de Vohibe Commune Ambalabe, District Vatomandry.	-19.2	48.6	25	4	2016		ForÍt humide de basse altitude ‡ Canarium, Calophyllum, Faucherea.	TAN
Tropicos		Spirit Collection, Ambatovy 1023588	Ambatovy Spirit Collection	Aeranthes neoperrieri	Ambatovy: Région Alaotra-Mangoro, District Moramanga.	-18.9	48.4	30	9	2013		Forêt dense à Ocotea sp	TAN
Tropicos	yes	Spirit Collection, Ambatovy 10292284	Ambatovy Spirit Collection	Aeranthes neoperrieri	Ambatovy: Région Alaotra-Mangoro, District Moramanga.	-18.9	48.4	8	10	2013		Forêt dense à Leptolaena pauciflora, Ocotea racemosa	P
Tropicos	yes	Spirit Collection, Ambatovy 10302284	Ambatovy Spirit Collection	Aeranthes neoperrieri	Ambatovy: Région Alaotra-Mangoro, District Moramanga.	-18.9	48.4	8	10	2013		Forêt dense à Leptolaena pauciflora, Ocotea racemosa	BRLU
Tropicos	yes	Spirit Collection, Ambatovy 104222814	Ambatovy Spirit Collection	Aeranthes neoperrieri	Ambatovy: Région Alaotra-Mangoro, District Moramanga.	-18.9	48.4	8	10	2013		Forêt dense à Leptolaena pauciflora, Ocotea racemosa	BRLU
Tropicos	yes	Spirit Collection, Ambatovy 104322812	Ambatovy Spirit Collection	Aeranthes neoperrieri	Ambatovy: Région Alaotra-Mangoro, District Moramanga.	-18.9	48.4	8	10	2013		Forêt dense à Leptolaena pauciflora, Ocotea racemosa	K
Tropicos	yes	Spirit Collection, Ambatovy 10441862	Ambatovy Spirit Collection	Aeranthes neoperrieri	Ambatovy: Région Alaotra Mangoro, District Moramanga.	-18.9	48.4	8	10	2013		Forêt dense à Leptolaena pauciflora, Ocotea racemosa	MO
Tropicos	yes	Spirit Collection, Ambatovy 10812287	Ambatovy Spirit Collection	Aeranthes neoperrieri	Ambatovy: Région Alaotra-Mangoro, District Moramanga.	-18.9	48.4	16	10	2013		Forêt dense à Leptolaena pauciflora, Ocotea racemosa	MO
Tropicos	yes	Spirit Collection, Ambatovy 110721031	Ambatovy Spirit Collection	Aeranthes neoperrieri	Ambatovy: Région Alaotra-Mangoro, District Moramanga.	-18.9	48.4	18	10	2013		Forêt dense à Beilschmiedia sary, Albizia gummifera.	MO
Tropicos	yes	Spirit Collection, Ambatovy 114222814	Ambatovy Spirit Collection	Aeranthes neoperrieri	Ambatovy: Région Alaotra-Mangoro, District Moramanga.	-18.9	48.4	21	10	2013		Forêt dense à Leptolaena pauciflora, Ocotea racemosa	TAN
Tropicos	yes	Spirit Collection, Ambatovy 11432285	Ambatovy Spirit Collection	Aeranthes neoperrieri	Ambatovy: Région Alaotra-Mangoro, District Moramanga.	-18.9	48.4	21	10	2013		Forêt dense à Leptolaena pauciflora, Ocotea racemosa	MO
Tropicos	yes	Spirit Collection, Ambatovy 119212501	Ambatovy Spirit Collection	Aeranthes neoperrieri	Ambatovy: Région Alaotra-Mangoro, District Moramanga.	-18.9	48.4	23	10	2013		Forêt dense à Ocotea racemosa, Leptolaena sp, Uapaca thouarsii.	MO
Tropicos	yes	Spirit Collection, Ambatovy 11964638	Ambatovy Spirit Collection	Aeranthes neoperrieri	Ambatovy: Région Alaotra-Mangoro, District Moramanga.	-18.9	48.4	28	10	2013		Forêt dense à Macaranga sp, Chrysophyllum boivinianum, Brachylaena sp	BRLU
Tropicos	yes	Spirit Collection, Ambatovy 12203244	Ambatovy Spirit Collection	Aeranthes neoperrieri	Ambatovy: Région Alaotra-Mangoro, District Moramanga.	-18.9	48.4	29	10	2013		Forêt dense à Dombeya sp, Rhus thouarsii, Uapaca sp	K
Tropicos	yes	Spirit Collection, Ambatovy 12234632	Ambatovy Spirit Collection	Aeranthes neoperrieri	Ambatovy: Région Alaotra-Mangoro, District Moramanga.	-18.9	48.4	29	10	2013		Forêt dense à Macaranga sp, Chrysophyllum boivinianum, Brachylaena sp	TAN
Tropicos	yes	Spirit Collection, Ambatovy 123518263	Ambatovy Spirit Collection	Aeranthes neoperrieri	Ambatovy: Region Alaotra Mangoro, District Moramanga.	-18.9	48.4	31	10	2013		Foret dense a Uapaca thouarsii, Leptolaena sp.	BRLU
Tropicos		Spirit Collection, Ambatovy 124013052	Ambatovy Spirit Collection	Aeranthes neoperrieri	Ambatovy: Région Alaotra-Mangoro, District Moramanga.	-18.9	48.3	13	11	2013		Forêt dense à Leptolaena sp, Uapaca sp.	TAN
Tropicos	yes	Spirit Collection, Ambatovy 12504965	Ambatovy Spirit Collection	Aeranthes neoperrieri	Ambatovy: Région Alaotra-Mangoro, District Moramanga.	-18.9	48.4	14	11	2013		Forêt dense à Macaranga sp, Chrysophyllum boivinianum, Brachylaena sp	MO
Tropicos	yes	Spirit Collection, Ambatovy 12641862	Ambatovy Spirit Collection	Aeranthes neoperrieri	Ambatovy: Région Alaotra Mangoro, District Moramanga.	-18.9	48.4	27	11	2013		Forêt dense à Leptolaena pauciflora, Ocotea racemosa	K
Tropicos	yes	Spirit Collection, Ambatovy 16211863	Ambatovy Spirit Collection	Aeranthes neoperrieri	Ambatovy: Région Alaotra Mangoro, District Moramanga.	-18.9	48.4	14	7	2014		Forêt dense à Leptolaena pauciflora, Ocotea racemosa	MO
Tropicos	yes	Spirit Collection, Ambatovy 1643588	Ambatovy Spirit Collection	Aeranthes neoperrieri	Ambatovy: Région Alaotra-Mangoro, District Moramanga.	-18.9	48.4	24	7	2014		Forêt dense à Ocotea sp	MO
Tropicos		Spirit Collection, Ambatovy 16863572	Ambatovy Spirit Collection	Aeranthes neoperrieri	Ambatovy: Région Alaotra Mangoro, District Moramanga.	-18.8	48.4	18	9	2014		Forêt dense à Uapaca densifolia, Syzygium emirnense, Syzygium sp.	TAN
Tropicos		Spirit Collection, Ambatovy 17217131	Ambatovy Spirit Collection	Aeranthes neoperrieri	Ambatovy: Région Alaotra-Mangoro, District Moramanga.	-18.9	48.4	23	9	2014		Un arbre tombé près d'Ankenjana (Fotona).	TAN
Tropicos	yes	Spirit Collection, Ambatovy 17227131	Ambatovy Spirit Collection	Aeranthes neoperrieri	Ambatovy: Région Alaotra-Mangoro, District Moramanga.	-18.9	48.4	23	9	2014		Un arbre tombé près d'Ankenjana (Fotona).	MO
Tropicos	yes	Spirit Collection, Ambatovy 17237131	Ambatovy Spirit Collection	Aeranthes neoperrieri	Ambatovy: Région Alaotra-Mangoro, District Moramanga.	-18.9	48.4	23	9	2014		Un arbre tombé près d'Ankenjana (Fotona).	BRLU
Tropicos		Spirit Collection, Ambatovy 175439851	Ambatovy Spirit Collection	Aeranthes neoperrieri	Ambatovy: Région Alaotra Mangoro, District Moramanga.	-18.9	48.4	29	9	2014		Forêt dense à Uapaca densifolia, Sarcolaena oblongifolia, Beilschmiedia sary.	TAN
Tropicos		Spirit Collection, Ambatovy 176623832	Ambatovy Spirit Collection	Aeranthes neoperrieri	Ambatovy: Région Alaotra Mangoro, District Moramanga.	-18.9	48.4	29	9	2014		Forêt dense à Erythroxylum ferrugineum, Dilobeia thouarsii, Canarium madagascariense.	TAN
Tropicos	yes	Spirit Collection, Ambatovy 17803241	Ambatovy Spirit Collection	Aeranthes neoperrieri	Ambatovy: Région Alaotra-Mangoro, District Moramanga.	-18.9	48.4	30	9	2014		Forêt dense à Dombeya sp, Rhus thouarsii, Uapaca sp	TAN
Tropicos	yes	Spirit Collection, Ambatovy 178522811	Ambatovy Spirit Collection	Aeranthes neoperrieri	Ambatovy: Région Alaotra-Mangoro, District Moramanga.	-18.9	48.4	30	9	2014		Forêt dense à Leptolaena pauciflora, Ocotea racemosa	P
Tropicos	yes	Spirit Collection, Ambatovy 178922812	Ambatovy Spirit Collection	Aeranthes neoperrieri	Ambatovy: Région Alaotra-Mangoro, District Moramanga.	-18.9	48.4	30	9	2014		Forêt dense à Leptolaena pauciflora, Ocotea racemosa	TAN
Tropicos	yes	Spirit Collection, Ambatovy 179022812	Ambatovy Spirit Collection	Aeranthes neoperrieri	Ambatovy: Région Alaotra-Mangoro, District Moramanga.	-18.9	48.4	30	9	2014		Forêt dense à Leptolaena pauciflora, Ocotea racemosa	MO
Tropicos	yes	Spirit Collection, Ambatovy 18001863	Ambatovy Spirit Collection	Aeranthes neoperrieri	Ambatovy: Région Alaotra Mangoro, District Moramanga.	-18.9	48.4	30	9	2014		Forêt dense à Leptolaena pauciflora, Ocotea racemosa	TAN
Tropicos	yes	Spirit Collection, Ambatovy 18013244	Ambatovy Spirit Collection	Aeranthes neoperrieri	Ambatovy: Région Alaotra-Mangoro, District Moramanga.	-18.9	48.4	30	9	2014		Forêt dense à Dombeya sp, Rhus thouarsii, Uapaca sp	MO
Tropicos		Spirit Collection, Ambatovy 180538241	Ambatovy Spirit Collection	Aeranthes neoperrieri	Ambatovy: Région Alaotra Mangoro, District Moramanga.	-18.9	48.3	1	10	2014		Forêt dense à Leptolaena pauciflora, Sarcolaena oblongifolia.	TAN
Tropicos		Spirit Collection, Ambatovy 182635065	Ambatovy Spirit Collection	Aeranthes neoperrieri	Ambatovy: Région Alaotra Mangoro, District Moramanga.	-18.9	48.4	14	10	2014		Forêt dense à Leptolaena pauciflora, Tina striata, Ocotea racemosa, Beilschmiedia sary.	TAN
Tropicos	yes	Spirit Collection, Ambatovy 182735065	Ambatovy Spirit Collection	Aeranthes neoperrieri	Ambatovy: Région Alaotra Mangoro, District Moramanga.	-18.9	48.4	14	10	2014		Forêt dense à Leptolaena pauciflora, Tina striata, Ocotea racemosa, Beilschmiedia sary.	MO
Tropicos	yes	Spirit Collection, Ambatovy 182835065	Ambatovy Spirit Collection	Aeranthes neoperrieri	Ambatovy: Région Alaotra Mangoro, District Moramanga.	-18.9	48.4	14	10	2014		Forêt dense à Leptolaena pauciflora, Tina striata, Ocotea racemosa, Beilschmiedia sary.	BRLU
Tropicos	yes	Spirit Collection, Ambatovy 182935065	Ambatovy Spirit Collection	Aeranthes neoperrieri	Ambatovy: Région Alaotra Mangoro, District Moramanga.	-18.9	48.4	14	10	2014		Forêt dense à Leptolaena pauciflora, Tina striata, Ocotea racemosa, Beilschmiedia sary.	K
Tropicos		Spirit Collection, Ambatovy 184229771	Ambatovy Spirit Collection	Aeranthes neoperrieri	Ambatovy: Région Alaotra Mangoro, District Moramanga.	-18.9	48.4	14	10	2014		Forêt dense à Asteropeia micraster, Uapaca thouarsii, Syzygium emirnense, Ocotea racemosa.	TAN
Tropicos		Spirit Collection, Ambatovy 18452016	Ambatovy Spirit Collection	Aeranthes neoperrieri	Ambatovy: Région Alaotra-Mangoro, District Moramanga.	-18.9	48.4	14	10	2014		Forêt dense à Leptolaena pauciflora, Faucherea thouvenotii, Erythroxylum ferrugineum.	TAN
Tropicos		Spirit Collection, Ambatovy 1852611	Ambatovy Spirit Collection	Aeranthes neoperrieri	Ambatovy: Région Alaotra-Mangoro, District Moramanga.	-18.9	48.3	15	10	2014		Forêt dense à Syzygium emirnense, Zanthoxylum madagascariense, Cryptocarya sp, Pandanus sp	TAN
Tropicos	yes	Spirit Collection, Ambatovy 1853611	Ambatovy Spirit Collection	Aeranthes neoperrieri	Ambatovy: Région Alaotra-Mangoro, District Moramanga.	-18.9	48.3	15	10	2014		Forêt dense à Syzygium emirnense, Zanthoxylum madagascariense, Cryptocarya sp, Pandanus sp	P
Tropicos	yes	Spirit Collection, Ambatovy 186646310	Ambatovy Spirit Collection	Aeranthes neoperrieri	Ambatovy: Région Alaotra-Mangoro, District Moramanga.	-18.9	48.4	15	10	2014		Forêt dense à Macaranga sp, Chrysophyllum boivinianum, Brachylaena sp	BRLU
Tropicos	yes	Spirit Collection, Ambatovy 18861863	Ambatovy Spirit Collection	Aeranthes neoperrieri	Ambatovy: Région Alaotra Mangoro, District Moramanga.	-18.9	48.4	16	10	2014		Forêt dense à Leptolaena pauciflora, Ocotea racemosa	BRLU
Tropicos		Spirit Collection, Ambatovy 18871863	Ambatovy Spirit Collection	Aeranthes neoperrieri	Ambatovy: Région Alaotra Mangoro, District Moramanga.	-18.9	48.4	16	10	2014		Forêt dense à Leptolaena pauciflora, Ocotea racemosa
Tropicos	yes	Spirit Collection, Ambatovy 1893766	Ambatovy Spirit Collection	Aeranthes neoperrieri	Ambatovy: Région Alaotra-Mangoro, District Moramanga.	-18.9	48.3	16	10	2014		Forêt dense à Asteropeia sp, Uapaca sp, Leptolaena sp	TAN
Tropicos	yes	Spirit Collection, Ambatovy 19023242	Ambatovy Spirit Collection	Aeranthes neoperrieri	Ambatovy: Région Alaotra-Mangoro, District Moramanga.	-18.9	48.4	16	10	2014		Forêt dense à Dombeya sp, Rhus thouarsii, Uapaca sp	P
Tropicos	yes	Spirit Collection, Ambatovy 192912163	Ambatovy Spirit Collection	Aeranthes neoperrieri	Ambatovy: Région Alaotra-Mangoro, District Moramanga.	-18.9	48.3	20	10	2014		Forêt dense à Syzygium emirnense, Ocotea racemosa, Chrysophyllum boivinianum.	BRLU
Tropicos		Spirit Collection, Ambatovy 195729072	Ambatovy Spirit Collection	Aeranthes neoperrieri	Ambatovy: Région Alaotra Mangoro, District Moramanga.	-18.9	48.4	31	10	2014		Forêt dense à Asteropeia micraster, Uapaca thouarsii, Syzygium emirnense, Ocotea racemosa.	TAN
Tropicos	yes	Spirit Collection, Ambatovy 19811251	Ambatovy Spirit Collection	Aeranthes neoperrieri	Ambatovy: Région Alaotra-Mangoro, District Moramanga.	-18.9	48.4	31	10	2014		Forêt dense à Ocotea racemosa, Leptolaena sp, Uapaca thouarsii.	BRLU
Tropicos	yes	Spirit Collection, Ambatovy 19972285	Ambatovy Spirit Collection	Aeranthes neoperrieri	Ambatovy: Région Alaotra-Mangoro, District Moramanga.	-18.9	48.4	6	11	2014		Forêt dense à Leptolaena pauciflora, Ocotea racemosa	BRLU
Tropicos		Spirit Collection, Ambatovy 202244812	Ambatovy Spirit Collection	Aeranthes neoperrieri	Ambatovy: Région Alaotra Mangoro, District Moramanga.	-18.9	48.4	10	11	2014		Forêt dense à Leptolaena pauciflora, Uapaca densifolia.	TAN
Tropicos		Spirit Collection, Ambatovy 204546131	Ambatovy Spirit Collection	Aeranthes neoperrieri	Ambatovy: Région Alaotra Mangoro, District Moramanga.	-18.9	48.4	14	11	2014		Forêt dense à Ocotea racemosa, Schefflera sp.	TAN
Tropicos		Spirit Collection, Ambatovy 204845671	Ambatovy Spirit Collection	Aeranthes neoperrieri	Ambatovy: Région Alaotra Mangoro, District Moramanga.	-18.9	48.3	17	11	2014		Forêt dense à Leptolaena pauciflora, Uapaca densifolia, Chrysophyllum boivinianum.	TAN
Tropicos	yes	Spirit Collection, Ambatovy 24642106	Ambatovy Spirit Collection	Aeranthes neoperrieri	Ambatovy: Région Alaotra-Mangoro, District Moramanga.	-18.9	48.4	29	4	2015		Forêt dense à Beilschmiedia sary, Albizia gummifera.	MO
Tropicos		Spirit Collection, Ambatovy 25105641	Ambatovy Spirit Collection	Aeranthes neoperrieri	Ambatovy: Région Alaotra Mangoro, District Moramanga.	-18.9	48.4	7	8	2015		Forêt dense à Leptolaena pauciflora, Tina striata, Ocotea racemosa, Beilschmiedia sary.	TAN
Tropicos		Spirit Collection, Ambatovy 25115333	Ambatovy Spirit Collection	Aeranthes neoperrieri	Ambatovy: Région Alaotra Mangoro, District Moramanga.	-18.8	48.4	13	8	2015		Forêt dense à Uapaca densifolia, Syzygium emirnense, Syzygium sp.	TAN
Tropicos		Spirit Collection, Ambatovy 25172875	Ambatovy Spirit Collection	Aeranthes neoperrieri	Ambatovy: Région Alaotra Mangoro, District Moramanga.	-18.9	48.4	28	8	2015		Forêt dense à Erythroxylum ferrugineum, Dilobeia thouarsii, Canarium madagascariense.	TAN
Tropicos	yes	Spirit Collection, Ambatovy 252512163	Ambatovy Spirit Collection	Aeranthes neoperrieri	Ambatovy: Région Alaotra-Mangoro, District Moramanga.	-18.9	48.3	25	9	2013		Forêt dense à Syzygium emirnense, Ocotea racemosa, Chrysophyllum boivinianum.	MO
Tropicos	yes	Spirit Collection, Ambatovy 252729072	Ambatovy Spirit Collection	Aeranthes neoperrieri	Ambatovy: Région Alaotra Mangoro, District Moramanga.	-18.9	48.4	28	8	2016		Forêt dense à Asteropeia micraster, Uapaca thouarsii, Syzygium emirnense, Ocotea racemosa.	MO
Tropicos	yes	Spirit Collection, Ambatovy 255419656	Ambatovy Spirit Collection	Aeranthes neoperrieri	Ambatovy: Région Alaotra-Mangoro, District Moramanga.	-18.9	48.4	23	9	2015		Forêt dense à Uapaca thouarsii, Chrysophyllum boivinianum, Eugenia sp.	TAN
Tropicos	yes	Spirit Collection, Ambatovy 255519656	Ambatovy Spirit Collection	Aeranthes neoperrieri	Ambatovy: Région Alaotra-Mangoro, District Moramanga.	-18.9	48.4	23	9	2015		Forêt dense à Uapaca thouarsii, Chrysophyllum boivinianum, Eugenia sp.	MO
Tropicos		Spirit Collection, Ambatovy 257047472	Ambatovy Spirit Collection	Aeranthes neoperrieri	Ambatovy: Région Alaotra Mangoro, District Moramanga.	-18.9	48.4	24	9	2015		Forêt dense à Beilschmiedia sary, Ocotea racemosa.	TAN
Tropicos	yes	Spirit Collection, Ambatovy 257147472	Ambatovy Spirit Collection	Aeranthes neoperrieri	Ambatovy: Région Alaotra Mangoro, District Moramanga.	-18.9	48.4	24	9	2015		Forêt dense à Beilschmiedia sary, Ocotea racemosa.	MO
Tropicos		Spirit Collection, Ambatovy 258	Ambatovy Spirit Collection	Aeranthes neoperrieri	Ambatovy: Région Alaotra-Mangoro, District Moramanga.	-18.9	48.4	12	9	2011		Forêt humide de moyenne altitude.	TAN
Tropicos		Spirit Collection, Ambatovy 259546292	Ambatovy Spirit Collection	Aeranthes neoperrieri	Ambatovy: Région Alaotra Mangoro, District Moramanga.	-18.9	48.4	28	9	2015		Forêt dense à Beilschmiedia sary, Ocotea racemosa.	TAN
Tropicos	yes	Spirit Collection, Ambatovy 259646292	Ambatovy Spirit Collection	Aeranthes neoperrieri	Ambatovy: Région Alaotra Mangoro, District Moramanga.	-18.9	48.4	28	9	2015		Forêt dense à Beilschmiedia sary, Ocotea racemosa.	MO
Tropicos	yes	Spirit Collection, Ambatovy 261046293	Ambatovy Spirit Collection	Aeranthes neoperrieri	Ambatovy: Région Alaotra Mangoro, District Moramanga.	-18.9	48.4	30	9	2015		Forêt dense à Beilschmiedia sary, Ocotea racemosa.	P
Tropicos		Spirit Collection, Ambatovy 264746811	Ambatovy Spirit Collection	Aeranthes neoperrieri	Ambatovy: Région Alaotra Mangoro, District Moramanga.	-18.9	48.4	9	10	2015		Forêt dense à Chrysophyllum boivinianum, Beilschmiedia sary.	TAN
Tropicos	yes	Spirit Collection, Ambatovy 265746293	Ambatovy Spirit Collection	Aeranthes neoperrieri	Ambatovy: Région Alaotra Mangoro, District Moramanga.	-18.9	48.4	12	10	2015		Forêt dense à Beilschmiedia sary, Ocotea racemosa.	BRLU
Tropicos	yes	Spirit Collection, Ambatovy 265846293	Ambatovy Spirit Collection	Aeranthes neoperrieri	Ambatovy: Région Alaotra Mangoro, District Moramanga.	-18.9	48.4	12	10	2015		Forêt dense à Beilschmiedia sary, Ocotea racemosa.	K
Tropicos	yes	Spirit Collection, Ambatovy 26637131	Ambatovy Spirit Collection	Aeranthes neoperrieri	Ambatovy: Région Alaotra-Mangoro, District Moramanga.	-18.9	48.4	12	10	2015		Un arbre tombé près d'Ankenjana (Fotona).	K
Tropicos	yes	Spirit Collection, Ambatovy 266545672	Ambatovy Spirit Collection	Aeranthes neoperrieri	Ambatovy: Région Alaotra Mangoro, District Moramanga.	-18.9	48.3	24	9	2014		Forêt dense à Leptolaena pauciflora, Uapaca densifolia, Chrysophyllum boivinianum.	TAN
Tropicos		Spirit Collection, Ambatovy 267419656	Ambatovy Spirit Collection	Aeranthes neoperrieri	Ambatovy: Région Alaotra-Mangoro, District Moramanga.	-18.9	48.4	26	10	2015		Forêt dense à Uapaca thouarsii, Chrysophyllum boivinianum, Eugenia sp.	TAN
Tropicos	yes	Spirit Collection, Ambatovy 2682767	Ambatovy Spirit Collection	Aeranthes neoperrieri	Ambatovy: Région Alaotra-Mangoro, District Moramanga.	-18.9	48.3	18	5	2011		Forêt dense à Asteropeia sp, Uapaca sp, Leptolaena sp	BRLU
Tropicos		Spirit Collection, Ambatovy 2703240	Ambatovy Spirit Collection	Aeranthes neoperrieri	Ambatovy: Région Alaotra-Mangoro, District Moramanga.	-18.9	48.4	29	10	2015		Forêt dense à Leptolaena pauciflora, Ocotea racemosa	TAN
Tropicos	yes	Spirit Collection, Ambatovy 271345671	Ambatovy Spirit Collection	Aeranthes neoperrieri	Ambatovy: Région Alaotra Mangoro, District Moramanga.	-18.9	48.3	2	11	2015		Forêt dense à Leptolaena pauciflora, Uapaca densifolia, Chrysophyllum boivinianum.	TAN
Tropicos	yes	Spirit Collection, Ambatovy 272918262	Ambatovy Spirit Collection	Aeranthes neoperrieri	Ambatovy: Region Alaotra Mangoro, District Moramanga.	-18.9	48.4	9	11	2015		Foret dense a Uapaca thouarsii, Leptolaena sp.	K
Tropicos		Spirit Collection, Ambatovy 27395220	Ambatovy Spirit Collection	Aeranthes neoperrieri	Ambatovy: Région Alaotra Mangoro, District Moramanga.	-18.9	48.4	16	11	2015		Forêt Dense à Leptolaena sp, Schefflera sp, Uapaca thouarsii.	TAN
Tropicos	yes	Spirit Collection, Ambatovy 27405220	Ambatovy Spirit Collection	Aeranthes neoperrieri	Ambatovy: Région Alaotra Mangoro, District Moramanga.	-18.9	48.4	16	11	2015		Forêt Dense à Leptolaena sp, Schefflera sp, Uapaca thouarsii.	MO
Tropicos	yes	Spirit Collection, Ambatovy 27415220	Ambatovy Spirit Collection	Aeranthes neoperrieri	Ambatovy: Région Alaotra Mangoro, District Moramanga.	-18.9	48.4	16	11	2015		Forêt Dense à Leptolaena sp, Schefflera sp, Uapaca thouarsii.	BRLU
Tropicos		Spirit Collection, Ambatovy 31363535	Ambatovy Spirit Collection	Aeranthes neoperrieri	Ambatovy: Région Alaotra Mangoro, District Moramanga.	-18.9	48.4	3	10	2016		Forêt dense à Leptolaena pauciflora, Tina striata, Ocotea racemosa, Beilschmiedia sary.	TAN
Tropicos	yes	Spirit Collection, Ambatovy 314018263	Ambatovy Spirit Collection	Aeranthes neoperrieri	Ambatovy: Region Alaotra Mangoro, District Moramanga.	-18.9	48.4	3	10	2016		Foret dense a Uapaca thouarsii, Leptolaena sp.	P
Tropicos	yes	Spirit Collection, Ambatovy 314144812	Ambatovy Spirit Collection	Aeranthes neoperrieri	Ambatovy: Région Alaotra Mangoro, District Moramanga.	-18.9	48.4	3	10	2016		Forêt dense à Leptolaena pauciflora, Uapaca densifolia.	MO
Tropicos	yes	Spirit Collection, Ambatovy 314818262	Ambatovy Spirit Collection	Aeranthes neoperrieri	Ambatovy: Region Alaotra Mangoro, District Moramanga.	-18.9	48.4	4	10	2016		Foret dense a Uapaca thouarsii, Leptolaena sp.	TAN
Tropicos	yes	Spirit Collection, Ambatovy 314918262	Ambatovy Spirit Collection	Aeranthes neoperrieri	Ambatovy: Region Alaotra Mangoro, District Moramanga.	-18.9	48.4	4	10	2016		Foret dense a Uapaca thouarsii, Leptolaena sp.	MO
Tropicos		Spirit Collection, Ambatovy 315124621	Ambatovy Spirit Collection	Aeranthes neoperrieri	Ambatovy: Région Alaotra Mangoro, District Moramanga.	-18.9	48.4	4	10	2016		Forêt dense à Erythroxylum ferrugineum, Dilobeia thouarsii, Canarium madagascariense.	TAN
Tropicos	yes	Spirit Collection, Ambatovy 315545672	Ambatovy Spirit Collection	Aeranthes neoperrieri	Ambatovy: Région Alaotra Mangoro, District Moramanga.	-18.9	48.3	4	10	2016		Forêt dense à Leptolaena pauciflora, Uapaca densifolia, Chrysophyllum boivinianum.	MO
Tropicos		Spirit Collection, Ambatovy 31572106	Ambatovy Spirit Collection	Aeranthes neoperrieri	Ambatovy: Région Alaotra-Mangoro, District Moramanga.	-18.9	48.4	4	10	2016		Forêt dense à Beilschmiedia sary, Albizia gummifera.	TAN
Tropicos		Spirit Collection, Ambatovy 31623067	Ambatovy Spirit Collection	Aeranthes neoperrieri	Ambatovy: Région Alaotra Mangoro, District Moramanga.	-18.9	48.3	4	10	2016		Forêt dense à Leptolaena pauciflora, Sarcolaena oblongifolia, Uapaca densifolia.	TAN
Tropicos	yes	Spirit Collection, Ambatovy 316645672	Ambatovy Spirit Collection	Aeranthes neoperrieri	Ambatovy: Région Alaotra Mangoro, District Moramanga.	-18.9	48.3	20	10	2016		Forêt dense à Leptolaena pauciflora, Uapaca densifolia, Chrysophyllum boivinianum.	BRLU
Tropicos	yes	Spirit Collection, Ambatovy 317345671	Ambatovy Spirit Collection	Aeranthes neoperrieri	Ambatovy: Région Alaotra Mangoro, District Moramanga.	-18.9	48.3	20	10	2016		Forêt dense à Leptolaena pauciflora, Uapaca densifolia, Chrysophyllum boivinianum.	K
Tropicos	yes	Spirit Collection, Ambatovy 318445672	Ambatovy Spirit Collection	Aeranthes neoperrieri	Ambatovy: Région Alaotra Mangoro, District Moramanga.	-18.9	48.3	3	11	2016		Forêt dense à Leptolaena pauciflora, Uapaca densifolia, Chrysophyllum boivinianum.	P
Tropicos	yes	Spirit Collection, Ambatovy 31863244	Ambatovy Spirit Collection	Aeranthes neoperrieri	Ambatovy: Région Alaotra-Mangoro, District Moramanga.	-18.9	48.4	21	11	2016		Forêt dense à Dombeya sp, Rhus thouarsii, Uapaca sp	BRLU
Tropicos		Spirit Collection, Ambatovy 32535318	Ambatovy Spirit Collection	Aeranthes neoperrieri	Ambatovy: Région Alaotra Mangoro, District Moramanga.	-18.9	48.4	28	3	2017		Forêt Dense à Sarcolaena oblongifolia, Eugenia sp.	TAN
Tropicos		Spirit Collection, Ambatovy 33115522	Ambatovy Spirit Collection	Aeranthes neoperrieri	Ambatovy: Région Alaotra Mangoro, District Moramanga.	-18.9	48.4	6	10	2017		Forêt dense à Leptolaena sp, Uapaca thouarsii.	TAN
Tropicos	yes	Spirit Collection, Ambatovy 333045671	Ambatovy Spirit Collection	Aeranthes neoperrieri	Ambatovy: Région Alaotra Mangoro, District Moramanga.	-18.9	48.3	13	10	2017		Forêt dense à Leptolaena pauciflora, Uapaca densifolia, Chrysophyllum boivinianum.	MO
Tropicos	yes	Spirit Collection, Ambatovy 333145671	Ambatovy Spirit Collection	Aeranthes neoperrieri	Ambatovy: Région Alaotra Mangoro, District Moramanga.	-18.9	48.3	13	10	2017		Forêt dense à Leptolaena pauciflora, Uapaca densifolia, Chrysophyllum boivinianum.	BRLU
Tropicos		Spirit Collection, Ambatovy 33425780	Ambatovy Spirit Collection	Aeranthes neoperrieri	Ambatovy: Région Alaotra Mangoro, District Moramanga.	-18.9	48.3	31	10	2017		Forêt Dense à Sarcolaena oblongifolia, Cryptocarya pervillei.	TAN
Tropicos		Spirit Collection, Ambatovy 33566667	Ambatovy Spirit Collection	Aeranthes neoperrieri	Ambatovy:Région Alaotra - Mangoro; District Moramanga.	-18.9	48.4	24	3	2017		Forêt dense à Uapaca sp., Ocotea sp., Dombeya sp.	TAN
Tropicos		Spirit Collection, Ambatovy 349522091	Ambatovy Spirit Collection	Aeranthes neoperrieri	Ambatovy: Région Alaotra-Mangoro, District Moramanga.	-18.9	48.4	15	8	2018		Forêt dense à Uapaca thouarsii, Chrysophyllum boivinianum, Eugenia sp.	TAN
Tropicos		Spirit Collection, Ambatovy 35224844	Ambatovy Spirit Collection	Aeranthes neoperrieri	Ambatovy: Région Alaotra Mangoro, District Moramanga.	-18.9	48.4	11	9	2018		Forêt dense à Leptolaena pauciflora, Uapaca densifolia.	TAN
Tropicos		Spirit Collection, Ambatovy 357710841	Ambatovy Spirit Collection	Aeranthes neoperrieri	Ambatovy: Région Alaotra-Mangoro, District Moramanga.	-18.9	48.4	19	9	2018		Forêt dense à Leptolaena pauciflora, Uapaca sp,Chrysophyllum boivinianum.	TAN
Tropicos	yes	Spirit Collection, Ambatovy 357946291	Ambatovy Spirit Collection	Aeranthes neoperrieri	Ambatovy: Région Alaotra Mangoro, District Moramanga.	-18.9	48.4	19	9	2018		Forêt dense à Beilschmiedia sary, Ocotea racemosa.	TAN
Tropicos		Spirit Collection, Ambatovy 35984438	Ambatovy Spirit Collection	Aeranthes neoperrieri	Ambatovy: Région Alaotra Mangoro, District Moramanga.	-18.9	48.4	25	9	2018		Forêt dense à Beilschmiedia sary, Ocotea racemosa.	TAN
Tropicos	yes	Spirit Collection, Ambatovy 35994438	Ambatovy Spirit Collection	Aeranthes neoperrieri	Ambatovy: Région Alaotra Mangoro, District Moramanga.	-18.9	48.4	25	9	2018		Forêt dense à Beilschmiedia sary, Ocotea racemosa.	MO
Tropicos	yes	Spirit Collection, Ambatovy 366521032	Ambatovy Spirit Collection	Aeranthes neoperrieri	Ambatovy: RÈgion Alaotra-Mangoro, District Moramanga.	-18.9	48.4	14	11	2018		ForÍt dense ‡ Beilschmiedia sary, Albizia gummifera.	BRLU
Tropicos		Spirit Collection, Ambatovy 4254633	Ambatovy Spirit Collection	Aeranthes neoperrieri	Ambatovy: Région Alaotra-Mangoro, District Moramanga.	-18.9	48.4	15	11	2011		Forêt dense à Macaranga sp, Chrysophyllum boivinianum, Brachylaena sp	TAN
Tropicos	yes	Spirit Collection, Ambatovy 4554637	Ambatovy Spirit Collection	Aeranthes neoperrieri	Ambatovy: Région Alaotra-Mangoro, District Moramanga.	-18.9	48.4	10	9	2012		Forêt dense à Macaranga sp, Chrysophyllum boivinianum, Brachylaena sp	MO	MO-3060078
Tropicos		Spirit Collection, Ambatovy 4564638	Ambatovy Spirit Collection	Aeranthes neoperrieri	Ambatovy: Région Alaotra-Mangoro, District Moramanga.	-18.9	48.4	10	9	2012		Forêt dense à Macaranga sp, Chrysophyllum boivinianum, Brachylaena sp	TAN
Tropicos		Spirit Collection, Ambatovy 4574962	Ambatovy Spirit Collection	Aeranthes neoperrieri	Ambatovy: Région Alaotra-Mangoro, District Moramanga.	-18.9	48.4	14	10	2011		Forêt dense à Macaranga sp, Chrysophyllum boivinianum, Brachylaena sp	TAN
Tropicos	yes	Spirit Collection, Ambatovy 45822812	Ambatovy Spirit Collection	Aeranthes neoperrieri	Ambatovy: Région Alaotra-Mangoro, District Moramanga.	-18.9	48.4	22	9	2011		Forêt dense à Leptolaena pauciflora, Ocotea racemosa	P
Tropicos	yes	Spirit Collection, Ambatovy 4592288	Ambatovy Spirit Collection	Aeranthes neoperrieri	Ambatovy: Région Alaotra-Mangoro, District Moramanga.	-18.9	48.4	22	9	2011		Forêt dense à Leptolaena pauciflora, Ocotea racemosa	BRLU, K
Tropicos	yes	Spirit Collection, Ambatovy 4612289	Ambatovy Spirit Collection	Aeranthes neoperrieri	Ambatovy: Région Alaotra-Mangoro, District Moramanga.	-18.9	48.4	22	9	2011		Forêt dense à Leptolaena pauciflora, Ocotea racemosa	MO	MO-3060057
Tropicos		Spirit Collection, Ambatovy 4621861	Ambatovy Spirit Collection	Aeranthes neoperrieri	Ambatovy: Région Alaotra Mangoro, District Moramanga.	-18.9	48.4	10	9	2012		Forêt dense à Leptolaena pauciflora, Ocotea racemosa	TAN
Tropicos	yes	Spirit Collection, Ambatovy 46766	Ambatovy Spirit Collection	Aeranthes neoperrieri	Ambatovy: Région Alaotra-Mangoro, District Moramanga.	-18.9	48.3	18	5	2011		Forêt dense à Asteropeia sp, Uapaca sp, Leptolaena sp	MO, TAN
Tropicos	yes	Spirit Collection, Ambatovy 4863241	Ambatovy Spirit Collection	Aeranthes neoperrieri	Ambatovy: Région Alaotra-Mangoro, District Moramanga.	-18.9	48.4	28	10	2011		Forêt dense à Dombeya sp, Rhus thouarsii, Uapaca sp	MO, TAN	MO-3060042
Tropicos	yes	Spirit Collection, Ambatovy 49422812	Ambatovy Spirit Collection	Aeranthes neoperrieri	Ambatovy: Région Alaotra-Mangoro, District Moramanga.	-18.9	48.4	22	9	2011		Forêt dense à Leptolaena pauciflora, Ocotea racemosa	K
Tropicos	yes	Spirit Collection, Ambatovy 4972287	Ambatovy Spirit Collection	Aeranthes neoperrieri	Ambatovy: Région Alaotra-Mangoro, District Moramanga.	-18.9	48.4	22	9	2011		Forêt dense à Leptolaena pauciflora, Ocotea racemosa	BRLU
Tropicos	yes	Spirit Collection, Ambatovy 4981861	Ambatovy Spirit Collection	Aeranthes neoperrieri	Ambatovy: Région Alaotra Mangoro, District Moramanga.	-18.9	48.4	24	9	2012		Forêt dense à Leptolaena pauciflora, Ocotea racemosa	BRLU
Tropicos	yes	Spirit Collection, Ambatovy 51346310	Ambatovy Spirit Collection	Aeranthes neoperrieri	Ambatovy: Région Alaotra-Mangoro, District Moramanga.	-18.9	48.4	15	11	2011		Forêt dense à Macaranga sp, Chrysophyllum boivinianum, Brachylaena sp	TAN
Tropicos	yes	Spirit Collection, Ambatovy 5142284	Ambatovy Spirit Collection	Aeranthes neoperrieri	Ambatovy: Région Alaotra-Mangoro, District Moramanga.	-18.9	48.4	22	9	2011		Forêt dense à Leptolaena pauciflora, Ocotea racemosa	MO, TAN	MO-3060052
Tropicos		Spirit Collection, Ambatovy 5303241	Ambatovy Spirit Collection	Aeranthes neoperrieri	Ambatovy: Région Alaotra-Mangoro, District Moramanga.	-18.9	48.4	28	10	2011		Forêt dense à Dombeya sp, Rhus thouarsii, Uapaca sp	BRLU, K, MO, P	MO-3060038
Tropicos		Spirit Collection, Ambatovy 54412501	Ambatovy Spirit Collection	Aeranthes neoperrieri	Ambatovy: Région Alaotra-Mangoro, District Moramanga.	-18.9	48.4	1	8	2012		Forêt dense à Ocotea racemosa, Leptolaena sp, Uapaca thouarsii.	TAN
Tropicos		Spirit Collection, Ambatovy 54610262	Ambatovy Spirit Collection	Aeranthes neoperrieri	Ambatovy: Région Alaotra-Mangoro, District Moramanga.	-18.9	48.4	1	8	2012		Forêt dense à Ocotea racemosa, Leptolaena sp, Uapaca thouarsii.	MO, TAN	MO-3060020
Tropicos		Spirit Collection, Ambatovy 5563243	Ambatovy Spirit Collection	Aeranthes neoperrieri	Ambatovy: Région Alaotra-Mangoro, District Moramanga.	-18.9	48.4	28	10	2011		Forêt dense à Dombeya sp, Rhus thouarsii, Uapaca sp	TAN
Tropicos		Spirit Collection, Ambatovy 558611	Ambatovy Spirit Collection	Aeranthes neoperrieri	Ambatovy: Région Alaotra-Mangoro, District Moramanga.	-18.9	48.3	23	1	2012		Forêt dense à Syzygium emirnense, Zanthoxylum madagascariense, Cryptocarya sp, Pandanus sp	MO, TAN	MO-3060015
Tropicos	yes	Spirit Collection, Ambatovy 67761	Ambatovy Spirit Collection	Aeranthes neoperrieri	Ambatovy: Région Alaotra-Mangoro, District Moramanga.	-18.9	48.3	18	5	2011		Forêt dense à Asteropeia sp, Uapaca sp, Leptolaena sp	TAN
Tropicos		Spirit Collection, Ambatovy 69766	Ambatovy Spirit Collection	Aeranthes neoperrieri	Ambatovy: Région Alaotra-Mangoro, District Moramanga.	-18.9	48.3	18	5	2011		Forêt dense à Asteropeia sp, Uapaca sp, Leptolaena sp	MO
Tropicos		Spirit Collection, Ambatovy 722281	Ambatovy Spirit Collection	Aeranthes neoperrieri	Ambatovy: Région Alaotra-Mangoro, District Moramanga.	-18.9	48.4	22	9	2011		Forêt dense à Leptolaena pauciflora, Ocotea racemosa	TAN
Tropicos		Spirit Collection, Ambatovy 8316	Ambatovy Spirit Collection	Aeranthes neoperrieri	Ambatovy: Région Alaotra-Mangoro, District Moramanga.	-18.9	48.4	15	11	2011		Forêt humide de moyenne altitude.	TAN
Tropicos	yes	Spirit Collection, Ambatovy 8851863	Ambatovy Spirit Collection	Aeranthes neoperrieri	Ambatovy: Région Alaotra Mangoro, District Moramanga.	-18.9	48.4	12	9	2013		Forêt dense à Leptolaena pauciflora, Ocotea racemosa	BRLU, P, TAN
Tropicos		Spirit Collection, Ambatovy 89818262	Ambatovy Spirit Collection	Aeranthes neoperrieri	Ambatovy: Region Alaotra Mangoro, District Moramanga.	-18.9	48.4	10	9	2013		Foret dense a Uapaca thouarsii, Leptolaena sp.	TAN
Tropicos		Spirit Collection, Ambatovy 9161180	Ambatovy Spirit Collection	Aeranthes neoperrieri	Ambatovy: Région Alaotra-Mangoro, District Moramanga.	-18.9	48.4	16	9	2013		Forêt dense à Dombeya sp, Leptolaena sp, Syzygium emirnense, Chrysophyllum boivinianum.	TAN
Tropicos		Spirit Collection, Ambatovy 91921032	Ambatovy Spirit Collection	Aeranthes neoperrieri	Ambatovy: Région Alaotra-Mangoro, District Moramanga.	-18.9	48.4	16	9	2013		Forêt dense à Beilschmiedia sary, Albizia gummifera.	TAN
Tropicos	yes	Spirit Collection, Ambatovy 921611	Ambatovy Spirit Collection	Aeranthes neoperrieri	Ambatovy: Région Alaotra-Mangoro, District Moramanga.	-18.9	48.3	16	9	2013		Forêt dense à Syzygium emirnense, Zanthoxylum madagascariense, Cryptocarya sp, Pandanus sp	BRLU, K
Tropicos		Spirit Collection, Ambatovy 924593	Ambatovy Spirit Collection	Aeranthes neoperrieri	Ambatovy: Région Alaotra Mangoro, District Moramanga.	-18.9	48.4	16	9	2013		Forêt dense à Ocotea sp	TAN
Tropicos	yes	Spirit Collection, Ambatovy 9264632	Ambatovy Spirit Collection	Aeranthes neoperrieri	Ambatovy: Région Alaotra-Mangoro, District Moramanga.	-18.9	48.4	16	9	2013		Forêt dense à Macaranga sp, Chrysophyllum boivinianum, Brachylaena sp	P
Tropicos	yes	Spirit Collection, Ambatovy 92746310	Ambatovy Spirit Collection	Aeranthes neoperrieri	Ambatovy: Région Alaotra-Mangoro, District Moramanga.	-18.9	48.4	16	9	2013		Forêt dense à Macaranga sp, Chrysophyllum boivinianum, Brachylaena sp	TAN
Tropicos		Spirit Collection, Ambatovy 95912161	Ambatovy Spirit Collection	Aeranthes neoperrieri	Ambatovy: Région Alaotra-Mangoro, District Moramanga.	-18.9	48.3	25	9	2013		Forêt dense à Syzygium emirnense, Ocotea racemosa, Chrysophyllum boivinianum.	TAN
Tropicos		Spirit Collection, Ambatovy 96720551	Ambatovy Spirit Collection	Aeranthes neoperrieri	Ambatovy: Région Alaotra-Mangoro, District Moramanga.	-18.9	48.4	25	9	2013		Forêt dense à Uapaca thouarsii, Chrysophyllum boivinianum, Eugenia sp.	TAN
Tropicos	yes	Spirit Collection, Ambatovy 98018261	Ambatovy Spirit Collection	Aeranthes neoperrieri	Ambatovy: Region Alaotra Mangoro, District Moramanga.	-18.9	48.4	25	9	2013		Foret dense a Uapaca thouarsii, Leptolaena sp.	MO
Tropicos	yes	Spirit Collection, Ambatovy 98763	Ambatovy Spirit Collection	Aeranthes neoperrieri	Ambatovy: Région Alaotra-Mangoro, District Moramanga.	-18.9	48.3	18	5	2011		Forêt dense à Asteropeia sp, Uapaca sp, Leptolaena sp	K
Tropicos	yes	Spirit Collection, Antananarivo 1012222	Antananarivo Spirit Collection	Aeranthes neoperrieri	Antsahabe: Région Analamanga, District Anjozorobe.	-18.5	48	15	9	2015		Forêt humide de moyenne altitude à Weinmannia sp, Ocotea sp, Cryptocarya sp.	BRLU
Tropicos	yes	Spirit Collection, Antananarivo 1022222	Antananarivo Spirit Collection	Aeranthes neoperrieri	Antsahabe: Région Analamanga, District Anjozorobe.	-18.5	48	15	9	2015		Forêt humide de moyenne altitude à Weinmannia sp, Ocotea sp, Cryptocarya sp.	MO
Tropicos		Spirit Collection, Antananarivo 1052311	Antananarivo Spirit Collection	Aeranthes neoperrieri	Antsahabe: Région Analamanga, District Anjozorobe.	-18.5	48	22	9	2015		Forêt humide de moyenne altitude à Weinmannia sp, Ocotea sp, Cryptocarya sp.	TAN
Tropicos	yes	Spirit Collection, Antananarivo 1062311	Antananarivo Spirit Collection	Aeranthes neoperrieri	Antsahabe: Région Analamanga, District Anjozorobe.	-18.5	48	22	9	2015		Forêt humide de moyenne altitude à Weinmannia sp, Ocotea sp, Cryptocarya sp.	MO
Tropicos	yes	Spirit Collection, Antananarivo 1072312	Antananarivo Spirit Collection	Aeranthes neoperrieri	Antsahabe: Région Analamanga, District Anjozorobe.	-18.5	48	22	9	2015		Forêt humide de moyenne altitude à Weinmannia sp, Ocotea sp, Cryptocarya sp.	BRLU
Tropicos	yes	Spirit Collection, Antananarivo 1082312	Antananarivo Spirit Collection	Aeranthes neoperrieri	Antsahabe: Région Analamanga, District Anjozorobe.	-18.5	48	22	9	2015		Forêt humide de moyenne altitude à Weinmannia sp, Ocotea sp, Cryptocarya sp.	K
Tropicos		Spirit Collection, Antananarivo 109248	Antananarivo Spirit Collection	Aeranthes neoperrieri	Antsahabe: Région Analamanga, District Anjozorobe.	-18.5	48	29	9	2015		Forêt humide de moyenne altitude à Weinmannia sp, uapaca sp, Rhodolaena sp.	TAN
Tropicos		Spirit Collection, Antananarivo 1102261	Antananarivo Spirit Collection	Aeranthes neoperrieri	Antsahabe: Région Analamanga, District Anjozorobe.	-18.5	48	2	10	2015		Forêt humide de moyenne altitude à Weinmannia sp, Ocotea sp, Cryptocarya sp.	TAN
Tropicos	yes	Spirit Collection, Antananarivo 1112222	Antananarivo Spirit Collection	Aeranthes neoperrieri	Antsahabe: Région Analamanga, District Anjozorobe.	-18.5	48	2	10	2015		Forêt humide de moyenne altitude à Weinmannia sp, Ocotea sp, Cryptocarya sp.	K
Tropicos	yes	Spirit Collection, Antananarivo 1122222	Antananarivo Spirit Collection	Aeranthes neoperrieri	Antsahabe: Région Analamanga, District Anjozorobe.	-18.5	48	2	10	2015		Forêt humide de moyenne altitude à Weinmannia sp, Ocotea sp, Cryptocarya sp.	P
Tropicos	yes	Spirit Collection, Antananarivo 1152221	Antananarivo Spirit Collection	Aeranthes neoperrieri	Antsahabe: Région Analamanga, District Anjozorobe.	-18.5	48	15	10	2015		Forêt humide de moyenne altitude à Weinmannia sp, Ocotea sp, Cryptocarya sp.	MO
Tropicos	yes	Spirit Collection, Antananarivo 1262311	Antananarivo Spirit Collection	Aeranthes neoperrieri	Antsahabe: Région Analamanga, District Anjozorobe.	-18.5	48	6	11	2015		Forêt humide de moyenne altitude à Weinmannia sp, Ocotea sp, Cryptocarya sp.	P
Tropicos	yes	Spirit Collection, Antananarivo 2052221	Antananarivo Spirit Collection	Aeranthes neoperrieri	Antsahabe: Région Analamanga, District Anjozorobe.	-18.5	48	12	7	2016		Forêt humide de moyenne altitude à Weinmannia sp, Ocotea sp, Cryptocarya sp.	BRLU
Tropicos	yes	Spirit Collection, Antananarivo 2142311	Antananarivo Spirit Collection	Aeranthes neoperrieri	Antsahabe: Région Analamanga, District Anjozorobe.	-18.5	48	19	9	2016		Forêt humide de moyenne altitude à Weinmannia sp, Ocotea sp, Cryptocarya sp.	TAN
Tropicos	yes	Spirit Collection, Antananarivo 2152222	Antananarivo Spirit Collection	Aeranthes neoperrieri	Antsahabe: Région Analamanga, District Anjozorobe.	-18.5	48	19	9	2016		Forêt humide de moyenne altitude à Weinmannia sp, Ocotea sp, Cryptocarya sp.	TAN
Tropicos	yes	Spirit Collection, Antananarivo 2172312	Antananarivo Spirit Collection	Aeranthes neoperrieri	Antsahabe: Région Analamanga, District Anjozorobe.	-18.5	48	4	10	2016		Forêt humide de moyenne altitude à Weinmannia sp, Ocotea sp, Cryptocarya sp.	MO
Tropicos	yes	Spirit Collection, Antananarivo 2182311	Antananarivo Spirit Collection	Aeranthes neoperrieri	Antsahabe: Région Analamanga, District Anjozorobe.	-18.5	48	4	10	2016		Forêt humide de moyenne altitude à Weinmannia sp, Ocotea sp, Cryptocarya sp.	BRLU
Tropicos	yes	Spirit Collection, Antananarivo 2192311	Antananarivo Spirit Collection	Aeranthes neoperrieri	Antsahabe: Région Analamanga, District Anjozorobe.	-18.5	48	4	10	2016		Forêt humide de moyenne altitude à Weinmannia sp, Ocotea sp, Cryptocarya sp.	K
Tropicos	yes	Spirit Collection, Antananarivo 2202222	Antananarivo Spirit Collection	Aeranthes neoperrieri	Antsahabe: Région Analamanga, District Anjozorobe.	-18.5	48	4	10	2016		Forêt humide de moyenne altitude à Weinmannia sp, Ocotea sp, Cryptocarya sp.	MO
Tropicos	yes	Spirit Collection, Antananarivo 2212262	Antananarivo Spirit Collection	Aeranthes neoperrieri	Antsahabe: Région Analamanga, District Anjozorobe.	-18.5	48	4	10	2016		Forêt humide de moyenne altitude à Weinmannia sp, Ocotea sp, Cryptocarya sp.	MO
Tropicos	yes	Spirit Collection, Antananarivo 2232261	Antananarivo Spirit Collection	Aeranthes neoperrieri	Antsahabe: Région Analamanga, District Anjozorobe.	-18.5	48	4	10	2016		Forêt humide de moyenne altitude à Weinmannia sp, Ocotea sp, Cryptocarya sp.	BRLU
Tropicos	yes	Spirit Collection, Antananarivo 2272261	Antananarivo Spirit Collection	Aeranthes neoperrieri	Antsahabe: Région Analamanga, District Anjozorobe.	-18.5	48	4	10	2016		Forêt humide de moyenne altitude à Weinmannia sp, Ocotea sp, Cryptocarya sp.	K
Tropicos		Spirit Collection, Antananarivo 228223	Antananarivo Spirit Collection	Aeranthes neoperrieri	Antsahabe: Région Analamanga, District Anjozorobe.	-18.5	48	19	10	2016		Forêt humide de moyenne altitude à Weinmannia sp, Ocotea sp, Cryptocarya sp.	TAN
Tropicos	yes	Spirit Collection, Antananarivo 2382312	Antananarivo Spirit Collection	Aeranthes neoperrieri	Antsahabe: Région Analamanga, District Anjozorobe.	-18.5	48	8	11	2016		Forêt humide de moyenne altitude à Weinmannia sp, Ocotea sp, Cryptocarya sp.	TAN
Tropicos		Spirit Collection, Antananarivo 2492622	Antananarivo Spirit Collection	Aeranthes neoperrieri	Antsahabe: Région Analamanga, District Anjozorobe.	-18.4	48	22	11	2016		Forêt humide de moyenne altitude à Weinmannia sp, uapaca sp, Rhodolaena sp.	TAN
Tropicos	yes	Spirit Collection, Antananarivo 3412312	Antananarivo Spirit Collection	Aeranthes neoperrieri	Antsahabe: Région Analamanga, District Anjozorobe.	-18.5	48	7	9	2017		Forêt humide de moyenne altitude à Weinmannia sp, Ocotea sp, Cryptocarya sp.	P
Tropicos	yes	Spirit Collection, Antananarivo 3422222	Antananarivo Spirit Collection	Aeranthes neoperrieri	Antsahabe: Région Analamanga, District Anjozorobe.	-18.5	48	22	9	2017		Forêt humide de moyenne altitude à Weinmannia sp, Ocotea sp, Cryptocarya sp.	BRLU
Tropicos	yes	Spirit Collection, Antananarivo 3432261	Antananarivo Spirit Collection	Aeranthes neoperrieri	Antsahabe: Région Analamanga, District Anjozorobe.	-18.5	48	22	9	2017		Forêt humide de moyenne altitude à Weinmannia sp, Ocotea sp, Cryptocarya sp.	P
Tropicos	yes	Spirit Collection, Antananarivo 3482262	Antananarivo Spirit Collection	Aeranthes neoperrieri	Antsahabe: Région Analamanga, District Anjozorobe.	-18.5	48	2	10	2017		Forêt humide de moyenne altitude à Weinmannia sp, Ocotea sp, Cryptocarya sp.	TAN
Tropicos	yes	Spirit Collection, Antananarivo 3512622	Antananarivo Spirit Collection	Aeranthes neoperrieri	Antsahabe: Région Analamanga, District Anjozorobe.	-18.4	48	2	10	2017		Forêt humide de moyenne altitude à Weinmannia sp, uapaca sp, Rhodolaena sp.	MO
Tropicos	yes	Spirit Collection, Antananarivo 354223	Antananarivo Spirit Collection	Aeranthes neoperrieri	Antsahabe: Région Analamanga, District Anjozorobe.	-18.5	48	9	10	2017		Forêt humide de moyenne altitude à Weinmannia sp, Ocotea sp, Cryptocarya sp.	MO
Tropicos	yes	Spirit Collection, Antananarivo 3552263	Antananarivo Spirit Collection	Aeranthes neoperrieri	Antsahabe: Région Analamanga, District Anjozorobe.	-18.5	48	9	10	2017		Forêt humide de moyenne altitude à Weinmannia sp, Ocotea sp, Cryptocarya sp.	MO
Tropicos	yes	Spirit Collection, Antananarivo 3892312	Antananarivo Spirit Collection	Aeranthes neoperrieri	Antsahabe: RÈgion Analamanga, District Anjozorobe.	-18.5	48	9	11	2017		ForÍt humide de moyenne altitude ‡ Weinmannia sp, Ocotea sp, Cryptocarya sp.	TAN
Tropicos	yes	Spirit Collection, Antananarivo 4802221	Antananarivo Spirit Collection	Aeranthes neoperrieri	Antsahabe: Région Analamanga, District Anjozorobe.	-18.5	48	1	8	2018		Forêt humide de moyenne altitude à Weinmannia sp, Ocotea sp, Cryptocarya sp.	K
Tropicos	yes	Spirit Collection, Antananarivo 4822622	Antananarivo Spirit Collection	Aeranthes neoperrieri	Antsahabe: Région Analamanga, District Anjozorobe.	-18.4	48	22	8	2018		Forêt humide de moyenne altitude à Weinmannia sp, uapaca sp, Rhodolaena sp.	TAN
Tropicos	yes	Spirit Collection, Antananarivo 4842621	Antananarivo Spirit Collection	Aeranthes neoperrieri	Antsahabe: Région Analamanga, District Anjozorobe.	-18.4	48	12	9	2018		Forêt humide de moyenne altitude à Weinmannia sp, uapaca sp, Rhodolaena sp.	BRLU
Tropicos	yes	Spirit Collection, Antananarivo 4862622	Antananarivo Spirit Collection	Aeranthes neoperrieri	Antsahabe: Région Analamanga, District Anjozorobe.	-18.4	48	9	10	2018		Forêt humide de moyenne altitude à Weinmannia sp, uapaca sp, Rhodolaena sp.	K
Tropicos	yes	Spirit Collection, Antananarivo 4872622	Antananarivo Spirit Collection	Aeranthes neoperrieri	Antsahabe: Région Analamanga, District Anjozorobe.	-18.4	48	9	10	2018		Forêt humide de moyenne altitude à Weinmannia sp, uapaca sp, Rhodolaena sp.	P
Tropicos	yes	Spirit Collection, Antananarivo 852222	Antananarivo Spirit Collection	Aeranthes neoperrieri	Antsahabe: Région Analamanga, District Anjozorobe.	-18.5	48	27	4	2015		Forêt humide de moyenne altitude à Weinmannia sp, Ocotea sp, Cryptocarya sp.	TAN
Tropicos		Spirit Collection, Antananarivo 882221	Antananarivo Spirit Collection	Aeranthes neoperrieri	Antsahabe: Région Analamanga, District Anjozorobe.	-18.5	48	4	5	2015		Forêt humide de moyenne altitude à Weinmannia sp, Ocotea sp, Cryptocarya sp.	TAN
Tropicos		Bosser, J.M. 17757	Jean M. Bosser	Aeranthes nidus	Ankeramadinika, Carion	-19	47.8		6	1963		Vestige de forêt d'altitude	TAN
Tropicos		Bosser, J.M. 19272	Jean M. Bosser	Aeranthes nidus	Tsinjoarivo	-19.7	47.7			1964			P
Tropicos		Croat, T.B. 29494	Thomas B. Croat	Aeranthes nidus	Deep rocky gorge on steep grade with remnant native forest, on Route #7, 39 km N of Ambositra.	-20.3	47.1	24	1	1975			TAN
Tropicos		Herb. Jard. Bot. Tana 1341	Herb. Jard. Bot. Tan.	Aeranthes nidus	Tsarafidy	-21.2	47.3						P
Gbif		Maad, J. 1062	Maad, J.; Nilsson, L.A.	Aeranthes nidus	Station Forestiere d'Angavokely, ravine ca 500 m W of Angavobe, 50 m S of the road between Angavobe and Angavokely	-19	47.8	19	3	1996		In primary forest	UPS	V-101008
Gbif		Perrier de la Bâthie, H. 11340	Perrier de la Bâthie, H.	Aeranthes nidus	Ste Annre près d'Ambositra	-20.6	47.3		5	1912			P	P00323083
Tropicos		Perrier de la Bâthie, H. 15293	H. Perrier de la Bâthie	Aeranthes nidus	Centre: massif du Tsaratanana, foré5t à mousses et sous-bois herbacé, de 1600 à 2000 m d'altitude.	-14	48.9		1	1923
Tropicos		Perrier de la Bâthie, H. 17118	H. Perrier de la Bâthie	Aeranthes nidus	Centre: forêt Tsinjoarivo et Andasibe bassin de l'Onive	-19	48.5		2	1925			P
Tropicos		Perrier de la Bâthie, H. 17213	H. Perrier de la Bâthie	Aeranthes nidus	Provient des forêts de la Mandraka	-19	48			1925			P
Tropicos		Razakamalala, R. 1897	Richard Razakamalala	Aeranthes nidus	Fivondronana: Anjozorobe, village le plus proche: Amboasary. Forêt humide de moyenne altitude d'Ambohimanga. Echantillon préservé en alcool. Récolté avec R. Andrianasolo, D. Rabehevitra, L. Faranirina, N. Rakotonirina, R. Raharijaona & Ingahy Jean (guide).	-18.4	48	4	3	2005			TAN
Tropicos		Spirit Collection, Antananarivo 55059	Antananarivo Spirit Collection	Aeranthes nidus	Ambohimanga, Kelilalina, Commune Takafatra, District Andramasina.	-19.5	47.9	4	3	2019		ForÍt humide ‡ Brachylaena, Calophyllum.	TAN
Tropicos		Turk, D. 340	Dan Turk, J. Randrianasolo & Justin Solo	Aeranthes nidus	Ranomafana National Park, parcelle 3; S of National Road 25 at 7 km W of Ranomafana; Talatakely trail system; moist montane forest characterized by trees of Weinmannia spp., MONIMIACEAE (Tambourissa, Decarydendron, Ephippiandra), LAURACEAE (primarily Ocotea and Cryptocarya); understory with abundant Psychotria spp., Oncostemum spp., and Cyathea spp.	-21.3	47.5	18	3	1993			MO	MO-3022986
Tropicos		Verlynde, S. 57	Simon Verlynde	Aeranthes nidus	Ambohimanga, Kelilalina, Commune Takafatra, District Andramasina.	-19.5	47.9	3	12	2014		Forêt humide à Anthocleista, Brachylaena, Calophyllum.	BRLU
Gbif		Bosser, J.M. 14803	Bosser, J.M.	Aeranthes orophila	Manjakatompo, Ankaratra, forêt d'altitude 1900-2000 m	-19.4	47.3		12	1960			P	P00090466
Gbif		Bosser, J.M. 15002	Bosser, J.M.	Aeranthes orophila	Manjakatompo, Ankaratra, forêt d'altitude 2000 m	-19.4	47.3		1	1961			P	P00090465
Tropicos		Herb. Jard. Bot. Tana 527	Herb. Jard. Bot. Tan.	Aeranthes orophila	Massif de Marojejy	-14.5	49.8						P
Tropicos		Herb. Jard. Bot. Tana 996	Herb. Jard. Bot. Tana; Humbert, H.; Capuron, R.	Aeranthes orophila	Manjakatompo.	-19.4	47.3
Tropicos		Humbert, H. 18338	H. Humbert	Aeranthes orophila	'Massif du Tsaratanana (Réserve Naturelle 4). Plateaux supérieurs et hauts sommets. De l'Amboabory à l'Antsianongatalata	-14	48.9			1937			P
Gbif		Herb. Jard. Bot. Tana 810	Herb. Jard. Bot. Tana; Rakotovazaha	Aeranthes orthopoda	La Mandraka, forêt ombrophile	-19	48						P	P00090467
Tropicos		Rakotovazaha, * 810	* RAKOTOVAZAHA	Aeranthes orthopoda	La Mandraka, forêt ombrophile.	-19	48
Tropicos		Andrianjafy, N.M. 831	N.M. Andrianjafy & et al.	Aeranthes parvula	Fianarantsoa, Iakora, Begogo, Bekora, forêt de Sahalava au Sud de village de Androizaha. Forêt dense humide. Récolté avec M. Ramanantsoa, P. Resabo, D. Razafindraibe & Boba KIDAMAOLY.	-23.6	46.6	31	1	2005			TAN
Tropicos		Antilahimena, P. 4499	P. Antilahimena	Aeranthes parvula	Moramanga, Andasibe, Menalamba, Analamay forest, on crust covered humus. Samples preserved in alcohol.	-18.9	48.4	21	12	2005			MO, P, TAN
Tropicos		Antilahimena, P. 5308	P. Antilahimena	Aeranthes parvula	Moramanga, Commune Ambohibary, Fokontany Ampitambe. Sahaviana forest, without crust.	-18.9	48.4	13	2	2007			MO, P, TAN	MO-2330995
Tropicos		Antilahimena, P. 7700	P. Antilahimena	Aeranthes parvula	District Brickaville, Commune Maroseranana, Fokontany Ambodilendemy, Ankerana. Collected with Jean Félix and Ravelomananjara Auguste.	-18.5	48.8	21	3	2011			MO, P, TAN	MO-2652484
Gbif		Aubriot, X. 153	Aubriot, X.; Bidault, E.; Zafilahy, N.L.; Tahinarivony, J.	Aeranthes parvula		-13.8	48.1	28	2	2011			P	P02284522
Tropicos		Bernard, R. 1125	Roger Bernard	Aeranthes parvula	Faritra Alaotra Mangoro, Fivondronana Moramanga, firaisana Ambohibary, fokontany Ampitambe, Ambatovy. Récolté avec D. Rabehevitra, G. Randrianandrasana, H. Raveloniaina, R. Robisontina.	-18.9	48.4	9	10	2008			TAN
Gbif		Boivin, L.H. 2014	Boivin, L.H.	Aeranthes parvula	Nossi-Bé. Sur les arbres à Djabal	-13.4	48.4		6	1847			P	P00323068
Tropicos		Madiomanana, M.R.C. 238	Mintina Roberta Cathy Madiomanana, Morgane Ammann & Tahianarivony Jacky Andonahary	Aeranthes parvula	Ampasindava, forêt de Betsitsika, A 1566 m du point côté 264, au 83°.	-13.8	48	17	1	2009		forêt dense humide sempervirente.
Gbif		Perrier de la Bâthie, H. 15444	Perrier de la Bâthie, H.	Aeranthes parvula	Sambirano: vallée du Sambirano, sur les Tamariniers	-13.9	48.7		2	1923			P	P00090472
Tropicos		Perrier de la Bâthie, H. 16493	PERRIER DE LA BATHIE	Aeranthes parvula		-13.9	48.7		4	1924			P
Tropicos		Perrier de la Bâthie, H. 1853	H. Perrier de la Bâthie	Aeranthes parvula	Sambirano: vallée du Sambirano, sur les tamariniers.	-14	48.7		5	1909
Gbif		Pervillé, A. 526	Pervillé, A.	Aeranthes parvula	Nossi-Bé	-13.4	48.4	30	1	1841			P	P00323069
Tropicos		Pervillé, A. 721	A. Pervillé	Aeranthes parvula	Nossi-Be	-13.4	48.4		3	1841			P
Tropicos		Rakotondrafara, A. 727	Andriamalala Rakotondrafara, Stéphan Rakotonandrasana, P. Antilahimena, Charles Rakotovao, Martin Ratovomanana & Marcellin Ratojoniaina	Aeranthes parvula	Moramanga, Ambohibary, Ampitambe, Ambatovy, Clearing zone 6, à 1 km ouest du Base Camp.	-18.9	48.3	1	5	2008		Forêt dense humide de moyenne altitude.	MO, TAN, Unknown	& MO-2652365
Tropicos		Rakotovao, C. 1268	Charles Rakotovao	Aeranthes parvula	District: Moramanga, Commune: Ambohibary, Fokontany: Ampitambe. Ambatovy, NE de Moramanga, environ 22 km de Moramanga. Forêt sur sol non cuirasse. Echantillons séche|s directements. Récolté avec F. Edmond, R. Razafindasy, P. Antilahimena & M. Razanatsoa	-18.9	48.4	21	2	2005			TAN
Tropicos		Ramahenina, J.A. 75	Joharintsoa Aina Ramahenina, Roger Bernard & H. Rasoazanany	Aeranthes parvula	Alaotra Mangoro, Moramanga, Ambohibary, Ambatovy, Analamay. Zone de conservation S072.	-18.9	48.4	25	1	2012			K, MO, P, TAN	& MO-3060431
Tropicos		Ratolojanahary, M. 136	Maherisoa Ratolojanahary	Aeranthes parvula	Alaotra Mangoro, Moramanga, Ambohibary, Ampitambe. Forêt d'Analamay. Récoltés avec P. Antilahimena, B.A. Ratodimanana, M. Ratovomanana, M. Randrianarivony & F.Edmond.	-18.9	48.4	9	11	2008			MO, P, TAN	MO-3022689
Tropicos		Razafindrahaja, V. 157	V. Razafindrahaja, H. Rasoazanany, Roger Bernard & Charles Rakotovao	Aeranthes parvula	Moramanga, Ambohibary, Ambatovy, Behontsa. Zone de défrichement.	-18.9	48.4	7	2	2012		Forêt dense humide de moyenne altitude.	MO, P, TAN	, MO-2699214 & MO-3060476
Tropicos		Razafindraibe, H. 589	Hanta Razafindraibe, H. Rasoazanany, Ratolojanahary Tafita, Rakotondravelo, Alfred & Brigitte Ramandimbisoa	Aeranthes parvula	District Moramanga, Commune Andasibe, Réserve Spéciale Analamazaotra, site Anivokely.	-19	48.5	13	12	2013			TAN
Tropicos		Razanatsoa, H. 551	H. Razanatsoa & R. Razafindasy	Aeranthes parvula	Antsangimaso, Fokontany Ampitambe, Ambatovy, commune rurale Ambohibary, district Moramanga. Forêt dense humide de moyenne altitude. Echantillons préservés en alcool.	-18.9	48.4	20	10	2005			TAN
Tropicos		Spirit Collection, Ambalabe 116336	Ambalabe Spirit Collection	Aeranthes parvula	Atsinanana, Vatomandry, Ambalabe, Sahanionaka. ForÍt de Vohibe, bord de la riviËre Talaviana.	-19.2	48.6	12	4	2016		ForÍt ‡ Pandanus sp., Grewia sp., Palmiers et Croton sp.	TAN
Tropicos	yes	Spirit Collection, Ambalabe 145336	Ambalabe Spirit Collection	Aeranthes parvula	Atsinanana, Vatomandry, Ambalabe, Sahanionaka. ForÍt de Vohibe, bord de la riviËre Talaviana.	-19.2	48.6	17	6	2016		ForÍt ‡ Pandanus sp., Grewia sp., Palmiers et Croton sp.	MO
Tropicos		Spirit Collection, Ambalabe 67350	Ambalabe Spirit Collection	Aeranthes parvula	Atsinanana, Vatomandry, Ambalabe, Sahanionaka. ForÍt de Vohibe, bord de la riviËre Talaviana.	-19.2	48.6	7	2	2016		ForÍt ‡ Pandanus sp., Grewia sp., Palmiers et Croton sp.	TAN
Tropicos		Spirit Collection, Ambalabe 68474	Ambalabe Spirit Collection	Aeranthes parvula	Atsinanana, Vatomandry, Ambalabe, Sahanionaka. Forêt de Vohibe, en haut au Nord de Tsitondroina.	-19.2	48.6	13	11	2015		Forêt à Faucherea sp., Syzygium sp. et Amparimamy.	TAN
Tropicos		Spirit Collection, Ambalabe 80554	Ambalabe Spirit Collection	Aeranthes parvula	Atsinanana, Vatomandry, Ambalabe, Ambinanindrano II.	-19.2	48.6	23	2	2016		Forêt dense à Faucherea sp., Pandanus sp.	TAN
Tropicos	yes	Spirit Collection, Ambalabe 85554	Ambalabe Spirit Collection	Aeranthes parvula	Atsinanana, Vatomandry, Ambalabe, Ambinanindrano II.	-19.2	48.6	29	2	2016		Forêt dense à Faucherea sp., Pandanus sp.	MO
Tropicos		Spirit Collection, Ambatovy 127727511	Ambatovy Spirit Collection	Aeranthes parvula	Ambatovy: Région Alaotra Mangoro, District Moramanga.	-18.9	48.4	7	1	2014		Forêt dense à Leptolaena pauciflora, Tina striata.	TAN
Tropicos		Spirit Collection, Ambatovy 130426853	Ambatovy Spirit Collection	Aeranthes parvula	Ambatovy: Région Alaotra-Mangoro, District Moramanga.	-18.9	48.4	10	1	2014		Forêt dense à Uapaca densifolia, Asteropeia micraster.	TAN
Tropicos		Spirit Collection, Ambatovy 133014452	Ambatovy Spirit Collection	Aeranthes parvula	Ambatovy: Région Alaotra-Mangoro, District Moramanga.	-18.9	48.4	27	8	2012		Forêt dense à Pandanus sp, Uapaca thouarsii.	MO, TAN
Tropicos		Spirit Collection, Ambatovy 13311445	Ambatovy Spirit Collection	Aeranthes parvula	Ambatovy: Région Alaotra-Mangoro, District Moramanga.	-18.9	48.4	24	1	2014		Forêt dense à Pandanus sp, Uapaca thouarsii.
Tropicos		Spirit Collection, Ambatovy 1335262	Ambatovy Spirit Collection	Aeranthes parvula	Ambatovy: Région Alaotra-Mangoro, District Moramanga.	-18.9	48.4	2	1	2012		Forêt dense à Uapaca sp, Faucherea thouvenotii, Leptolaena pauciflora	TAN
Tropicos	yes	Spirit Collection, Ambatovy 140116984	Ambatovy Spirit Collection	Aeranthes parvula	Ambatovy Région Alaotra-Mangoro, District Moramanga.	-18.9	48.4	10	2	2014		Forêt dense à Leptolaena pauciflora, Ocotea racemosa.	MO
Tropicos	yes	Spirit Collection, Ambatovy 140216984	Ambatovy Spirit Collection	Aeranthes parvula	Ambatovy Région Alaotra-Mangoro, District Moramanga.	-18.9	48.4	10	2	2014		Forêt dense à Leptolaena pauciflora, Ocotea racemosa.	BRLU
Tropicos	yes	Spirit Collection, Ambatovy 140316981	Ambatovy Spirit Collection	Aeranthes parvula	Ambatovy Région Alaotra-Mangoro, District Moramanga.	-18.9	48.4	10	2	2014		Forêt dense à Leptolaena pauciflora, Ocotea racemosa.	K
Tropicos	yes	Spirit Collection, Ambatovy 140914942	Ambatovy Spirit Collection	Aeranthes parvula	Ambatovy: Région Alaotra-Mangoro, District Moramanga.	-18.9	48.4	10	2	2014		Forêt dense à Pandanus sp, Uapaca thouarsii.	BRLU
Tropicos	yes	Spirit Collection, Ambatovy 1495262	Ambatovy Spirit Collection	Aeranthes parvula	Ambatovy: Région Alaotra-Mangoro, District Moramanga.	-18.9	48.4	12	1	2012		Forêt dense à Uapaca sp, Faucherea thouvenotii, Leptolaena pauciflora	MO	MO-3060178
Tropicos		Spirit Collection, Ambatovy 19123	Ambatovy Spirit Collection	Aeranthes parvula	Ambatovy: Région Alaotra-Mangoro, District Moramanga.	-18.9	48.3	25	1	2012		Forêt dense à Asteropeia micraster, Uapaca sp, Eugenia sp.	BRLU, TAN
Tropicos		Spirit Collection, Ambatovy 207249533	Ambatovy Spirit Collection	Aeranthes parvula	Ambatovy: Région Alotra Mangoro, District Moramanga.	-18.9	48.4	2	12	2014		Forêt dense à Sarcolaena oblongifolia, Schefflera sp, Uapaca densifolia.	TAN
Tropicos		Spirit Collection, Ambatovy 219448941	Ambatovy Spirit Collection	Aeranthes parvula	Ambatovy: Région Alotra Mangoro, District Moramanga.	-18.9	48.4	8	1	2015		Forêt dense à Sarcolaena oblongifolia, Schefflera sp, Uapaca densifolia.	TAN
Tropicos	yes	Spirit Collection, Ambatovy 220048941	Ambatovy Spirit Collection	Aeranthes parvula	Ambatovy: Région Alotra Mangoro, District Moramanga.	-18.9	48.4	9	1	2015		Forêt dense à Sarcolaena oblongifolia, Schefflera sp, Uapaca densifolia.	TAN
Tropicos	yes	Spirit Collection, Ambatovy 222348941	Ambatovy Spirit Collection	Aeranthes parvula	Ambatovy: Région Alotra Mangoro, District Moramanga.	-18.9	48.4	22	1	2015		Forêt dense à Sarcolaena oblongifolia, Schefflera sp, Uapaca densifolia.	MO
Tropicos	yes	Spirit Collection, Ambatovy 222448941	Ambatovy Spirit Collection	Aeranthes parvula	Ambatovy: Région Alotra Mangoro, District Moramanga.	-18.9	48.4	22	1	2015		Forêt dense à Sarcolaena oblongifolia, Schefflera sp, Uapaca densifolia.	MO
Tropicos	yes	Spirit Collection, Ambatovy 222548941	Ambatovy Spirit Collection	Aeranthes parvula	Ambatovy: Région Alotra Mangoro, District Moramanga.	-18.9	48.4	22	1	2015		Forêt dense à Sarcolaena oblongifolia, Schefflera sp, Uapaca densifolia.	K
Tropicos	yes	Spirit Collection, Ambatovy 222648941	Ambatovy Spirit Collection	Aeranthes parvula	Ambatovy: Région Alotra Mangoro, District Moramanga.	-18.9	48.4	22	1	2015		Forêt dense à Sarcolaena oblongifolia, Schefflera sp, Uapaca densifolia.	P
Tropicos	yes	Spirit Collection, Ambatovy 222748942	Ambatovy Spirit Collection	Aeranthes parvula	Ambatovy: Région Alotra Mangoro, District Moramanga.	-18.9	48.4	22	1	2015		Forêt dense à Sarcolaena oblongifolia, Schefflera sp, Uapaca densifolia.	TAN
Tropicos	yes	Spirit Collection, Ambatovy 222848942	Ambatovy Spirit Collection	Aeranthes parvula	Ambatovy: Région Alotra Mangoro, District Moramanga.	-18.9	48.4	22	1	2015		Forêt dense à Sarcolaena oblongifolia, Schefflera sp, Uapaca densifolia.	MO
Tropicos	yes	Spirit Collection, Ambatovy 222948942	Ambatovy Spirit Collection	Aeranthes parvula	Ambatovy: Région Alotra Mangoro, District Moramanga.	-18.9	48.4	22	1	2015		Forêt dense à Sarcolaena oblongifolia, Schefflera sp, Uapaca densifolia.	BRLU
Tropicos	yes	Spirit Collection, Ambatovy 223048941	Ambatovy Spirit Collection	Aeranthes parvula	Ambatovy: Région Alotra Mangoro, District Moramanga.	-18.9	48.4	22	1	2015		Forêt dense à Sarcolaena oblongifolia, Schefflera sp, Uapaca densifolia.	K
Tropicos	yes	Spirit Collection, Ambatovy 223148941	Ambatovy Spirit Collection	Aeranthes parvula	Ambatovy: Région Alotra Mangoro, District Moramanga.	-18.9	48.4	22	1	2015		Forêt dense à Sarcolaena oblongifolia, Schefflera sp, Uapaca densifolia.	P
Tropicos	yes	Spirit Collection, Ambatovy 22365262	Ambatovy Spirit Collection	Aeranthes parvula	Ambatovy: Région Alaotra-Mangoro, District Moramanga.	-18.9	48.4	22	1	2015		Forêt dense à Uapaca sp, Faucherea thouvenotii, Leptolaena pauciflora	BRLU
Tropicos		Spirit Collection, Ambatovy 229848671	Ambatovy Spirit Collection	Aeranthes parvula	Ambatovy: Région Alotra Mangoro, District Moramanga.	-18.9	48.4	17	2	2015		Forêt dense à Sarcolaena oblongifolia, Schefflera sp, Uapaca densifolia.	TAN
Tropicos		Spirit Collection, Ambatovy 279628209	Ambatovy Spirit Collection	Aeranthes parvula	Ambatovy: Région Alaotra Mangoro, District Moramanga.	-18.9	48.4	13	1	2016		Forêt dense à Leptolaena pauciflora, Syzygium emirnense, Asteropeia micraster.	TAN
Tropicos	yes	Spirit Collection, Ambatovy 279728209	Ambatovy Spirit Collection	Aeranthes parvula	Ambatovy: Région Alaotra Mangoro, District Moramanga.	-18.9	48.4	13	1	2016		Forêt dense à Leptolaena pauciflora, Syzygium emirnense, Asteropeia micraster.	MO
Tropicos	yes	Spirit Collection, Ambatovy 279828209	Ambatovy Spirit Collection	Aeranthes parvula	Ambatovy: Région Alaotra Mangoro, District Moramanga.	-18.9	48.4	13	1	2016		Forêt dense à Leptolaena pauciflora, Syzygium emirnense, Asteropeia micraster.	BRLU
Tropicos	yes	Spirit Collection, Ambatovy 279928209	Ambatovy Spirit Collection	Aeranthes parvula	Ambatovy: Région Alaotra Mangoro, District Moramanga.	-18.9	48.4	13	1	2016		Forêt dense à Leptolaena pauciflora, Syzygium emirnense, Asteropeia micraster.	K
Tropicos		Spirit Collection, Ambatovy 280043052	Ambatovy Spirit Collection	Aeranthes parvula	Ambatovy: Région Alaotra Mangoro, District Moramanga.	-18.9	48.3	13	1	2016		Forêt dense à Leptolaena pauciflora, Schefflera sp, Canarium madagascariensis.	TAN
Tropicos		Spirit Collection, Ambatovy 280141901	Ambatovy Spirit Collection	Aeranthes parvula	Ambatovy: Région Alaotra Mangoro, District Moramanga.	-18.9	48.3	13	1	2016		Forêt dense à Leptolaena pauciflora, Schefflera sp, Canarium madagascariensis.	TAN
Tropicos	yes	Spirit Collection, Ambatovy 280141901	Ambatovy Spirit Collection	Aeranthes parvula	Ambatovy: Région Alaotra Mangoro, District Moramanga.	-18.9	48.3	13	1	2016		Forêt dense à Leptolaena pauciflora, Schefflera sp, Canarium madagascariensis.	TAN
Tropicos	yes	Spirit Collection, Ambatovy 280241901	Ambatovy Spirit Collection	Aeranthes parvula	Ambatovy: Région Alaotra Mangoro, District Moramanga.	-18.9	48.3	13	1	2016		Forêt dense à Leptolaena pauciflora, Schefflera sp, Canarium madagascariensis.	MO
Tropicos		Spirit Collection, Ambatovy 280310831	Ambatovy Spirit Collection	Aeranthes parvula	Ambatovy: Région Alaotra-Mangoro, District Moramanga.	-18.9	48.4	13	1	2016		Forêt dense à Leptolaena pauciflora, Uapaca sp,Chrysophyllum boivinianum.	TAN
Tropicos	yes	Spirit Collection, Ambatovy 280410831	Ambatovy Spirit Collection	Aeranthes parvula	Ambatovy: Région Alaotra-Mangoro, District Moramanga.	-18.9	48.4	13	1	2016		Forêt dense à Leptolaena pauciflora, Uapaca sp,Chrysophyllum boivinianum.	MO
Tropicos	yes	Spirit Collection, Ambatovy 280510831	Ambatovy Spirit Collection	Aeranthes parvula	Ambatovy: Région Alaotra-Mangoro, District Moramanga.	-18.9	48.4	13	1	2016		Forêt dense à Leptolaena pauciflora, Uapaca sp,Chrysophyllum boivinianum.	BRLU
Tropicos	yes	Spirit Collection, Ambatovy 280749531	Ambatovy Spirit Collection	Aeranthes parvula	Ambatovy: Région Alotra Mangoro, District Moramanga.	-18.9	48.4	13	1	2016		Forêt dense à Sarcolaena oblongifolia, Schefflera sp, Uapaca densifolia.	MO
Tropicos		Spirit Collection, Ambatovy 281326033	Ambatovy Spirit Collection	Aeranthes parvula	Ambatovy: Région Alaotra Mangoro, District Moramanga.	-18.9	48.4	13	1	2016		Forêt dense à Uapaca densifolia, Syzygium emirnense, Asteropeia micraster.	TAN
Tropicos	yes	Spirit Collection, Ambatovy 281514944	Ambatovy Spirit Collection	Aeranthes parvula	Ambatovy: Région Alaotra-Mangoro, District Moramanga.	-18.9	48.4	14	1	2016		Forêt dense à Pandanus sp, Uapaca thouarsii.	K
Tropicos		Spirit Collection, Ambatovy 281721261	Ambatovy Spirit Collection	Aeranthes parvula	Ambatovy: Région Alaotra Mangoro, District Moramanga.	-18.9	48.3	14	1	2016		Forêt Dense à Uapaca thouarsii, Leptolaena sp, Schefflera sp.	TAN
Tropicos	yes	Spirit Collection, Ambatovy 286521261	Ambatovy Spirit Collection	Aeranthes parvula	Ambatovy: Région Alaotra Mangoro, District Moramanga.	-18.9	48.3	4	2	2016		Forêt Dense à Uapaca thouarsii, Leptolaena sp, Schefflera sp.	MO
Tropicos	yes	Spirit Collection, Ambatovy 286641901	Ambatovy Spirit Collection	Aeranthes parvula	Ambatovy: Région Alaotra Mangoro, District Moramanga.	-18.9	48.3	4	2	2016		Forêt dense à Leptolaena pauciflora, Schefflera sp, Canarium madagascariensis.	BRLU
Tropicos	yes	Spirit Collection, Ambatovy 286741901	Ambatovy Spirit Collection	Aeranthes parvula	Ambatovy: Région Alaotra Mangoro, District Moramanga.	-18.9	48.3	4	2	2016		Forêt dense à Leptolaena pauciflora, Schefflera sp, Canarium madagascariensis.	K
Tropicos		Spirit Collection, Ambatovy 288224861	Ambatovy Spirit Collection	Aeranthes parvula	Ambatovy: Région Alaotra Mangoro, District Moramanga.	-18.9	48.4	5	2	2016		Forêt dense à Asteropeia micraster, Tina striata.	TAN
Tropicos	yes	Spirit Collection, Ambatovy 28849751	Ambatovy Spirit Collection	Aeranthes parvula	Ambatovy: Région Alaotra-Mangoro, District Moramanga.	-18.9	48.4	5	2	2016		Forêt dense à Asteropeia micraster, uapaca densifolia, Leptolaena sp, Tina striata.	BRLU
Tropicos	yes	Spirit Collection, Ambatovy 28859751	Ambatovy Spirit Collection	Aeranthes parvula	Ambatovy: Région Alaotra-Mangoro, District Moramanga.	-18.9	48.4	5	2	2016		Forêt dense à Asteropeia micraster, uapaca densifolia, Leptolaena sp, Tina striata.	K
Tropicos	yes	Spirit Collection, Ambatovy 28869751	Ambatovy Spirit Collection	Aeranthes parvula	Ambatovy: Région Alaotra-Mangoro, District Moramanga.	-18.9	48.4	5	2	2016		Forêt dense à Asteropeia micraster, uapaca densifolia, Leptolaena sp, Tina striata.	P
Tropicos	yes	Spirit Collection, Ambatovy 28879751	Ambatovy Spirit Collection	Aeranthes parvula	Ambatovy: Région Alaotra-Mangoro, District Moramanga.	-18.9	48.4	5	2	2016		Forêt dense à Asteropeia micraster, uapaca densifolia, Leptolaena sp, Tina striata.	TAN
Tropicos	yes	Spirit Collection, Ambatovy 289049531	Ambatovy Spirit Collection	Aeranthes parvula	Ambatovy: Région Alotra Mangoro, District Moramanga.	-18.9	48.4	8	2	2016		Forêt dense à Sarcolaena oblongifolia, Schefflera sp, Uapaca densifolia.	BRLU
Tropicos	yes	Spirit Collection, Ambatovy 289441909	Ambatovy Spirit Collection	Aeranthes parvula	Ambatovy: Région Alaotra Mangoro, District Moramanga.	-18.9	48.3	8	2	2016		Forêt dense à Leptolaena pauciflora, Schefflera sp, Canarium madagascariensis.	P
Tropicos	yes	Spirit Collection, Ambatovy 295328209	Ambatovy Spirit Collection	Aeranthes parvula	Ambatovy: Région Alaotra Mangoro, District Moramanga.	-18.9	48.4	22	2	2016		Forêt dense à Leptolaena pauciflora, Syzygium emirnense, Asteropeia micraster.	P
Tropicos	yes	Spirit Collection, Ambatovy 295428209	Ambatovy Spirit Collection	Aeranthes parvula	Ambatovy: Région Alaotra Mangoro, District Moramanga.	-18.9	48.4	22	2	2016		Forêt dense à Leptolaena pauciflora, Syzygium emirnense, Asteropeia micraster.	TAN
Tropicos		Spirit Collection, Ambatovy 372368934	Ambatovy Spirit Collection	Aeranthes parvula	Ambatovy: RÈgion Alaotra-Mangoro; District Moramanga.	-18.8	48.4	8	1	2019		ForÍt dense ‡ Cryptocarya sp., Noronhia sp., Memecylon sp.	TAN
Tropicos		Spirit Collection, Ambatovy 37496914	Ambatovy Spirit Collection	Aeranthes parvula	Ambatovy: RÈgion Alaotra-Mangoro, District Moramanga.	-18.9	48.4	30	1	2019		ForÍt dense ‡ Faucherea sp., Cryptocarya sp., Leptolaena sp.	TAN
Tropicos		Spirit Collection, Ambatovy 376753647	Ambatovy Spirit Collection	Aeranthes parvula	Ambatovy: RÈgion Alaotra Mangoro, District Moramanga.	-18.9	48.4	5	2	2019		ForÍt Dense ‡ Leptolaena sp, Uapaca sp, Sarcolaena oblongifolia.	TAN
Tropicos		Spirit Collection, Ambatovy 6709752	Ambatovy Spirit Collection	Aeranthes parvula	Ambatovy: Région Alaotra-Mangoro, District Moramanga.	-18.9	48.4	27	4	2012		Forêt dense à Asteropeia micraster, uapaca densifolia, Leptolaena sp, Tina striata.	MO, TAN	MO-3060534
Tropicos		Spirit Collection, Ambatovy 67417823	Ambatovy Spirit Collection	Aeranthes parvula	Ambatovy, Region Alaotra-Mangoro, District Moramanga.	-18.9	48.4	5	11	2012		Foret dense a Leptolaena sp., Asteropeia micraster, Tina striata.	TAN
Tropicos	yes	Spirit Collection, Ambatovy 68217821	Ambatovy Spirit Collection	Aeranthes parvula	Ambatovy, Region Alaotra-Mangoro, District Moramanga.	-18.9	48.4	5	11	2012		Foret dense a Leptolaena sp., Asteropeia micraster, Tina striata.	BRLU, MO	MO-3060541
Tropicos		Spirit Collection, Ambatovy 70416985	Ambatovy Spirit Collection	Aeranthes parvula	Ambatovy Région Alaotra-Mangoro, District Moramanga.	-18.9	48.4	15	10	2012		Forêt dense à Leptolaena pauciflora, Ocotea racemosa.	TAN
Tropicos		Spirit Collection, Ambatovy 70714944	Ambatovy Spirit Collection	Aeranthes parvula	Ambatovy: Région Alaotra-Mangoro, District Moramanga.	-18.9	48.4	27	8	2012		Forêt dense à Pandanus sp, Uapaca thouarsii.	MO, TAN	MO-3060522
Tropicos		Spirit Collection, Ambatovy 71113302	Ambatovy Spirit Collection	Aeranthes parvula	Ambatovy: Région Alaotra-Mangoro, District Moramanga.	-18.9	48.4	9	8	2012		Forêt dense à Pandanus sp, Uapaca thouarsii.	TAN
Tropicos	yes	Spirit Collection, Ambatovy 72717824	Ambatovy Spirit Collection	Aeranthes parvula	Ambatovy, Region Alaotra-Mangoro, District Moramanga.	-18.9	48.4	5	11	2012		Foret dense a Leptolaena sp., Asteropeia micraster, Tina striata.	K
Tropicos		Spirit Collection, Antananarivo 286244791	Antananarivo Spirit Collection	Aeranthes parvula	Ambatovy: Région Alaotra Mangoro, District Moramanga.	-18.9	48.4	4	2	2016		Forêt dense à Leptolaena pauciflora, Uapaca densifolia.	BRLU, TAN
Tropicos		Andriantiana, J.L. 128	Jacky Andriantiana	Aeranthes peyrotii	Toamasina, Moramanga, Ambohibary, Ampitambe, Ambatovy, environ 22 km au Nord Est de Moramanga. Récolté avec C. Rakotovao & R. Razafindasy.	-18.9	48.4	10	3	2005			MO, TAN	MO-3022984
Tropicos		Andriantiana, J.L. 44	Jacky Andriantiana	Aeranthes peyrotii	Toamasina, Moramanga, Ambohibary, Ampitambe, Ambatovy, environ 22 km au Nord-Est de Moramanga. Récolté avec C. Rakotovao & R. Razafindasy.	-18.9	48.4	8	3	2005			TAN
Tropicos		Andriantiana, J.L. 465	Jacky Andriantiana	Aeranthes peyrotii	Alaotra Mangoro, Moramanga, Ambohibary, Ampitambe, Ambatovy. Forêt d'Ambatovy. Récoltés avec R. Bernard, Rolland & Mamitiana.	-18.9	48.4	23	9	2008			MO, TAN	MO-3022983
Tropicos		Andriantiana, J.L. 576	Jacky Andriantiana	Aeranthes peyrotii	Alaotra Mangoro, Moramanga, Ambatovy. Maromahatsinjo le long de la pipeline, à l'est de Berano. Récoltés avec M. Ratolojanahary, H. Radona, J. Mamitiana & J. Ramampisandry.	-18.9	48.4	28	10	2008			TAN
Tropicos		Antilahimena, P. 5239	P. Antilahimena	Aeranthes peyrotii	Moramanga, Commune: Ambohibary, Fokontany: Ampitambe. Ambatovy Tsangimaso forest. Forest on cuirasse.	-18.9	48.3	8	2	2007			MO
Tropicos		Antilahimena, P. 6030	P. Antilahimena & et al.	Aeranthes peyrotii	Fivondronana: Moramanga, Commune: Ambohibary, Fokontany: Ampitambe. Andranovery forest/Ambatovy. Clearing zone 5.	-18.9	48.4	13	2	2008			MO, TAN	MO-2652409
Tropicos		Antilahimena, P. 6310	P. Antilahimena	Aeranthes peyrotii	Faritra Alaotra Mangoro, Fivondronana Moramanga, firaisana Ambohibary, fokontany Ampitabe, Ambatovy, Ambavahadiala. Zone de conservation.	-18.9	48.4	21	6	2008			TAN
Tropicos		Antilahimena, P. 7655	P. Antilahimena	Aeranthes peyrotii	District Brickaville, Commune Maroseranana, Fokontany Ambodilendemy, Andrangato river	-18.5	48.8	19	3	2011			MO, TAN	MO-2652405
Tropicos		Antilahimena, P. 8815	P. Antilahimena, Rabarison, Honoré, Joharintsoa Aina Ramahenina & Félix, Randrimitantsoa Jean	Aeranthes peyrotii	District Moramanga, Commune Andasibe, Fokontany Andasibe. Réserve Spéciale Analamazaotra. Ambatomandondona forest.	-19	48.5	18	12	2013		Evergreen forest.	MO, TAN
Tropicos		Bernard, R. 1143	Roger Bernard	Aeranthes peyrotii	Faritra Alaotra Mangoro, Fivondronana Moramanga, firaisana Ambohibary, fokontany Ampitambe, Ambatovy. Récolté avec D. Rabehevitra, G. Randrianandrasana, H. Raveloniaina, R. Robisontina.	-18.9	48.4	11	10	2008			TAN
Tropicos		Bosser, J.M. 17570	Jean M. Bosser	Aeranthes peyrotii	Lac Mantasoa, vestige forestier.	-19.1	47.9		2	1963
Tropicos		Bosser, J.M. 19249	Jean M. Bosser	Aeranthes peyrotii	Ankeramadinika, canton Ambatolaona	-19	47.9		3	1964			P
Tropicos		Chase, M.W. 14644	Mark W. Chase	Aeranthes peyrotii		-18.2	48.7						K
Tropicos		Cours, G. 4250	G. Cours	Aeranthes peyrotii	Androndramanitra Rahobevava; Herbier de la station agricole de l'Alaotra.	-18	48.8	10	3	1951			P
Tropicos		Cribb, P.J. 774	P.J. Cribb, David J. Du Puy, Jacky Andriantiana & R. Ranaivojaona	Aeranthes peyrotii		-18.2	48.6	26	1	1995			K
Tropicos		Fischer, G. 4324	Gunter A. Fischer & Jacky Andriantiana	Aeranthes peyrotii		-15.1	49.6	12	11	2007			WU
Tropicos		Herb. Jard. Bot. Tana 724	Herb. Jard. Bot. Tan.	Aeranthes peyrotii	Tampoketsa d'Ankazobe	-18	47.2						P
Tropicos		Jonsson, L. 1076	Jonsson, Lars	Aeranthes peyrotii		-19	48.5	15	4	1978			UPS
Tropicos		Rabehevitra, D. 1422	David Rabehevitra & et al.	Aeranthes peyrotii	Fivondronana: Moramange, Fokontany: Ambongabe. Forêt humide de moyenne altitude d'Ambodikija. Echantillon préservé en alcool. Récolté avec R. Razakamalala, N. Rakotonirina, R. Andrianasolo, L. Faranirina, R. Raharijaona & Ingahy Jean (guide).	-18.5	48.1	4	4	2005			TAN
Tropicos		Ramahenina, J.A. 306	Joharintsoa Aina Ramahenina, P. Antilahimena, Rabarison, Honoré & Félix Edmond	Aeranthes peyrotii	Moramanga, Andasibe, Mantadia, Andranonamalona.	-18.9	48.5	16	12	2013		Foret dense humide.	MO, TAN
Tropicos		Ramandimbisoa, B. 233	Brigitte Ramandimbisoa, Hanta Razafindraibe, H. Rasoazanany, Ratolojanahary Tafita & Rakotondravelo, Alfred	Aeranthes peyrotii	Andasibe, Réserve Spécial d'Analamazaotra, Région Alaotra-Mangoro, District Moramanga.	-19	48.5	10	12	2013		Forêt dense à Canarium, Symphonia, Sizygium, Brachylaena Forêt de 10 à 20m de haut. Echantillon préservé en alcool.	TAN
Tropicos		Ramandimbisoa, B. 318	Brigitte Ramandimbisoa, Hanta Razafindraibe, H. Rasoazanany, Rakotondravelo, Alfred & Félix, Randrimitantsoa Jean	Aeranthes peyrotii	Andasibe, Réserve Spécial d'Analamazaotra, Région Alaotra-Mangoro, District Moramanga. Site Près source Lac vert.	-19	48.5	17	12	2013		Forêt dense à Amyrea, Dombeya, Chrysophyllum, Ocotea, Tambourissa, Forêt de 20 à 25m de haut. Echantillon préservé en alcool.	MO, TAN
Tropicos		Randrianasolo, S.S. 1067	Sennen Randrianasolo	Aeranthes peyrotii	Alaotra Mangoro, Moramanga, Andasibe. Forêt dense humide de moyenne altitude, Réserve spéciale d'Andasibe. Récoltés avec A. Rakotondrafara & S. Randriarimalala.	-19	48.5	4	12	2008			TAN
Tropicos		Randrianasolo, S.S. 1069	Sennen Randrianasolo	Aeranthes peyrotii	Alaotra Mangoro, Moramanga, Andasibe. Forêt dense humide de moyenne altitude, Réserve Spéciale d'Andasibe, circuits 1 et 2. Récoltés avec A. Rakotondrafara, D. Ravelonarivo, S. Randriarimalala & F. Razafindrakotoarisaona.	-19	48.5	7	12	2008			MO, TAN	MO-3022985
Tropicos		Rasoazanany, H. 91	H. Rasoazanany & Ratolojanahary Tafita	Aeranthes peyrotii	Moramanga, Andasibe, Andasifahatelo, Ambatoaranana. Corridor Forestier Analamay Mantadia.	-18.8	48.5	24	4	2012			MO, TAN	, MO-2330987 & MO-3060447
Tropicos		Razafindrahaja, V. 394	V. Razafindrahaja, P. Antilahimena, Joharintsoa Aina Ramahenina, Félix Edmond & Rabarison, Honoré	Aeranthes peyrotii	District Moramanga, Commune Mantadia, Parc National Mantadia, Ambodigavoala-Barrière.	-18.9	48.5	10	12	2013	Au sommet du versant.	Forêt dense humide.	TAN
Tropicos		Razafindraibe, H. 516	Hanta Razafindraibe, H. Rasoazanany, Ratolojanahary Tafita, Rakotondravelo, Alfred & Brigitte Ramandimbisoa	Aeranthes peyrotii	District Moramanga, Commune Andasibe, Réserve Spéciale Analamazaotra, Site carrière de sable.	-19	48.5	11	12	2013			MO, TAN
Tropicos		Razafindraibe, H. 532	Hanta Razafindraibe, H. Rasoazanany, Ratolojanahary Tafita, Rakotondravelo, Alfred & Brigitte Ramandimbisoa	Aeranthes peyrotii	District Moramanga, Commune Andasibe, Réserve Spéciale Analamazaotra, Circuit Indri, Lac vert.	-19	48.5	12	12	2013			MO, TAN
Tropicos		Razafindraibe, H. 600	Hanta Razafindraibe, H. Rasoazanany, Ratolojanahary Tafita, Rakotondravelo, Alfred & Brigitte Ramandimbisoa	Aeranthes peyrotii	District Moramanga, Commune Andasibe, Réserve Spéciale Analamazaotra, site Andranomadio.	-19	48.5	16	12	2013			MO, TAN
Tropicos		Spirit Collection, Ambatovy 15883774	Ambatovy Spirit Collection	Aeranthes peyrotii	Ambatovy: Région Alaotra Mangoro, District Moramanga.	-18.9	48.4	7	5	2014		Forêt dense à Uapaca densifolia, Sarcolaena oblongifolia, Leptolaena multiflora.	TAN
Tropicos		Spirit Collection, Ambatovy 714	Ambatovy Spirit Collection	Aeranthes peyrotii	Ambatovy: Région Alaotra-Mangoro, District Moramanga.	-18.9	48.4	24	6	2011		Forêt humide de moyenne altitude.	TAN
Tropicos		Antilahimena, P. 4135	P. Antilahimena & Félix Edmond	Aeranthes polyanthemus	Moramanga, Ambohibary, Ampitambe, Sahaviara forest, disturbed forest. Sol without crust. Samples preserved in alcohol.	-18.9	48.3	9	11	2005			MO, TAN
Tropicos		Antilahimena, P. 6907	P. Antilahimena & et al.	Aeranthes polyanthemus	Alaotra Mangoro, Moramanga, Ambohibary, Befotsy, Ambatovy. Antaralava Besalampy forest. Collected with D. Ravelonarivo, B.A. Ratodimanana, M. Ratovomanana & F. Edmond.	-18.9	48.3	15	11	2008			MO, P, TAN	MO-2856083
Tropicos		Du Puy, D.J. 826	David J. Du Puy, P.J. Cribb, Jacky Andriantiana & R. Ranaivojaona	Aeranthes polyanthemus	SW of Lac Alaotra, c.25km west of morarano Chrome, Forest of Manohilahy	-17.8	48	29	1	1995		In open roadside granite rock face with flowing and dripping water and many mosses, in wet, evergreen, lower Montana forest, growing on the rock face amongst moss blankets	TAN
Gbif		Dupuy, D.J. 826	Dupuy, D.J.; Cribb, P.; et al.	Aeranthes polyanthemus	Toamasina (Tamatave)	-18.1	49.4	29	1	1995			K	58237
Tropicos		Fox, J.T. 32	Fox, J.T.	Aeranthes polyanthemus	Ambatovory (Imerina)	-18.9	47.7			1883
Tropicos		Gautier, L. 4791	Laurent Gautier & * CLAUDE	Aeranthes polyanthemus	Daraina, forêt d'Antsahabe	-13.3	49.6	29	11	2004		Torrent en forêt dense humide sempervirente.	G
Tropicos		Jean de Dieu, M.J. 706	M. J. Jean de Dieu	Aeranthes polyanthemus	Ambatolaona	-19	47.9
Tropicos		Nusbaumer, L.P.G. 1247	L. Nusbaumer & P. Ranirison	Aeranthes polyanthemus	Daraina, forêt d'Ankaramy.	-13.3	49.6	20	11	2004		Forêt dense sèche sur blocs grossiers, chablis, sur blocs grossiers.	G
Tropicos		Rakotovao, C. 2678	Charles Rakotovao & et al.	Aeranthes polyanthemus	Sava, Andapa, Ambodivohitra. Forêt GELOSE à 1,5 Km Est du village de Marovato. Echantillon préservé en alcool. Récolté avec P. Antilahimena & Patriode.	-14.6	49.7	16	2	2006			MO, P, TAN
Tropicos		Ramahenina, J.A. 19	Joharintsoa Aina Ramahenina, P. Antilahimena & Stéphan Rakotonandrasana	Aeranthes polyanthemus	Alaotra Mangoro, Moramanga, Ambohibary, Ampitambe, Ambatovy, Ambatomainty. By Pass. Photo.	-18.9	48.3	26	2	2010			MO, TAN	MO-2330998
Tropicos		Razanatsoa, H. 328	H. Razanatsoa	Aeranthes polyanthemus	Antsangimaso, Fokontany Ampitambe, Ambatovy, commune rurale Ambohibary, district Moramanga. Forêt dense humide de moyenne altitude. Récolté avec C. Rakotovao et F. Edmond	-18.9	48.4	24	2	2005			MO, TAN
Tropicos	yes	Spirit Collection, Ambatovy 213415862	Ambatovy Spirit Collection	Aeranthes polyanthemus	Ambatovy: Région Alaotra-Mangoro, District Moramanga.	-18.9	48.3	23	12	2014		Forêt dense à Syzygium emirnense, Symphonia louvelii, Amyrea humbertii.	MO
Tropicos	yes	Spirit Collection, Ambatovy 213515861	Ambatovy Spirit Collection	Aeranthes polyanthemus	Ambatovy: Région Alaotra-Mangoro, District Moramanga.	-18.9	48.3	23	12	2014		Forêt dense à Syzygium emirnense, Symphonia louvelii, Amyrea humbertii.	BRLU
Tropicos	yes	Spirit Collection, Ambatovy 213615861	Ambatovy Spirit Collection	Aeranthes polyanthemus	Ambatovy: Région Alaotra-Mangoro, District Moramanga.	-18.9	48.3	23	12	2014		Forêt dense à Syzygium emirnense, Symphonia louvelii, Amyrea humbertii.	K
Tropicos	yes	Spirit Collection, Ambatovy 213715861	Ambatovy Spirit Collection	Aeranthes polyanthemus	Ambatovy: Région Alaotra-Mangoro, District Moramanga.	-18.9	48.3	23	12	2014		Forêt dense à Syzygium emirnense, Symphonia louvelii, Amyrea humbertii.	P
Tropicos	yes	Spirit Collection, Ambatovy 278815861	Ambatovy Spirit Collection	Aeranthes polyanthemus	Ambatovy: Région Alaotra-Mangoro, District Moramanga.	-18.9	48.3	11	1	2016		Forêt dense à Syzygium emirnense, Symphonia louvelii, Amyrea humbertii.	TAN
Tropicos	yes	Spirit Collection, Ambatovy 278915861	Ambatovy Spirit Collection	Aeranthes polyanthemus	Ambatovy: Région Alaotra-Mangoro, District Moramanga.	-18.9	48.3	11	1	2016		Forêt dense à Syzygium emirnense, Symphonia louvelii, Amyrea humbertii.	MO
Tropicos		Spirit Collection, Ambatovy 37191597	Ambatovy Spirit Collection	Aeranthes polyanthemus	Ambatovy: RÈgion Alaotra-Mangoro, District Moramanga.	-18.9	48.3	27	12	2018		ForÍt dense ‡ Syzygium emirnense, Symphonia louvelii, Amyrea humbertii.	TAN
Tropicos		Spirit Collection, Ambatovy 67215861	Ambatovy Spirit Collection	Aeranthes polyanthemus	Ambatovy: Région Alaotra-Mangoro, District Moramanga.	-18.9	48.3	11	9	2012		Forêt dense à Syzygium emirnense, Symphonia louvelii, Amyrea humbertii.	MO, TAN	MO-3060543
Tropicos	yes	Spirit Collection, Ambatovy 67315862	Ambatovy Spirit Collection	Aeranthes polyanthemus	Ambatovy: Région Alaotra-Mangoro, District Moramanga.	-18.9	48.3	11	9	2012		Forêt dense à Syzygium emirnense, Symphonia louvelii, Amyrea humbertii.	BRLU, K, P, TAN
Tropicos		Bosser, J.M. 13554	Jean M. Bosser	Aeranthes ramosa	Antananarivo; La Mandraka	-19	47.9
Gbif		Cribb, P.J. 775	Cribb, P.J.; Du Puy, D.J.; Andriantiana, J.; Ranaivojaona, R.	Aeranthes ramosa	EC Madagascar, Toamasina (Tamatave) Province, SE of Lac Alaotra, c. 4km. east of Didy.	-18.2	48.6	26	1	1995		Evergreen wet forest with an open canopy c.15m (average) tall, with many mosses and lichens, on thin soil over quartz, on branch high in canopy, amongst mosses.	K	72347
Gbif		Decary, R. 17014	Decary, R.	Aeranthes ramosa	Mandraka, replanté à Tananarivedans le jardin de M. Heidmann	-19	48	15	2	1941			P	P00323063
Tropicos		Du Puy, D.J. 775	David J. Du Puy, P.J. Cribb, Jacky Andriantiana & R. Ranaivojaona	Aeranthes ramosa	SE of Lac Alaotra, c.4km east of Didy	-18.2	48.6	26	1	1995		Evergreen wet forest with an open canopy c.15m (average) tall, with many mosses and lichens, on thin soil over quartz, on branch high in canopy, amongst mosses	TAN
Gbif		Fischer, G. 4361	Fischer, G.; Andriantiana, J.L.	Aeranthes ramosa	Madagascar, Toamasina, Maroansetra, Sahantaha, large trees around the lake above waterline, 798 - m, 15°2' 17''S, 49°35' 11''E	-15.1	49.6	3	11	2007			WU	84927
Tropicos		Jean de Dieu, M.J. 167	M. J. Jean de Dieu	Aeranthes ramosa	Mandraka	-19	48						TAN
Tropicos		Millot, J. 775	Jacques Millot	Aeranthes ramosa	Périnet	-19	48.5
Tropicos		Nusbaumer, L.P.G. 1696	L. Nusbaumer & P. Ranirison	Aeranthes ramosa	Daraina, forêt de Binara.	-13.3	49.7	1	12	2005		Sur mousse et herbacées rases recouvrant un dalle rocheuse et entourés de fourrés sur arbustifs ras.	G
Tropicos		Parc Ankenjana, Ambatovy 25	Parc d'Ankenjana	Aeranthes ramosa	Ambatovy: Région Alaotra-Mangoro, District Moramanga.	-18.8	48.4	5	2	2014		Forêt humide de moyenne altitude.	TAN
Tropicos		Perrier de la Bâthie, H. 16872	H. Perrier de la Bâthie	Aeranthes ramosa	'Centre: Manerinerina, sur le Tampoketsa, entre l'Ikopa et la Betsiboka, bois des pentes occidentales	-18	47.2		12	1924			P
Tropicos		Perrier de la Bâthie, H. 18402	H. Perrier de la Bâthie	Aeranthes ramosa	Ankeramadinika	-19	48						P
Tropicos		Perrier de la Bâthie, H. 1876	H. Perrier de la Bâthie	Aeranthes ramosa	Centre, sur les troncs, forêt d'Analamahitso, haut Bemarivo. d'altitude	-16.2	48.2						P
Tropicos		Rakotovazaha, * 1150	* RAKOTOVAZAHA	Aeranthes ramosa	Mandraka	-19	48		7	1956
Tropicos		Ratovoarison, * 1203	RATOVOARISON	Aeranthes ramosa	Périnet	-19	48.5		3	1958
Tropicos	yes	Spirit Collection, Ambalabe 129520	Ambalabe Spirit Collection	Aeranthes ramosa	Atsinanana, Vatomandry, Ambalabe, Ambinanindrano II.	-19.2	48.6	26	4	2016		ForÍt dense ‡ Faucherea sp., Pandanus sp.	MO
Tropicos		Spirit Collection, Ambalabe 144314	Ambalabe Spirit Collection	Aeranthes ramosa	Atsinanana, Vatomandry, Ambalabe, Sahanionaka. ForÍt de Vohibe, bord de la riviËre Talaviana.	-19.2	48.6	17	6	2016		ForÍt ‡ Pandanus sp., Grewia sp., Palmiers et Croton sp.	TAN
Tropicos		Spirit Collection, Ambalabe 1761782	Ambalabe Spirit Collection	Aeranthes ramosa	Ambalabe: RÈgion Atsinana, District Vatomandry.	-19.2	48.6	23	2	2017		ForÍt dense ‡ Faucherea, Symphonia.	TAN
Tropicos		Spirit Collection, Ambalabe 186520	Ambalabe Spirit Collection	Aeranthes ramosa	Atsinanana, Vatomandry, Ambalabe, Ambinanindrano II.	-19.2	48.6	26	4	2017		ForÍt dense ‡ Faucherea sp., Pandanus sp.	TAN
Tropicos	yes	Spirit Collection, Ambatovy 124112811	Ambatovy Spirit Collection	Aeranthes ramosa	Ambatovy: Région Alaotra-Mangoro, District Moramanga.	-18.9	48.4	13	11	2013		Forêt dense à Ocotea racemosa, Uapaca thouarsii, Leptolaena sp.	BRLU
Tropicos		Spirit Collection, Ambatovy 135125	Ambatovy Spirit Collection	Aeranthes ramosa	Ambatovy: Région Alaotra-Mangoro, District Moramanga.	-18.8	48.4	5	2	2014		Forêt humide de moyenne altitude.	TAN
Tropicos		Spirit Collection, Ambatovy 145761	Ambatovy Spirit Collection	Aeranthes ramosa	Ambatovy: Région Alaotra-Mangoro, District Moramanga.	-18.9	48.3	18	5	2011		Forêt dense à Asteropeia sp, Uapaca sp, Leptolaena sp	P
Tropicos	yes	Spirit Collection, Ambatovy 146762	Ambatovy Spirit Collection	Aeranthes ramosa	Ambatovy: Région Alaotra-Mangoro, District Moramanga.	-18.9	48.3	11	1	2012		Forêt dense à Asteropeia sp, Uapaca sp, Leptolaena sp	BRLU
Tropicos	yes	Spirit Collection, Ambatovy 202112502	Ambatovy Spirit Collection	Aeranthes ramosa	Ambatovy: Région Alaotra-Mangoro, District Moramanga.	-18.9	48.4	10	11	2014		Forêt dense à Ocotea racemosa, Leptolaena sp, Uapaca thouarsii.	BRLU
Tropicos		Spirit Collection, Ambatovy 20301281	Ambatovy Spirit Collection	Aeranthes ramosa	Ambatovy: Région Alaotra-Mangoro, District Moramanga.	-18.9	48.4	11	11	2014		Forêt dense à Ocotea racemosa, Uapaca thouarsii, Leptolaena sp.	K
Tropicos	yes	Spirit Collection, Ambatovy 2186762	Ambatovy Spirit Collection	Aeranthes ramosa	Ambatovy: Région Alaotra-Mangoro, District Moramanga.	-18.9	48.3	8	1	2015		Forêt dense à Asteropeia sp, Uapaca sp, Leptolaena sp	K
Tropicos	yes	Spirit Collection, Ambatovy 21964639	Ambatovy Spirit Collection	Aeranthes ramosa	Ambatovy: Région Alaotra-Mangoro, District Moramanga.	-18.9	48.4	9	1	2015		Forêt dense à Macaranga sp, Chrysophyllum boivinianum, Brachylaena sp	TAN
Tropicos	yes	Spirit Collection, Ambatovy 232212811	Ambatovy Spirit Collection	Aeranthes ramosa	Ambatovy: Région Alaotra-Mangoro, District Moramanga.	-18.9	48.4	18	2	2015		Forêt dense à Ocotea racemosa, Uapaca thouarsii, Leptolaena sp.	MO
Tropicos	yes	Spirit Collection, Ambatovy 278712502	Ambatovy Spirit Collection	Aeranthes ramosa	Ambatovy: Région Alaotra-Mangoro, District Moramanga.	-18.9	48.4	7	1	2016		Forêt dense à Ocotea racemosa, Leptolaena sp, Uapaca thouarsii.	K
Tropicos		Spirit Collection, Ambatovy 286119552	Ambatovy Spirit Collection	Aeranthes ramosa	Ambatovy: Région Alaotra-Mangoro, District Moramanga.	-18.9	48.4	4	2	2016		Forêt dense à Uapaca thouarsii, Chrysophyllum boivinianum, Eugenia sp.	TAN
Tropicos		Spirit Collection, Ambatovy 377428723	Ambatovy Spirit Collection	Aeranthes ramosa	Ambatovy: RÈgion Alaotra Mangoro, District Moramanga.	-18.9	48.4	12	2	2019		ForÍt dense ‡ Erythroxylum ferrugineum, Dilobeia thouarsii, Canarium madagascariense.	TAN
Tropicos	yes	Spirit Collection, Ambatovy 3852288	Ambatovy Spirit Collection	Aeranthes ramosa	Ambatovy: Région Alaotra-Mangoro, District Moramanga.	-18.9	48.4	22	9	2011		Forêt dense à Leptolaena pauciflora, Ocotea racemosa	TAN
Tropicos	yes	Spirit Collection, Ambatovy 4601862	Ambatovy Spirit Collection	Aeranthes ramosa	Ambatovy: Région Alaotra Mangoro, District Moramanga.	-18.9	48.4	10	9	2012		Forêt dense à Leptolaena pauciflora, Ocotea racemosa	MO	MO-3060056
Tropicos		Spirit Collection, Ambatovy 6404639	Ambatovy Spirit Collection	Aeranthes ramosa	Ambatovy: Région Alaotra-Mangoro, District Moramanga.	-18.9	48.4	15	11	2011		Forêt dense à Macaranga sp, Chrysophyllum boivinianum, Brachylaena sp	BRLU
Tropicos		Spirit Collection, Ambatovy 65312811	Ambatovy Spirit Collection	Aeranthes ramosa	Ambatovy: Région Alaotra-Mangoro, District Moramanga.	-18.9	48.4	7	8	2012		Forêt dense à Ocotea racemosa, Uapaca thouarsii, Leptolaena sp.	TAN
Tropicos		Spirit Collection, Ambatovy 6691536	Ambatovy Spirit Collection	Aeranthes ramosa	Ambatovy: Région Alaotra-Mangoro, District Moramanga.	-18.9	48.4	27	8	2012		Forêt dense à Pandanus sp, Uapaca thouarsii.	TAN
Tropicos	yes	Spirit Collection, Ambatovy 6761536	Ambatovy Spirit Collection	Aeranthes ramosa	Ambatovy: Région Alaotra-Mangoro, District Moramanga.	-18.9	48.4	27	8	2012		Forêt dense à Pandanus sp, Uapaca thouarsii.	MO	MO-3060538
Tropicos		Spirit Collection, Ambatovy 69812502	Ambatovy Spirit Collection	Aeranthes ramosa	Ambatovy: Région Alaotra-Mangoro, District Moramanga.	-18.9	48.4	1	8	2012		Forêt dense à Ocotea racemosa, Leptolaena sp, Uapaca thouarsii.	MO, TAN
Tropicos	yes	Spirit Collection, Ambatovy 69812502	Ambatovy Spirit Collection	Aeranthes ramosa	Ambatovy: Région Alaotra-Mangoro, District Moramanga.	-18.9	48.4	1	8	2012		Forêt dense à Ocotea racemosa, Leptolaena sp, Uapaca thouarsii.	MO
Tropicos	yes	Spirit Collection, Ambatovy 73446310	Ambatovy Spirit Collection	Aeranthes ramosa	Ambatovy: Région Alaotra-Mangoro, District Moramanga.	-18.9	48.4	15	11	2011		Forêt dense à Macaranga sp, Chrysophyllum boivinianum, Brachylaena sp	K
Tropicos	yes	Spirit Collection, Ambatovy 79762	Ambatovy Spirit Collection	Aeranthes ramosa	Ambatovy: Région Alaotra-Mangoro, District Moramanga.	-18.9	48.3	14	11	2011		Forêt dense à Asteropeia sp, Uapaca sp, Leptolaena sp	MO
Tropicos	yes	Spirit Collection, Ambatovy 8841862	Ambatovy Spirit Collection	Aeranthes ramosa	Ambatovy: Région Alaotra Mangoro, District Moramanga.	-18.9	48.4	4	9	2013		Forêt dense à Leptolaena pauciflora, Ocotea racemosa	K
Tropicos	yes	Spirit Collection, Ambatovy 97764	Ambatovy Spirit Collection	Aeranthes ramosa	Ambatovy: Région Alaotra-Mangoro, District Moramanga.	-18.9	48.3	29	11	2011		Forêt dense à Asteropeia sp, Uapaca sp, Leptolaena sp	TAN
Tropicos		Spirit Collection, Antananarivo 609147	Antananarivo Spirit Collection	Aeranthes ramosa	RÈgion Analamanga, District Ankazobe, Commune Firarazana. Andranofeno - sud.	-18.1	47.2	5	11	2019		ForÍt galÈrie ‡ Pandanus sp., Ophiocolea sp.	TAN
Tropicos		Rauh, W. 7136	Werner Rauh	Aeranthes robusta	Perinet	-19	48.5
Tropicos		Perrier de la Bâthie, H. 15721	H. Perrier de la Bâthie	Aeranthes sambiranoensis	Sambirano: pentes de la vallée du Sambirano, à la base du mont Tsaratanana, bois secs vers 800 m d'altitude.	-14	48.7		1	1923
Tropicos		Andriantiana, J.L. 495	Jacky Andriantiana	Aeranthes schlechteri	Alaotra Mangoro, Moramanga, Ambohibary, Ampitambe, Ambatovy. Forêt d'Ambatovy en descendant vers Berano. Récoltés avec R. Bernard, Rolland & Mamitiana.	-18.9	48.4	26	9	2008			MO, TAN	MO-3022980
Tropicos		Antilahimena, P. 7896	P. Antilahimena & Félix Edmond	Aeranthes schlechteri	Moramanga, Ambohibary, Ampitambe, Ambatovy, Sahaevo. Transect 10.	-18.9	48.3	22	10	2011			TAN
Tropicos		Capuron, R. sn1	René P.R. Capuron	Aeranthes schlechteri	Ankarana Nord	-12.9	49.2		6	1970			P
Tropicos		Du Puy, D.J. 893	David J. Du Puy, J.-N. Labat & Alain Couté	Aeranthes schlechteri	West Madagascar, Mahajanga (Majunga) Province, c.13km SW of Antsalova, Tsingy de Bemaraha (western area), Andranopasazy.	-18.8	44.8	3	1	1995	An epiphyte low on tree trunk, in a shaded, humid position (rainy season!).	In tall deciduous forest over limestone boulders and crags, the canopy c.15-20m tall.	K
Tropicos		Humbert, H. 14245	H. Humbert	Aeranthes schlechteri	Forêt d'Analavelona au Nord du Fiherenana.	-22.7	44.2		3	1934		Sur basalte et grès.	P
Tropicos		Léandri, J. 909	Jacques D. Leandri	Aeranthes schlechteri	Tsingy du Bemaraha (9ème réserve)	-18.5	44.8			1932			P
Tropicos		Malcomber, S.T. 1240	Simon T. Malcomber & et al.	Aeranthes schlechteri	Ca. 35 km SW of Antsiranana, Parc National Montagne d'Ambre, near Joffreville, North of Grand Cascade, Forêt d'Ambre. Plants preserved in alcohol. Collected with Solo Rapanarivo.	-12.5	49.2	20	2	1992			K, MO, P, TAN	MO-798258
Tropicos		Perrier de la Bâthie, H. 15446	H. Perrier de la Bâthie	Aeranthes schlechteri	Sambirano: vallée du Sambirano	-14	48.7		2	1923
Tropicos		Perrier de la Bâthie, H. 1900	H. Perrier de la Bâthie	Aeranthes schlechteri	'Sambirano: épidendre sur les brindilles sèches des arbustes, forêt de la vallée du Sambirano	-13.9	48.7		3	1909			P
Tropicos		Ramahenina, J.A. 54	Joharintsoa Aina Ramahenina, Félix Edmond & Charles Rakotovao	Aeranthes schlechteri	Alaotra Mangoro, Moramanga, Ambohibary, Ambatovy, Berano.	-18.9	48.3	22	10	2011			MO, TAN
Tropicos		Spirit Collection, Ambatovy 3130567	Ambatovy Spirit Collection	Aeranthes schlechteri	Ambatovy: Région Alaotra-Mangoro, District Moramanga.	-18.9	48.4	27	9	2016		Forêt dense à Chrysophyllum boivinianum, Abrahamia ditimena, Erythroxylum sp, Noronhia sp, Weinmannia rutenbergii	TAN
Tropicos		Trigui, S.M. 526	S.M. Trigui, M.H. Razanajatovo & S.D. Ramandimbimanana	Aeranthes schlechteri	Montagne d'Ambre, partie nord. A 480 m du point cote 662, au 163?	-12.5	49.2	4	6	2008			G, TEF
Tropicos		Villiers, J.F. 4850	J.F. Villiers, Jens Klackenberg & F. Badré	Aeranthes schlechteri	14 km E Antsalova	-18.7	44.7		3	1993			P
Tropicos		Andrianjafy, N.M. 846	N.M. Andrianjafy & et al.	Aeranthes setiformis	Fianarantsoa, Iakora, Begogo, Bekora, forêt de Sahalava au Sud de village de Androizaha. Forêt dense humide. Récolté avec M. Ramanantsoa, P. Resabo, D. Razafindraibe & Boba KIDAMAOLY.	-23.6	46.6	1	2	2005			MO, TAN
Tropicos		Perrier de la Bâthie, H. 13429	H. Perrier de la Bâthie	Aeranthes setiformis	Mt Tsiafajavona	-19.4	47.3			1920			P	P00090476
Gbif		Pettersson, B. 550	Pettersson, B.; Nilsson, L.A.	Aeranthes setiformis	SE of Nandihizana, Angavokely Forest Reserve. Between Mt Ambatolava; Mt Angavobe	-19	47.8	10	3	1992			P	P00323065
Tropicos		Bernard, R. 1209	Roger Bernard & et al.	Aeranthes setipes	Diana, Ambanja, Ambaliha, Tsarabanja. Forêt dense humide d'Ambohimirahavavy, village le plus proche Tsarabanja, sur la presqu'île Ampasindava. Echantillon préservé en alcool. Récolté avec Louis, Patrick, Jacky, Cathy, Morgane, Ndrianary & Pierre.	-13.8	48.1	14	11	2008			MO, TAN
Tropicos		Herb. Jard. Bot. Tana 878	Herb. Jard. Bot. Tan.	Aeranthes setipes	Marojejy	-14.5	49.7						P
Tropicos		Perrier de la Bâthie, H. 15717	H. Perrier de la Bâthie	Aeranthes setipes	Centre: forêts à mousses et sous-bois herbacé, vers 1800 m. Mont Tsaratanana.	-14	48.9		1	1923
Tropicos		Rakotovao, C. 2954	Charles Rakotovao & et al.	Aeranthes setipes	Sava, Andapa, Doany, Anjialavahely. Forêt humide de moyenne altitude d'Ankarongameloka, sur le versant Est. Echantillon préservé en alcool. Récolté avec Jacky, Mobel & José.	-14.3	49.5	10	3	2006			MO, P, TAN	MO-3022979
Tropicos		Alleizette, C. d' 882	A. C. D'Alleizette	Aeranthes strangulata	Ambatovory.	-18.9	47.7		7	1906		Forêt.	P
Tropicos		Andriantiana, J.L. 449	Jacky Andriantiana	Aeranthes strangulata	Alaotra Mangoro, Moramanga, Andasibe, Menalamba, Ambatovy. Forêt de Berano.	-18.9	48.4	21	9	2008			TAN
Tropicos		Antilahimena, P. 3621	P. Antilahimena & et al.	Aeranthes strangulata	Moramanga, Andasibe, Menalamba. Near Behontsa village, Ambatovy forest. Récolté avec R. Andriamiarisoa & Félix (guide).	-18.9	48.4	8	3	2005			TAN
Tropicos		Bernard, R. 1440	Roger Bernard	Aeranthes strangulata	Alaotra Mangoro, Moramanga, Androfia. Récoltés avec S. Randrianasolo, B.A. Ratodimanana, J.F. Randriamitantsoa & F. Edmond.	-18.9	48.3	25	5	2009			MO, P, TAN	MO-3022978
Tropicos		Bosser, J.M. 13500	Jean M. Bosser	Aeranthes strangulata	PK 13 route de Tamatave	-18.9	47.7		2	1960		Epiphyte ou saxicole, vestige de végétation primitive.	P
Tropicos		Humbert, H. 1045	H. Humbert	Aeranthes strangulata	Marojejy	-14.5	49.7						TAN
Tropicos		Jean de Dieu, M.J. 9	M. J. Jean de Dieu	Aeranthes strangulata	Mandraka	-19	48						TAN
Tropicos		Miandrimanana, C. 365	Cyprien Miandrimanana	Aeranthes strangulata	Alaotra Mangoro, Moramanga, Ambohibary, Ambatovy. Zone hors foot print, forêt dense humide sur sol profond d'Ambatovy, sur le sommet. Récoltés avec S. Randrinasolo, H. Radona & Juvet.	-18.9	48.4	25	9	2008			TAN
Tropicos		Perrier de la Bâthie, H. 12457	H. Perrier de la Bâthie	Aeranthes strangulata	'Centre : environs d'Itremo, bois des pentes occidentales, bords des rivires	-20.6	46.7		2	1919			P
Tropicos		Perrier de la Bâthie, H. 14581	H. Perrier de la Bâthie	Aeranthes strangulata	Centre : massif d'Andringitra, forêt à sous-bois herbacé, vers 1400 m altitude.	-22.3	47		3	1922
Tropicos		Rakotoarivelo, N. 45	Nivo H. Rakotoarivelo	Aeranthes strangulata	Ankazobe, Manankazo, Kiva, Manjato. Forêt de Manjato. Forêt sclérophylle de moyenne altitude. Récolté avec C. Miandrimanana, C. Randrianarivelo, R. Razakamalala & J. Rasolofonirina. Echantillons préservés en alcool.	-18.2	47.3	13	4	2007			TAN
Tropicos		Rakotovao, C. 3481	Charles Rakotovao & et al.	Aeranthes strangulata	SAVA, Andapa, Doany, Andranomilolo. Forêt dense humide de moyenne altitude située au pied du sommet d'Anjanaharibe "Nord". Récoltés avec R. Razakamalala, D. Ravelonarivo,Rambimison (Ambalamanasy) & José (Ambalamanasy). Echantillons préservés en alcool.	-14.4	49.4	22	11	2006			TAN
Tropicos		Rauh, W. 7692	Werner Rauh	Aeranthes strangulata	S of Ambositra	-20.6	47.3
Tropicos		Razanatsoa, H. 329	H. Razanatsoa	Aeranthes strangulata	Antsangimaso, Fokontany Ampitambe, Ambatovy, commune rurale Ambohibary, district Moramanga. Forêt dense humide de moyenne altitude. Récolté avec C. Rakotovao et F. Edmond	-18.9	48.4	24	2	2005			MO, TAN	MO-3022987
Tropicos		Spirit Collection, Ambatovy 30535259	Ambatovy Spirit Collection	Aeranthes strangulata	Ambatovy: Région Alotra Mangoro, District Moramanga.	-18.9	48.4	17	3	2016		Forêt dense à Leptolaena sp., Uapaca thouarsii.	TAN
Tropicos		Spirit Collection, Antananarivo 156137	Antananarivo Spirit Collection	Aeranthes strangulata	Andranofeno - sud, Commune Firarazana, District Ankazobe.	-18.1	47.2	6	1	2016		Forêt galérie à Pandanus sp., Ophiocolea sp.	TAN
Tropicos		Spirit Collection, Antananarivo 259145	Antananarivo Spirit Collection	Aeranthes strangulata	Andranofeno - sud, Commune Firarazana, District Ankazobe.	-18.1	47.2	29	11	2016		Forêt galérie à Pandanus sp., Ophiocolea sp.	TAN
Tropicos		Spirit Collection, Antananarivo 277287	Antananarivo Spirit Collection	Aeranthes strangulata	Station forestière Angavokely: Commune Nandihizana - Carion, District Manjakandriana.	-19	47.8	23	12	2016		Forêt de haute altitude à végétation saxicole.	TAN
Tropicos		Spirit Collection, Antananarivo 281330	Antananarivo Spirit Collection	Aeranthes strangulata	Ambohimahatakatra: Commune Mantasoa, District Manjakandriana.	-19.1	47.9	23	12	2016		ForÍt galÈrie de moyenne altitude ‡ Phyllarthron.	TAN
Tropicos	yes	Spirit Collection, Antananarivo 414137	Antananarivo Spirit Collection	Aeranthes strangulata	Andranofeno - sud, Commune Firarazana, District Ankazobe.	-18.1	47.2	4	12	2017		ForÍt galÈrie ‡ Pandanus sp., Ophiocolea sp.	MO
Tropicos	yes	Spirit Collection, Antananarivo 422145	Antananarivo Spirit Collection	Aeranthes strangulata	Andranofeno - sud, Commune Firarazana, District Ankazobe.	-18.1	47.2	6	12	2017		Forêt galérie à Pandanus sp., Ophiocolea sp.	MO
Tropicos	yes	Spirit Collection, Antananarivo 433145	Antananarivo Spirit Collection	Aeranthes strangulata	Andranofeno - sud, Commune Firarazana, District Ankazobe.	-18.1	47.2	26	1	2018		Forêt galérie à Pandanus sp., Ophiocolea sp.	BRLU
Tropicos		Spirit Collection, Antananarivo 452185	Antananarivo Spirit Collection	Aeranthes strangulata	Andranofeno - sud, Commune Firarazana, District Ankazobe.	-18.1	47.2	15	2	2018		ForÍt galÈrie ‡ Pandanus sp., Ophiocolea sp.	TAN
Tropicos	yes	Spirit Collection, Antananarivo 459185	Antananarivo Spirit Collection	Aeranthes strangulata	Andranofeno - sud, Commune Firarazana, District Ankazobe.	-18.1	47.2	23	2	2018		ForÍt galÈrie ‡ Pandanus sp., Ophiocolea sp.	MO
Tropicos	yes	Spirit Collection, Antananarivo 521287	Antananarivo Spirit Collection	Aeranthes strangulata	Station forestiËre Angavokely: Commune Nandihizana - Carion, District Manjakandriana.	-19	47.8	25	1	2019		ForÍt de haute altitude ‡ vÈgÈtation saxicole.	MO
Tropicos	yes	Spirit Collection, Antananarivo 522330	Antananarivo Spirit Collection	Aeranthes strangulata	Ambohimahatakatra: Commune Mantasoa, District Manjakandriana.	-19.1	47.9	25	1	2019		ForÍt galÈrie de moyenne altitude ‡ Phyllarthron.	MO
Tropicos		Perrier de la Bâthie, H. 15719	H. Perrier de la Bâthie	Aeranthes subramosa	Tsaratanana	-14	48.9		1	1923
Tropicos		Herb. Jard. Bot. Tana 1399	Herb. Jard. Bot. Tan.	Aeranthes tenella	Marojejy massif, culture à Tsimbazaza.	-14.5	49.8		1	1968
Gbif		Herb. Jard. Bot. Tana 1404	Herb. Jard. Bot. Tana	Aeranthes tenella	Massif du Marojejy	-14.5	49.8			1970			P	P00323049
Gbif		Herb. Jard. Bot. Tana 1475	Herb. Jard. Bot. Tana	Aeranthes tenella	Marojejy ?	-14.5	49.7						P	P00323050
Tropicos		Spirit Collection, Antananarivo 6279543	Antananarivo Spirit Collection	Aeranthes tenella		-16.9	49.8	16	1	2020		FÙret dÈgradÈ a Eugenia sp et Uapacca sp.	TAN
Tropicos		Spirit Collection, Antananarivo 6289542	Antananarivo Spirit Collection	Aeranthes tenella		-16.9	49.8	21	1	2020		FÙret dÈgradÈ a Eugenia sp et Uapacca sp.	MO
Tropicos		Spirit Collection, Antananarivo 6309542	Antananarivo Spirit Collection	Aeranthes tenella		-16.9	49.8	3	2	2020		FÙret dÈgradÈ a Eugenia sp et Uapacca sp.	BRLU
Tropicos		Spirit Collection, Antananarivo 6379542	Antananarivo Spirit Collection	Aeranthes tenella		-16.9	49.8	11	2	2020		FÙret dÈgradÈ a Eugenia sp et Uapacca sp.	K
Tropicos		Spirit Collection, Antananarivo 6485521	Antananarivo Spirit Collection	Aeranthes tenella		-22.8	47.2	20	2	2020		ForÍt dense marÈcageuse ‡ Eugenia sp. et Pandanus sp.	TAN
Tropicos		Spirit Collection, Antananarivo 6565521	Antananarivo Spirit Collection	Aeranthes tenella		-22.8	47.2	25	2	2020		ForÍt dense marÈcageuse ‡ Eugenia sp. et Pandanus sp.	MO
Tropicos		Spirit Collection, Antananarivo 6655522	Antananarivo Spirit Collection	Aeranthes tenella		-22.8	47.2	28	2	2020		ForÍt dense marÈcageuse ‡ Eugenia sp. et Pandanus sp.	BRLU
Tropicos		Humbert, H. 13164	H. Humbert	Aeranthes tricalcarata	Vallée de la Manambolo, rive droite (bassin du Mandrare) aux environs d'Isomony (confluent de la Sakamalio) mont Morahariva (Mahamena).	-24.6	46.7		12	1933
Tropicos		Bosser, J.M. 18113	Jean M. Bosser	Aeranthes tropophila	Ouest: Bekopaka, forêt tropo-xérophile sur calcaire.	-18.7	44.8		9	1963
Tropicos		Cremers, G. 2637	Georges Cremers	Aeranthes tropophila	Sous forêt au sommet du Mont calcaire 15 km Sud de Diégo-suarez (Montagne des Français)	-12.4	49.4			1973			P
Tropicos		Nusbaumer, L.P.G. 1168	L. Nusbaumer & P. Ranirison	Aeranthes unciformis	Province de Diego-Suarez/Antsiranana, sous-préfecture de Vohemar, commune rurale de Daraina, forêt de Bekaraoka, partie nord.	-13.2	49.8	13	2	2004			G, K, MO, P, TAN	MO-2720804
Gbif		Ranirison, P. 1168	Ranirison, P.; Nusbaumer, L.P.G	Aeranthes unciformis	région de Dariana; Province de Diego-Suarez/Antsiranana, sous-prefecture de Vohemar, commune rurale de Daraina. Daraina, foret de Bekaraoka, pertie nord	-13.1	49.7	13	2	2004		Forêt dense séche claire, plateux en bordure de ruisseau asséché; à 3 m du sol, 0.2 m	K	K000718239
Tropicos		Pervillé, A. 717	A. Pervillé	Agrostophyllum occidentale	Ile Nossi-faly, près de Nossi-bé, sous les grands arbres	-13.4	48.5		3	1841			P
Tropicos		Du Puy, D.J. s.n.	David J. Du Puy (& et al.?)	Ambrella longituba	Environs de Joffreville, montagne d'Ambre	-12.5	49.3		11	1992			P
Tropicos		Perrier de la Bâthie, H. 18811	H. Perrier de la Bâthie	Ambrella longituba	Sur les rives du Maky, près du camp d'Ambre, vers 700 m. d'altitude.	-12.7	49.2		10	1932
Tropicos		Antilahimena, P. 4742	P. Antilahimena	Angraecopsis lemurelloides	Andapa, Doany, Anjialavahely. Ankarongameloka forest. Specimen preserved in alcohol.	-14.3	49.5	11	3	2006			K, P, TAN
Tropicos		Antilahimena, P. 4756	P. Antilahimena	Angraecopsis lemurelloides	Andapa, Doany, Anjialavahely. Ankarongameloka forest. Specimen preserved in alcohol.	-14.3	49.5	11	3	2006			MO, P, TAN	MO-3022958
Tropicos		Andriamihajarivo, T.H. 1649	Tefy Andriamihajarivo & et al.	Angraecopsis parviflora	Atsimo Andrefana, Sakaraka, Mahaboboka, Marotsiraka. Forêt d'Analavelona. Echantillon préservé en alcool. Collecté avec L. Rockiman, F. Rakotonasolo, A. Tsiheheha & Bruno.	-22.7	44.3	18	2	2009			MO, P, TAN	MO-3011548
Gbif		Bosser, J.M. 17732	Bosser, J.M.	Angraecopsis parviflora	Canton Belobaka (Centre-Ouest), forêt d'Analandraisoa, vestige de forêts des plateaux (zone Ouest)	-19.2	45.9		3	1964			P	P00095834
Gbif		Bosser, J.M. 19252	Bosser, J.M.	Angraecopsis parviflora	Canton Belobaka (Centre-Ouest), forêt d'Analandraisoa, forêt d'altitude	-19.2	45.9		3	1964			P	P00095835
Gbif		Herb. Jard. Bot. Tana 1346	Herb. Jard. Bot. Tana; Humbert, H.	Angraecopsis parviflora	Andrambovato	-21.6	47.5		3	1967			P	P00095837
Gbif		Herb. Jard. Bot. Tana 769	Herb. Jard. Bot. Tana; Humbert, H.	Angraecopsis parviflora	Marojejy	-14.5	49.7						P	P00095836
Gbif		Hermans, J. 185	Hermans, J.	Angraecopsis parviflora									K	57764
Gbif		Perrier de la Bâthie, H. 1947	Perrier de la Bâthie, H.	Angraecopsis parviflora	Centre: bois vers 1000 m. massif de Manongarivo	-14	48.4		3	1909			P	P00095833
Tropicos		Rakotovao, C. 2914	Charles Rakotovao & et al.	Angraecopsis parviflora	Sava, Andapa, Doany, Anjialavahely. Forêt d'Ankarongameloka. Echantillon préservé en alcool. Récolté avec Jacky, Mobel & José.	-14.3	49.5		3	2006			MO, P, TAN	MO-2330980
Gbif		Réserves Naturelles Madagascar 6014	Réserves Naturelles Madagascar; Rababoto	Angraecopsis parviflora	Ambanja, Marovato, vallée R N 4	-13.7	48.5	13	7	1953			P	P00095838
Tropicos		Skema, C.K. 30	C. K. Skema & et al.	Angraecopsis parviflora	Ibity massif west, Vohipisaka. Stream side in shaded, mist recess of steep canyon. Specimens preserved in alcohol.	-20.2	47	29	2	2004			MO, P, TAN	MO-3011518
Tropicos		Alleizette, C. d' 885	A. C. D'Alleizette	Angraecum alleizettei	Ambatovory, partie boisée.	-18.9	47.7		7	1906
Tropicos		Alleizette, C. d' sn3	A. C. D'Alleizette	Angraecum alleizettei	Forêt de la Mandraka	-19	48		8	1906			L
Tropicos		Antilahimena, P. 7870	P. Antilahimena, Félix Edmond, Désiré Ravelonarivo & Honoré Andriamiarinoro	Angraecum alleizettei	District Moramanga, Commune Ammbohibary, Ambatovy, Analamay forest.	-18.9	48.4	26	8	2011			MO, TAN	MO-3022975
Tropicos		Perrier de la Bâthie, H. 16529	H. Perrier de la Bâthie	Angraecum alleizettei	Prov. de la Mandraka Est Imerina, vers 1400 m. alt.; communiqué par Mr François E. Directeur des parcs et jardins de Tananarive	-19	48			1924			P
Tropicos		Hermans, J. 3423	Johan Hermans	Angraecum aloifolium	Andalaloka
Gbif		la Croix, I. 1200	la Croix, I.	Angraecum aloifolium									K	64124
Tropicos		Perrier de la Bâthie, H. 17719	H. Perrier de la Bâthie	Angraecum ambrense	Forêt d'Ambre, 1200 m. d'altitude.	-12.7	49.2		9	1926
Tropicos		Bosser, J.M. 18348	Jean M. Bosser	Angraecum amplexicaule	Nosy varika, forêt côtière	-20.6	48.6		7	1963			P
Gbif		Bosser, J.M. 19137	Bosser, J.M.	Angraecum amplexicaule	Nosy Varika, forêt côtière sur sable	-20.6	48.6		2	1964			P	P00098388
Gbif		Herb. Jard. Bot. Tana 1212	Herb. Jard. Bot. Tana; Lambert	Angraecum amplexicaule	Maroantsetra, forêt ombrophile	-15.5	49.8						P	P00098386
Tropicos		Lambert, * 1212	Lambert	Angraecum amplexicaule	Maroantsetra, forêt ombrophile.	-15.5	49.8
Tropicos		Bernard, R. 939	Roger Bernard	Angraecum ampullaceum	Ruisseau d'Andasinanantsomanga Amparihy commune rurale de Matsoandakana.	-15	49.5		2	2008			MO, P, TAN	MO-2652449
Tropicos		Bosser, J.M. 17746	Jean M. Bosser	Angraecum ampullaceum	Périnet, forêt ombrophile	-18.1	48.5		3	1964			P
Tropicos		Du Puy, D.J. 870	David J. Du Puy, P.J. Cribb, Jacky Andriantiana & R. Ranaivojaona	Angraecum ampullaceum	NW of Taolanaro (Fort Dauphin), route from Ifarantsa to Enaniliha, edge of Andohahela reserve (parcelle 1).	-24.8	46.9	8	2	1995		in evergreen forest on ridge top, with low, open canopy of 15-20 m tall, on exposed mossy boulder near stream.	TAN
Tropicos		Humbert, H. 6629	H. Humbert	Angraecum ampullaceum	Sud-Est: bassin supérieur du Mandraré: sommet de Marosoui.	-25.1	46.7		11	1928
Gbif		Perrier de la Bâthie, H. 17128	Perrier de la Bâthie, H.	Angraecum ampullaceum	Centre Est: forêt orientale vers 800 m. d'altitude, environs du confluent de l'Onive et du Mangoro	-20	48.8		2	1925			P	P00098330
Tropicos		Ravelonarivo, D. 113	Désiré Ravelonarivo & et al.	Angraecum ampullaceum	Sud-Ouest d'Andapa, Réserve Spéciale d'Anjanaharibe-Sud, aux environs du sommet.	-14.8	49.5	21	3	1994			MO	MO-3022974
Gbif		Ursch, E. 771	Ursch, E.	Angraecum ampullaceum	Périnet	-19	48.5						P	P00098328
Tropicos		Barnett, L.C. 309	L.C. Barnett & et al.	Angraecum andasibeense	MAJUNGA: Ca. 15.4 km NW of Ambohitsaratelo-Bebao (NW of Tsiroanomandidy). Forest remnant.	-18.3	45.5	11	1	1985			MO
Tropicos		Perrier de la Bâthie, H. 17124	H. Perrier de la Bâthie	Angraecum andasibeense	Forêt d'Andasibe, bassin de l'Onive.	-19	48.5		2	1925
Tropicos		Herbier, Institut Scientifique, Madagascar 1283	Herbier, Institut Scientifique, Madagascar	Angraecum andringitranum					10	1962			TAN
Tropicos		Millot, J. 741	Jacques Millot	Angraecum andringitranum	Andringitra	-22.3	47						TAN
Tropicos		Perrier de la Bâthie, H. 14574	H. Perrier de la Bâthie	Angraecum andringitranum	Forêts à sous bois herbacé, vers 1600 m. alt. massif d'Andringitra.	-22.3	47		2	1923
Tropicos		Ursch, E. 6	E. Ursch	Angraecum andringitranum	Perinet	-19	48.5						TAN
Tropicos		Lewis, B. 1250	Beverley A. Lewis	Angraecum ankeranense	Marojejy RNI no. 12. Path from Mandena to the summit of Marojejy. Ridge-top forest between camp 2 and 3. Plants preserved in alcohol.	-14.5	49.8	2	10	1994			MO	MO-2995038
Tropicos		Perrier de la Bâthie, H. 18650	H. Perrier de la Bâthie	Angraecum ankeranense	Forêt d'Ankeramadinika.	-19	48			1932
Tropicos		Rakotondrafara, A. 686	Andriamalala Rakotondrafara	Angraecum ankeranense	Ambatovy, Andranovery, clearing zone 5. Forêt dense humide de moyenne altitude. Récolté avec J. Rakotomazava, M. Ratovomanana, Raymond & L. Kotosoa.	-18.9	48.4	4	3	2008			MO, TAN	MO-2652458
Tropicos		Rakotovazaha, * 12	* RAKOTOVAZAHA	Angraecum ankeranense	Ankeramadinika	-19	47.9						TAN
Tropicos		Ramandimbisoa, B. 505	Brigitte Ramandimbisoa, P. Antilahimena, J. Razanatsoa & V. Razafindrahaja	Angraecum ankeranense		-18.9	48.4	15	10	2020		ForÍt humide de moyenne altitude ‡ Eugenia sp., Dilobeia thouarsii, Suregada sp, Pandanus sp.	TAN
Tropicos		Ramandimbisoa, B. 512	Brigitte Ramandimbisoa, P. Antilahimena, J. Razanatsoa & V. Razafindrahaja	Angraecum ankeranense		-18.9	48.4	17	10	2020	ForÍt de terre ferme m‚ture sempervirente; Versant ‡ exposition Est sur une pente de 6 ‡ 27 degrÈ.	Reste des forÍt ‡ Lantana camara, Clidemia hirta, Dilobeia thouarsii, Brachylaena merana et plantation d'Eucalyptus.	TAN
Tropicos		Ramandimbisoa, B. 514	Brigitte Ramandimbisoa, P. Antilahimena, J. Razanatsoa & V. Razafindrahaja	Angraecum ankeranense		-18.9	48.4	17	10	2020	ForÍt de terre ferme m‚ture sempervirente; Sur Vallon.	Reste des forÍt ‡ Lantana camara, Clidemia hirta, Dilobeia thouarsii, Brachylaena merana et plantation d'Eucalyptus.	TAN
Tropicos		Ramandimbisoa, B. 517	Brigitte Ramandimbisoa, P. Antilahimena, J. Razanatsoa & V. Razafindrahaja	Angraecum ankeranense		-18.8	48.4	20	10	2020	ForÍt de terre ferme m‚ture sempervirente; Versant ‡ exposition Est sur une pente de 45 ‡ 70 degrÈ.	ForÍt humide de moyenne altitude ‡ Weinmannia sp, Cryptocarya sp., Abrahamia sp., Pandanus sp.	TAN
Tropicos	yes	Spirit Collection, Ambatovy 331747	Ambatovy Spirit Collection	Angraecum ankeranense	Ambatovy: Région Alaotra Mangoro, District Moramanga.	-18.9	48.4	19	9	2011		Forêt dense à Leptolaena pauciflora, Ocotea racemosa	TAN
Tropicos		Spirit Collection, Ambatovy 35235655	Ambatovy Spirit Collection	Angraecum ankeranense	Ambatovy: Région Alaotra Mangoro, District Moramanga.	-18.9	48.4	11	9	2018		Forêt Dense à Cryptocarya sp., Leptolaena pauciflora.	TAN
Tropicos		Spirit Collection, Ambatovy 365857242	Ambatovy Spirit Collection	Angraecum ankeranense	Ambatovy: Région Alaotra Mangoro, District Moramanga.	-18.9	48.4	14	11	2018		Forêt dense à Sarcolaena oblongifolia, Leptolaena pauciflora.	TAN
Tropicos	yes	Spirit Collection, Ambatovy 365957242	Ambatovy Spirit Collection	Angraecum ankeranense	Ambatovy: Région Alaotra Mangoro, District Moramanga.	-18.9	48.4	14	11	2018		Forêt dense à Sarcolaena oblongifolia, Leptolaena pauciflora.	MO
Tropicos	yes	Spirit Collection, Ambatovy 366057242	Ambatovy Spirit Collection	Angraecum ankeranense	Ambatovy: Région Alaotra Mangoro, District Moramanga.	-18.9	48.4	14	11	2018		Forêt dense à Sarcolaena oblongifolia, Leptolaena pauciflora.	BRLU
Tropicos		Spirit Collection, Ambatovy 36637628	Ambatovy Spirit Collection	Angraecum ankeranense	Ambatovy: RÈgion Alaotra-Mangoro, District Moramanga.	-18.9	48.4	14	11	2018		ForÍt dense ‡ Abrahamia ditimena, Uapaca sp., Asteropeia sp., Dracaena sp.	TAN
Tropicos		Spirit Collection, Ambatovy 373074501	Ambatovy Spirit Collection	Angraecum ankeranense	Ambatovy: RÈgion Alaotra-Mangoro; District Moramanga.	-18.9	48.4	12	6	2018		ForÍt dense ‡ Leptolaena sp., Asteropeia sp., Cryptocarya sp., Faucherea sp.	TAN
Tropicos	yes	Spirit Collection, Ambatovy 42112703	Ambatovy Spirit Collection	Angraecum ankeranense	Ambatovy: Région Alaotra-Mangoro, District Moramanga.	-18.9	48.4	7	8	2012		Forêt dense à Ocotea racemosa, Uapaca thouarsii, Leptolaena sp.	MO	MO-3060075
Tropicos		Spirit Collection, Ambatovy 42212707	Ambatovy Spirit Collection	Angraecum ankeranense	Ambatovy: Région Alaotra-Mangoro, District Moramanga.	-18.9	48.4	7	8	2012		Forêt dense à Ocotea racemosa, Uapaca thouarsii, Leptolaena sp.	TAN
Tropicos		Spirit Collection, Ambatovy 43210631	Ambatovy Spirit Collection	Angraecum ankeranense	Ambatovy: Région Alaotra-Mangoro, District Moramanga.	-18.9	48.4	5	9	2012		Forêt dense à Leptolaena pauciflora, Uapaca sp, Chrysophyllum boivinianum.	TAN
Tropicos		Spirit Collection, Ambatovy 4381745	Ambatovy Spirit Collection	Angraecum ankeranense	Ambatovy: Région Alaotra Mangoro, District Moramanga.	-18.9	48.4	5	9	2012		Forêt dense à Leptolaena pauciflora, Ocotea racemosa	TAN
Tropicos	yes	Spirit Collection, Ambatovy 4391748	Ambatovy Spirit Collection	Angraecum ankeranense	Ambatovy: Région Alaotra Mangoro, District Moramanga.	-18.9	48.4	13	9	2011		Forêt dense à Leptolaena pauciflora, Ocotea racemosa	MO	MO-3060084
Tropicos	yes	Spirit Collection, Ambatovy 4471749	Ambatovy Spirit Collection	Angraecum ankeranense	Ambatovy: Région Alaotra Mangoro, District Moramanga.	-18.9	48.4	13	9	2011		Forêt dense à Leptolaena pauciflora, Ocotea racemosa	MO	MO-3060080
Tropicos	yes	Spirit Collection, Ambatovy 44817410	Ambatovy Spirit Collection	Angraecum ankeranense	Ambatovy: Région Alaotra Mangoro, District Moramanga.	-18.9	48.4	10	9	2012		Forêt dense à Leptolaena pauciflora, Ocotea racemosa	BRLU
Tropicos	yes	Spirit Collection, Ambatovy 88717410	Ambatovy Spirit Collection	Angraecum ankeranense	Ambatovy: Région Alaotra Mangoro, District Moramanga.	-18.9	48.4	4	9	2013		Forêt dense à Leptolaena pauciflora, Ocotea racemosa	P
Tropicos	yes	Spirit Collection, Ambatovy 90012702	Ambatovy Spirit Collection	Angraecum ankeranense	Ambatovy: Région Alaotra-Mangoro, District Moramanga.	-18.9	48.4	7	8	2012		Forêt dense à Ocotea racemosa, Uapaca thouarsii, Leptolaena sp.	TAN
Tropicos	yes	Spirit Collection, Ambatovy 90112707	Ambatovy Spirit Collection	Angraecum ankeranense	Ambatovy: Région Alaotra-Mangoro, District Moramanga.	-18.9	48.4	10	9	2013		Forêt dense à Ocotea racemosa, Uapaca thouarsii, Leptolaena sp.	BRLU, K
Tropicos		Spirit Collection, Antananarivo 645798	Antananarivo Spirit Collection	Angraecum ankeranense		-19.2	48.6	17	2	2020		ForÍt humide de moyenne altitude ‡ Cryptocarya sp., Erythroxylum sp., Garcinia sp.	TAN
Tropicos		Andrianjafy, N.M. 1101	N.M. Andrianjafy & et al.	Angraecum appendiculoides	Toliara, Betroka, Ivahona, Befarafara. Forêt dense humide de moyenne altitude. Récolté avec R. Razakamalala, E.B. Andriankaja, N.M. Bienvenu, S.F. Andrianalisoa & Resaviny.	-23.5	46.5		5	2005			MO, P, TAN
Tropicos		Bosser, J.M. 14817	Jean M. Bosser	Angraecum appendiculoides	Manjakatompo	-19.4	47.3		1	1961		Forêt ombrophile d'altitude.	TAN
Tropicos		Bosser, J.M. 16491	Jean M. Bosser	Angraecum appendiculoides	Manjakatompo.	-19.4	47.3		12	1962		Forêt ombrophile d'altitude.	TAN
Gbif		Decary, R. 18522	Decary, R.	Angraecum appendiculoides	Sud de Moramanga, forêt	-19	48.6	1	9	1942			P	P00098533
Gbif		Hillerman, F. 115	Hillerman, F.	Angraecum appendiculoides									K	44659
Gbif		Perrier de la Bâthie, H. 13406	Perrier de la Bâthie, H.	Angraecum appendiculoides	Centre: restes de forêt à sous bois herbacé en voie de destruction, vers 2000 m. alt., Manjakatompo, flanc Est du Tsiafajavona (Ankaratra)	-19.4	47.3		12	1920			P	P00098529
Tropicos		Ravelonarivo, D. 1934	Désiré Ravelonarivo	Angraecum appendiculoides	Sava, Andapa, Doany, Andranomololo. Vallée d'Andramanalana suivant le piste vers le sommet. Echantillon préservé en alcool. Récolté avec C. Rakotovao & R. Razakamalala.	-14.4	49.4	1	5	2006			TAN
Tropicos		Razakamalala, R. 1891	Richard Razakamalala	Angraecum appendiculoides	Fivondronana: Anjozorobe, village le plus proche: Amboasary. Forêt humide de moyenne altitude d'Ambohimanga. Echantillon préservé en alcool. Récolté avec R. Andrianasolo, D. Rabehevitra, L. Faranirina, N. Rakotonirina, R. Raharijaona & Ingahy Jean (guide).	-18.4	48	4	3	2005			MO, TAN
Tropicos		Sieder, A. 4173	A. Sieder, P. Stütz & Jacky Andriantiana	Angraecum appendiculoides	Fianarantsoa, Ambositra south to Ivato, then east direction Antoetra, ca 12 km to Ambositra near the water falls.	-20.8	47.4	25	1	2007		Humid rain forest with mosses on trees and high scrub with bamboos.	WU
Tropicos		Viguier, R. 1892	R. Viguier & H. Humbert	Angraecum appendiculoides	Vakinankavatra, Distr. Ambatolampy, au bord de la rivière Onive.	-19.4	47.4
Tropicos		Antilahimena, P. 6387	P. Antilahimena & et al.	Angraecum arachnites	Faritra Alaotra Mangoro, Fivondronana Moramanga, firaisana Ambohibary, fokontany Ampitabe, Ambatovy. Récolté avec B. Ratodimanana, F. Edmond, M. Ratovomanana, R. Randriamarolahy, J.M. Kotomazava, S. Randrianasolo.	-18.9	48.4	10	7	2008			MO, TAN	MO-2995075
Tropicos		Bernard, R. 1056	Roger Bernard	Angraecum arachnites	Zone de défrichement n 6, zone C.	-18.9	48.4		8	2008			TAN
Tropicos		Bosser, J.M. 16401	Jean M. Bosser	Angraecum arachnites		-19	47.9		10	1962			P
Tropicos		Bosser, J.M. 16403	Jean M. Bosser	Angraecum arachnites		-19	47.9		10	1962			P
Tropicos		Bosser, J.M. 16409	Jean M. Bosser	Angraecum arachnites		-19	47.9		9	1962		ForÍt ombrophile.	P
Tropicos		Bosser, J.M. 8575	Jean M. Bosser	Angraecum arachnites	Centre, Ambohitantely	-18.2	47.3		10	1955			TAN
Tropicos		Faranirina, L. 22	L. Faranirina	Angraecum arachnites	Fivondronana: Anjozorobe, Fokontany: Vodivato. Village le plus proche Fiherenana. Forêt humide de moyenne altitude d'Amparafarantany. Echantillon préservé en alcool. Récolté avec D. Rabehevitra, R. Razakamalala, N. Rakotonirina, R. Andrianasolo, R. Raharijaona & Ingahy Ely (guide).	-18.7	48	16	3	2005			TAN
Tropicos		Gautier, L. 3531	Laurent Gautier	Angraecum arachnites	Antsiranana, Ambahatra, cours supérieur	-14	48.5		3	1920			P
Tropicos		Herb. Jard. Bot. Tana 350	Herb. Jard. Bot. Tan.	Angraecum arachnites		-19	47.9					ForÍt ombrophile	P
Tropicos		Hermans, J. 5186	Johan Hermans	Angraecum arachnites		-19.2	48.3						K
Tropicos		Humbert, H. 25824	H. Humbert	Angraecum arachnites		-13.9	49.1	18	3	1951		Sylve ‡ Lichens sur gneiss.	P
Tropicos		Léandri, J. 1759	Jacques D. Leandri	Angraecum arachnites		-18.9	46.2	11	11	1952			P
Tropicos		Perrier de la Bâthie, H. 11318	H. Perrier de la Bâthie	Angraecum arachnites	Sur des arbustes, 1500 m. Manankazo au Nord-Est d'Ankazobe.	-18.2	47.3		11	1913			P
Tropicos		Rakotondrajaona, R. 576	Roland Rakotondrajaona	Angraecum arachnites	Alaotra Mangoro, Moramanga, Ambohibary, Analamay. Forêt humide de moyenne altitude, hors Foot Print. Récoltés avec D. Rabehevitra, G. Randrianandrasana & H.J. Raveloniaina.	-18.9	48.4	25	9	2008			TAN
Tropicos		Ramandimbimanana, S.D. 284	S.D. Ramandimbimanana & C.H. Randimbiarison	Angraecum arachnites	Montagne d'Ambre, versants ouest.	-12.6	49.2	23	1	2012			G, K, TEF
Tropicos		Ramandimbisoa, B. 519	Brigitte Ramandimbisoa, P. Antilahimena, J. Razanatsoa & V. Razafindrahaja	Angraecum arachnites		-18.8	48.4	20	10	2020		ForÍt humide de moyenne altitude ‡ Dilobeia thouarsii, Leptolaena sp., Gaertnera sp., Orfilea coriacea, Cyathea sp.	TAN
Tropicos		Randrianasolo, S.S. 845	Sennen Randrianasolo	Angraecum arachnites	Faritra Alaotra Mangoro, Fivondronana Moramanga, firaisana Ambohibary, fokontany Ampitabe, Ambatovy. Zone de défrichement 6 sur cuirasse. Récolté avec F. Edmond, M. Ratovomanana, J. de D. Ramarolahy, R. Rakotondrajaona, P. Antilahimena, K. Ralaisabotsy.	-18.9	48.4	24	7	2008			TAN
Tropicos		Razafindrabe, J.-B. 121	J.-B. Razafindrabe & et al.	Angraecum arachnites	Ivohibe, Ivongo, Ambahatsy. RNI Andringitra, est du campement No. 2 au bord de la rivière. Récolté avec C. Rakotovao, M. Zjhra and J. Hutcheon. Mise en alcool.	-22.3	47.1	9	10	1994			MO	MO-2952061
Tropicos		Razafindraibe, H. 523	Hanta Razafindraibe, H. Rasoazanany, Ratolojanahary Tafita, Rakotondravelo, Alfred & Brigitte Ramandimbisoa	Angraecum arachnites	District Moramanga, Commune Andasibe, Réserve Spéciale Analamazaotra, Site carrière de sable.	-19	48.5	11	12	2013			TAN
Tropicos		Spirit Collection, Ambatovy 10464274	Ambatovy Spirit Collection	Angraecum arachnites	Ambatovy: Région Alaotra Mangoro, District Moramanga.	-18.9	48.4	8	10	2013		Forêt dense à Macaranga sp, Chrysophyllum boivinianum, Brachylaena sp	TAN
Tropicos	yes	Spirit Collection, Ambatovy 172442712	Ambatovy Spirit Collection	Angraecum arachnites	Ambatovy: Région Alaotra Mangoro, District Moramanga.	-18.9	48.4	23	9	2014		Forêt dense à Macaranga sp, Chrysophyllum boivinianum, Brachylaena sp	MO
Tropicos	yes	Spirit Collection, Ambatovy 17254277	Ambatovy Spirit Collection	Angraecum arachnites	Ambatovy: Région Alaotra Mangoro, District Moramanga.	-18.9	48.4	23	9	2014		Forêt dense à Macaranga sp, Chrysophyllum boivinianum, Brachylaena sp	BRLU
Tropicos	yes	Spirit Collection, Ambatovy 17271772	Ambatovy Spirit Collection	Angraecum arachnites	Ambatovy: Région Alaotra Mangoro, District Moramanga.	-18.9	48.4	23	9	2014		Forêt dense à Leptolaena pauciflora, Ocotea racemosa	BRLU
Tropicos	yes	Spirit Collection, Ambatovy 18654275	Ambatovy Spirit Collection	Angraecum arachnites	Ambatovy: Région Alaotra Mangoro, District Moramanga.	-18.9	48.4	15	10	2014		Forêt dense à Macaranga sp, Chrysophyllum boivinianum, Brachylaena sp	P
Tropicos	yes	Spirit Collection, Ambatovy 26494277	Ambatovy Spirit Collection	Angraecum arachnites	Ambatovy: Région Alaotra Mangoro, District Moramanga.	-18.9	48.4	9	10	2015		Forêt dense à Macaranga sp, Chrysophyllum boivinianum, Brachylaena sp	K
Tropicos	yes	Spirit Collection, Ambatovy 33294275	Ambatovy Spirit Collection	Angraecum arachnites	Ambatovy: Région Alaotra Mangoro, District Moramanga.	-18.9	48.4	13	10	2017		Forêt dense à Macaranga sp, Chrysophyllum boivinianum, Brachylaena sp	TAN
Tropicos		Spirit Collection, Ambatovy 51441	Ambatovy Spirit Collection	Angraecum arachnites	Ambatovy: Région Alaotra-Mangoro, District Moramanga.	-18.9	48.3	18	5	2011		Forêt dense à Asteropeia sp, Uapaca sp, Leptolaena sp	TAN
Tropicos		Spirit Collection, Ambatovy 5151771	Ambatovy Spirit Collection	Angraecum arachnites	Ambatovy: Région Alaotra Mangoro, District Moramanga.	-18.9	48.4	13	9	2011		Forêt dense à Leptolaena pauciflora, Ocotea racemosa	MO, TAN	MO-3060034
Tropicos		Spirit Collection, Antananarivo 1132781	Antananarivo Spirit Collection	Angraecum arachnites	Antsahabe: Région Analamanga, District Anjozorobe.	-18.4	48	2	10	2015		Forêt humide de moyenne altitude à Weinmannia sp, uapaca sp, Rhodolaena sp.	TAN
Tropicos		Spirit Collection, Antananarivo 114281	Antananarivo Spirit Collection	Angraecum arachnites	Antsahabe: Région Analamanga, District Anjozorobe.	-18.4	48	2	10	2015		Forêt humide de moyenne altitude à Rhodolaena sp, Uapaca sp	TAN
Tropicos	yes	Spirit Collection, Antananarivo 3502781	Antananarivo Spirit Collection	Angraecum arachnites	Antsahabe: Région Analamanga, District Anjozorobe.	-18.4	48	2	10	2017		Forêt humide de moyenne altitude à Weinmannia sp, uapaca sp, Rhodolaena sp.	MO
Tropicos	yes	Spirit Collection, Antananarivo 3592782	Antananarivo Spirit Collection	Angraecum arachnites	Antsahabe: Région Analamanga, District Anjozorobe.	-18.4	48	12	10	2017		Forêt humide de moyenne altitude à Weinmannia sp, uapaca sp, Rhodolaena sp.	BRLU
Tropicos		Spirit Collection, Antananarivo 5802022	Antananarivo Spirit Collection	Angraecum arachnites	RÈgion Analamanga, District Anjozobe, Commune Anjozorobe. Antsahabe.	-18.5	48	30	9	2019		ForÍt humide de moyenne altitude ‡ Weinmannia sp, Ocotea sp, Cryptocarya sp.	TAN
Tropicos		Verlynde, S. 28	Simon Verlynde, Brigitte Ramandimbisoa, N. Rajaonarivelo & F. Andriatsiferana	Angraecum arachnites	Ambatovy, Zone 55.	-18.9	48.4	8	10	2014		Clearing d'une forêt dense humide de moyenne altitude.	TAN
Tropicos		Sieder, A. 6871	Anton Sieder	Angraecum archangelicum		-20.8	47.4	15	2	2015			WU	WU342015
Literature		Perrier de la Bâthie, H. 8020	Perrier de la Bâthie, H.	Angraecum aviceps	Bemarivo	-14.1	49.3		7	1907			B, lost
Tropicos		Baron, R. 1999	R. Baron	Angraecum baronii
Tropicos		Benoist, R. 651	R. Benoist	Angraecum baronii	Manjakatompo	-19.4	47.3		8	1950			MO, TAN	MO-2952027
Gbif		Bosser, J.M. 10680	Bosser, J.M.	Angraecum baronii	Manjakatompo	-19.4	47.3		2	1957			P	P00724466
Tropicos		Bosser, J.M. 10995	Jean M. Bosser	Angraecum baronii	Ankaratra (Manjakatompo), forêt ombrophile d'altitude.	-19.4	47.3		2	1957			MO, TAN
Tropicos		Bosser, J.M. 16490	Jean M. Bosser	Angraecum baronii	Manjakatompo.	-19.4	47.3		12	1962		Forêt ombrophile d'altitude.	TAN
Tropicos		Bosser, J.M. 4055	Jean M. Bosser	Angraecum baronii	Centre (P.K. 300 route du Sud)	-20.6	47.3		11	1952			TAN
Gbif		Decary, R. 13543	Decary, R.	Angraecum baronii	Ambositra, forêt	-20.6	47.3	16	11	1938			P	P00098497
Tropicos		Genoud, E.G. 875	Genoud, E. G.	Angraecum baronii	Mandraka	-19	48						TAN
Gbif		Herb. Jard. Bot. Tana 1	Herb. Jard. Bot. Tana; Francois, E.	Angraecum baronii						1929			P	P00098498
Tropicos		Herb. Jard. Bot. Tana 1332	Herb. Jard. Bot. Tan.	Angraecum baronii	Ankaratra (J.B. ombrière)	-19.4	47.3	14	4	1935			TAN
Gbif		Hermans, J. 5199	Hermans, J.	Angraecum baronii	Antananarivo prov., road towards Ambatofinandrahana, dense Tapia forest just before Anjomam Ankona.	-20.7	47.2					Dense Tapia forest. On lower branches of trees or main stem.	K	73585
Gbif		Humbert, H. 3202	Humbert, H.	Angraecum baronii	Bara: Pic d'Ivohibe	-22.6	47			1924			P	P00098499
Gbif		Humbert, H. 4583	Humbert, H.; et al.	Angraecum baronii				15	7	1928			NHMUK	BM000539234
Tropicos		Perrier de la Bâthie, H. 13402	H. Perrier de la Bâthie	Angraecum baronii	Mt Tsiafajavona	-19.4	47.3		10	1921		Bois.	MO, P	MO-2952008
Gbif		Perrier de la Bâthie, H. 13407	Perrier de la Bâthie, H.	Angraecum baronii	Centre: restes d'une forêt à sous bois herbacée Manjakatompo, flanc Est du Tsiafazavona 'Ankaratra), vers 2000 m. d'altitude	-19.4	47.3		10	1921			P	P00098506
Gbif		Perrier de la Bâthie, H. 16495	Perrier de la Bâthie, H.	Angraecum baronii	Centre: forêt à sous bois herbacé, vers 2000 m., Mt Tsaratanana	-14	48.9		4	1924			P	P00098508
Gbif		Perrier de la Bâthie, H. 19006	Perrier de la Bâthie, H.	Angraecum baronii	Centre: Manjakatompo (Ankaratra)	-19.4	47.3		2	1933			P	P00098509
Gbif		Perrier de la Bâthie, H. 8114	Perrier de la Bâthie, H.	Angraecum baronii	Centre: bois, 2400 m. alt., Ankaratra	-19.4	47.3		11	1913			P	P00098493
Tropicos		Peyrot, J.P. sn1	J. P. Peyrot	Angraecum baronii	Manjakatompo	-19.4	47.8		12	1962		Forêt ombrophile.	TAN
Tropicos		Rakotovao, C. 2474	Charles Rakotovao	Angraecum baronii	Mangindrano.	-14.3	49.2	11	11	2005			MO, P, TAN	MO-2952085
Tropicos		Rakotovao, C. 2563	Charles Rakotovao	Angraecum baronii	Sommet de Beampoko. Ambohimirahavavy.	-14.3	49.2	21	11	2005			MO, P, TAN	MO-3022934
Tropicos		Ranirison, P. 787	P. Ranirison	Angraecum baronii	Daraina, forêt d'Antsahabe.	-13.2	49.6	2	5	2004		Forêt sub-humide d'altitude sur sol riche en litière en humus.	G
Gbif		Roberts, D.L. 38	Roberts, D.L.; Du Puy, D.; Cribb, P.; Britt, A.; Ranarivelo, T.; Rajaovelona, L.	Angraecum baronii		-18.9	48.5	17	11	2003			P	P00524357
Gbif		Maad, J. 1056	Maad, J.; Nilsson, L.A.	Angraecum bemarivoense	Station Forestiere d'Angavokely, Angavobe E hillside	-19	47.8	10	3	1996		In primary forest; tree twig epiphyte with very small white flowers	UPS	V-101002
Tropicos		Perrier de la Bâthie, H. 11487	H. Perrier de la Bâthie	Angraecum bemarivoense	Andraronga (Bemarivo).	-14.5	49.7			1913
Gbif		Pettersson, B. 561	Pettersson, B.; Nilsson, L.A.	Angraecum bemarivoense	SE of Nandihizana, Angavokely Forest Reserve. Near Mt Ambatolava	-19	47.8	9	3	1992		Epiphyte. Fls white	UPS	V-059148
Tropicos		Perrier de la Bâthie, H. 18874	H. Perrier de la Bâthie	Angraecum bicallosum	Vers 1000 m. alt. sur la montagne d'Ambre.	-12.7	49.2		11	1932
Tropicos		Ramandimbisoa, B. 513	Brigitte Ramandimbisoa, P. Antilahimena, J. Razanatsoa & V. Razafindrahaja	Angraecum bicallosum		-18.9	48.4	17	10	2020	ForÍt de terre ferme m‚ture sempervirente; Sur Vallon.	Reste des forÍt ‡ Lantana camara, Clidemia hirta, Dilobeia thouarsii, Brachylaena merana et plantation d'Eucalyptus.	TAN
Tropicos		Rasoazanany, H. 320	H. Rasoazanany, Richard Randrianaivo & Joharintsoa Aina Ramahenina	Angraecum bicallosum	Moramanga, Ambohibary, Antsily, Antsaonjo.	-19.1	48.2	12	11	2012			MO, P, TAN
Tropicos		Spirit Collection, Ambatovy 12428704	Ambatovy Spirit Collection	Angraecum bicallosum	Ambatovy: Région Alaotra-Mangoro, District Moramanga.	-18.9	48.3	13	11	2013		Forêt dense à Uapaca densifolia, Syzygium emirnense, Dilobeia thouarsii, Macaranga sp.	TAN
Tropicos	yes	Spirit Collection, Ambatovy 18061744	Ambatovy Spirit Collection	Angraecum bicallosum	Ambatovy Région Alaotra Mangoro, District Moramanga.	-18.9	48.4	1	10	2014		Forêt dense à Leptolaena pauciflora, Ocotea racemosa	MO
Tropicos		Spirit Collection, Ambatovy 197017596	Ambatovy Spirit Collection	Angraecum bicallosum	Ambatovy: Région Alaotra Mangoro, District Moramanga.	-18.9	48.3	31	10	2014		Forêt dense à Chrysophyllum boivinianum, Eugenia sp.	TAN
Tropicos	yes	Spirit Collection, Ambatovy 197217592	Ambatovy Spirit Collection	Angraecum bicallosum	Ambatovy: Région Alaotra Mangoro, District Moramanga.	-18.9	48.3	31	10	2014		Forêt dense à Chrysophyllum boivinianum, Eugenia sp.	MO
Tropicos		Spirit Collection, Ambatovy 2001432	Ambatovy Spirit Collection	Angraecum bicallosum	Ambatovy: Région Alaotra-Mangoro, District Moramanga.	-18.9	48.4	6	11	2014		Forêt dense à Macaranga sp, Chrysophyllum boivinianum, Brachylaena sp	BRLU
Tropicos	yes	Spirit Collection, Ambatovy 2002432	Ambatovy Spirit Collection	Angraecum bicallosum	Ambatovy: Région Alaotra-Mangoro, District Moramanga.	-18.9	48.4	6	11	2014		Forêt dense à Macaranga sp, Chrysophyllum boivinianum, Brachylaena sp	K
Tropicos		Spirit Collection, Ambatovy 35435062	Ambatovy Spirit Collection	Angraecum bicallosum	Ambatovy: Région Alaotra-Mangoro, District Moramanga.	-18.9	48.4	13	9	2018		Forêt dense à Sarcolaena sp, Uapaca sp, Asteropeia sp.	TAN
Tropicos	yes	Spirit Collection, Ambatovy 365151331	Ambatovy Spirit Collection	Angraecum bicallosum	Ambatovy: RÈgion Alaotra Mangoro, District Moramanga.	-18.9	48.3	6	11	2018		ForÍt Dense ‡ Uapaca thouarsii, Leptolaena sp, Schefflera sp.	MO
Tropicos		Spirit Collection, Ambatovy 367075883	Ambatovy Spirit Collection	Angraecum bicallosum	Ambatovy: RÈgion Alaotra-Mangoro; District Moramanga.	-18.9	48.4	4	12	2018		ForÍt dense ‡ Cryptocarya sp., Faucherea sp., Psychotria sp., Leptolaena sp.	TAN
Tropicos		Spirit Collection, Ambatovy 367761903	Ambatovy Spirit Collection	Angraecum bicallosum	Ambatovy: RÈgion Alaotra-Mangoro, District Moramanga.	-18.9	48.4	5	12	2018		ForÍt dense ‡ Streblus dimepate, Weinmannia rutenbergii, Ocotea racemosa.	TAN
Tropicos		Spirit Collection, Ambatovy 420969	Ambatovy Spirit Collection	Angraecum bicallosum	Ambatovy: Région Alaotra-Mangoro, District Moramanga.	-18.9	48.4	29	8	2012		Forêt dense à Asteropeia micraster, uapaca densifolia, Leptolaena sp, Tina striata.	BRLU, K, MO, TAN	MO-3060071
Tropicos		Spirit Collection, Ambatovy 63314284	Ambatovy Spirit Collection	Angraecum bicallosum	Ambatovy: Région Alaotra-Mangoro, District Moramanga.	-18.9	48.4	27	8	2012		Forêt dense à Pandanus sp, Uapaca thouarsii.	TAN
Tropicos	yes	Spirit Collection, Ambatovy 63414283	Ambatovy Spirit Collection	Angraecum bicallosum	Ambatovy: Région Alaotra-Mangoro, District Moramanga.	-18.9	48.4	11	12	2012		Forêt dense à Pandanus sp, Uapaca thouarsii.	MO
Tropicos		Spirit Collection, Ambatovy 6457922	Ambatovy Spirit Collection	Angraecum bicallosum	Ambatovy: Région Alaotra-Mangoro, District Moramanga.	-18.9	48.4	17	12	2012		Forêt dense à Uapaca densifolia, Sarcolaena oblongifolia.	TAN
Tropicos		Spirit Collection, Ambatovy 65014251	Ambatovy Spirit Collection	Angraecum bicallosum	Ambatovy: Région Alaotra-Mangoro, District Moramanga.	-18.9	48.4	19	12	2012		Forêt dense à Pandanus sp, Uapaca thouarsii.	TAN
Tropicos		Spirit Collection, Ambatovy 751593	Ambatovy Spirit Collection	Angraecum bicallosum	Ambatovy: Région Alaotra-Mangoro, District Moramanga.	-18.9	48.3	9	11	2011		Forêt dense à <i>Uapaca</i> sp., <i>Sarcolaena grandiflora</i>, <i>schefflera</i> sp., <i>Eugenia</i> sp.	TAN
Tropicos		Spirit Collection, Ambatovy 8047	Ambatovy Spirit Collection	Angraecum bicallosum	Ambatovy: Région Alaotra-Mangoro, District Moramanga.	-18.9	48.3	14	11	2011		Forêt dense à Asteropeia sp, Uapaca sp, Leptolaena sp	TAN
Tropicos	yes	Spirit Collection, Ambatovy 851749	Ambatovy Spirit Collection	Angraecum bicallosum	Ambatovy: Région Alaotra Mangoro, District Moramanga.	-18.9	48.4	17	11	2011		Forêt dense à Leptolaena pauciflora, Ocotea racemosa	P
Tropicos	yes	Spirit Collection, Ambatovy 897969	Ambatovy Spirit Collection	Angraecum bicallosum	Ambatovy: Région Alaotra-Mangoro, District Moramanga.	-18.9	48.4	10	9	2013		Forêt dense à Asteropeia micraster, uapaca densifolia, Leptolaena sp, Tina striata.	P
Tropicos		Spirit Collection, Ambatovy 99125	Ambatovy Spirit Collection	Angraecum bicallosum	Ambatovy: Région Alaotra-Mangoro, District Moramanga.	-18.9	48.4	29	11	2011		Forêt dense à <i>Uapaca</i> sp., <i>Asteropeia micraster</i>, <i>Eugenia</i> sp.	TAN
Tropicos		Spirit Collection, Antananarivo 118280	Antananarivo Spirit Collection	Angraecum bicallosum	Antsahabe: Région Analamanga, District Anjozorobe.	-18.4	48	6	11	2015		Forêt humide de moyenne altitude à Rhodolaena sp, Uapaca sp	TAN
Tropicos		Spirit Collection, Antananarivo 121276	Antananarivo Spirit Collection	Angraecum bicallosum	Antsahabe: Région Analamanga, District Anjozorobe.	-18.4	48	6	11	2015		Forêt humide de moyenne altitude à Weinmannia sp, uapaca sp, Rhodolaena sp.	TAN
Tropicos		Spirit Collection, Antananarivo 6424941	Antananarivo Spirit Collection	Angraecum bicallosum		-22.8	47.2	13	2	2020		ForÍt dense marÈcageuse ‡ Eugenia sp. et Pandanus sp.	TAN
Tropicos		Spirit Collection, Antananarivo 658693	Antananarivo Spirit Collection	Angraecum bicallosum		-22.8	47.2	25	2	2020		ForÍt humide ‡ Psorospermum sp.	TAN
Tropicos		Trigui, S.M. 10	S.M. Trigui, M.H. Razanajatovo & S.D. Ramandimbimanana	Angraecum bicallosum	Montagne d'Ambre, partie centrale. A 560 m du point cote 1343, au 295?	-12.6	49.2	6	12	2007			G, TEF
Tropicos		Verlynde, S. 45	Simon Verlynde	Angraecum bicallosum	Ambohimanga, Kelilalina, Commune Takafatra, District Andramasina.	-19.5	47.9	3	12	2014		Forêt humide à Anthocleista, Brachylaena, Cryptocaria, Calophyllum.	BRLU
Tropicos		Perrier de la Bâthie, H. 15720	H. Perrier de la Bâthie	Angraecum brachyrhopalon	Sambirano valley	-13.9	48.7		1	1923
Gbif		Mason, L.M. 2063	Mason, L.M.	Angraecum bracteosum									K	30371
Tropicos		Perrier de la Bâthie, H. 15688	H. Perrier de la Bâthie	Angraecum breve	Mt. Tsaratanana	-14	48.9		1	1923
Gbif		Alleizette, C. d' 469	Alleizette, C. d'	Angraecum calceolus	La Mandraka, forêts	-19	48		10	1905			P	P00098430
Tropicos		Andriamihajarivo, T.H. 1889	Tefy Andriamihajarivo, Fortunat Rakotoarivony & Fagnarena Miandry (Bruno)	Angraecum calceolus	District: Sakaraha. Commune rurale: Mahaboboka. Fokotany: Marotsiraka. Endroit précis: Forêt d'Analaraty.	-22.9	44.3	24	3	2013		Forêt sèche.	MO, TAN	MO-3011536
Tropicos		Andrianjafy, N.M. 1345	N.M. Andrianjafy & et al.	Angraecum calceolus	Midongy du Sud, à 1,5 km au Nord-est du village de Beharena. Forêt dense humide sur crête. Récolté avec M. Ramanantsoa, M.G. Maminandrasana, W. Lodwige & Zafy.	-23.6	47.1	17	9	2005			TAN
Tropicos		Andriantiana, J.L. 357	Jacky Andriantiana	Angraecum calceolus	Ambatovy Dynatec, Nord du campement.	-18.9	48.4	23	11	2006			MO, P	MO-3022951
Tropicos		Andriantiana, J.L. 508	Jacky Andriantiana	Angraecum calceolus	Alaotra Mangoro, Moramanga, Ambohibary, Ampitambe, Ambatovy. Forêt d'Analamay. Récoltés avec R. Bernard, Rolland & Mamitiana.	-18.8	48.4	27	9	2008			MO, P, TAN
Tropicos		Antilahimena, P. 3499	P. Antilahimena	Angraecum calceolus	Moramanga, Andasibe, Berano. Ambatovy forest, Analamay. Récolté avec R. Razafindasy.	-18.9	48.4	1	3	2005			TAN
Tropicos		Antilahimena, P. 4993	P. Antilahimena & Félix Edmond	Angraecum calceolus	Moramanga, Andasibe, Menalamba, Ambatovy forest. Without crust.	-18.9	48.4	22	11	2006			MO, P, TAN	MO-3022954
Tropicos		Antilahimena, P. 6558	P. Antilahimena & et al.	Angraecum calceolus	Alaotra Mangoro, Moramanga, Ambohibary, Ampitambe, Ambatovy. Behontsa forest. Collected with M. Randrianarivony, M. Ratovomanana, B.A. Ratodimanana, F. Edmond & N. Lachezar.	-18.9	48.4	4	10	2008			MO, P, TAN	MO-2330986
Tropicos		Antilahimena, P. 6885	P. Antilahimena & et al.	Angraecum calceolus	Alaotra Mangoro, Moramanga, Morarano, Marovoay, Ambatovy. Mahatakatra forest. Collected with D. Ravelonarivo, B.A. Ratodimanana, M. Randrianarivony, M. Ratovomanana & F. Edmond.	-18.8	48.3	13	11	2008			MO, P, TAN	MO-2856003
Tropicos		Antilahimena, P. 7045	P. Antilahimena & et al.	Angraecum calceolus	Alaotra Mangoro, Moramanga, Andasibe, Menalamba. Antaniditra forest. Collected with D. Ravelonarivo, S. Randrianasolo, F. Edmond & R.H. Radona.	-18.9	48.4	10	4	2009			MO, P, TAN	MO-2995089
Tropicos		Antilahimena, P. 7073	P. Antilahimena & et al.	Angraecum calceolus	Alaotra Mangoro, Morarano, Marovoay. Ankosy forest. Collected with R. Bernard, F. Edmond, D. Ravelonarivo, B.A. Ratodimanana & H.R. Radona.	-18.9	48.3	23	4	2009			MO, P, TAN	MO-2995074
Tropicos		Antilahimena, P. 7074	P. Antilahimena & et al.	Angraecum calceolus	Alaotra Mangoro, Morarano, Marovoay. Ankosy forest. Collected with R. Bernard, F. Edmond, D. Ravelonarivo, B.A. Ratodimanana & H.R. Radona.	-18.9	48.3	23	4	2009			MO, P, TAN	MO-2995098
Tropicos		Antilahimena, P. 7122	P. Antilahimena, J.F. Randriamitantso, Félix Edmond & Roger Bernard	Angraecum calceolus	Moramanga, Morarano, Marovoay, Ambatovy, Ankomy.	-18.8	48.3	16	6	2009		Evergreen forest mid elevation.	MO, P, TAN, Unknown	& MO-2995092
Tropicos		Antilahimena, P. 7184	P. Antilahimena, Hanta Razafindraibe, Sennen Randrianasolo & Félix Edmond	Angraecum calceolus	Alaotra-Mangoro, Moramanga, Ambohibary, Ampadidifanatsy forest, Ambatovy.	-18.9	48.3	28	11	2009			MO, P, TAN	MO-2995072
Tropicos		Bernard, R. 1300	Roger Bernard & et al.	Angraecum calceolus	Diana, Ambanja, Bemanevika, Bandrakorony. Forêt primaire subhumide de basse altitude de Bandrakorony, près du ruisseau de Betsitsiky sur la presqu'île Ampasindava. Echantillon préservé en alcool.	-13.8	48	20	1	2009			G, MO, TAN	MO-3022970
Tropicos		Bernard, R. 1437	Roger Bernard	Angraecum calceolus	Alaotra Mangoro, Moramanga, Andranovery. Forêt humide d'Andranovery. Récoltés avec S. Randrianasolo, B.A. Ratodimanana & F. Edmond.	-18.9	48.4	20	5	2009			MO, P, TAN	MO-2995057
Tropicos		Birkinshaw, C.R. 1263	Chris Birkinshaw	Angraecum calceolus	Tsaratanana Massif. River Befosa. Mid-elevation evergreen humid forest.	-14.2	49	22	2	2003			MO	MO-2995056
Gbif		Boiteau, P.L. 72	Boiteau, P.L.	Angraecum calceolus	Fleuri dans les serres								P	P00115692
BM		Boivin, L.H. s.n.1	Boivin	Angraecum calceolus						1854			NHMUK	BM000539201
Tropicos		Bosser, J.M. 14819	Jean M. Bosser	Angraecum calceolus	Forêt d'altitude. Anjozorobe.	-18.4	47.9		12	1960			TAN
Tropicos		Bosser, J.M. 18391	Jean M. Bosser	Angraecum calceolus	Périnet. Forêt d'altitude.	-19	48.5		12	1963			TAN
BM		Cowan, W.D. s.n.	William Deans Cowan	Angraecum calceolus						1881			NHMUK	BM000539200
Gbif		Cribb, P.J. 853	Cribb, P.J.; Du Puy, D.J.; Andriantiana, J.; Ranaivojaona, R.	Angraecum calceolus	SE Madagascar, Toliara (Tulear) Province, c.50km N of Taolanaro (Fort Dauphin), forest of Sainte Luce, c.5km from the coast, south of the road.	-24.8	47.2	7	2	1995		In low, rather dense, evergreen forest c.15m tall, with numerous thin-stemmed trees and few shrubs, on white sand.	K	72326
Gbif		Decary, R. 14037	Decary, R.	Angraecum calceolus	Faliarivo (Ambositra), forêt occidentale	-20.7	47.2	27	5	1939			P	P00098433
Gbif		Decary, R. 5720	Decary, R.	Angraecum calceolus	Fort Carnot, province de Farafangana, dans un reste de forêt au bord de la Sandrananta	-21.3	47.7	13	10	1926			P	P00098432
Tropicos		Du Puy, D.J. 853	David J. Du Puy & et al.	Angraecum calceolus	TAOLANARO: Cap Sainte Luce, c. 50 km north of Taolanaro (Fort Dauphin), forest of Sainte Luce, south of the road, c. 5 km from the coast. Evergreen forest. On white sand.	-24.8	47.2	7	2	1995			K, MO, P
Gbif		Fischer, G. 4378	Fischer, G.; Andriantiana, J.L.	Angraecum calceolus	Madagascar, Toamasina, Maroansetra, Sahantaha, track to Lac Amparihibe, 635 - m, 15°5' 5''S, 49°37' 0''E	-15.1	49.7	15	11	2007			WU	84909
Gbif		Fischer, G. 4381	Fischer, G.; Andriantiana, J.L.	Angraecum calceolus	Madagascar, Toamasina, Maroansetra, Sahantaha, track to Lac Amparihibe, 780 - m, 15°2' 54''S, 49°36' 21''E	-15.1	49.7	15	11	2007			WU	JACQ-ID 265799
Gbif		Fischer, G. 5068	Fischer, G.; Andriantiana, J.L.	Angraecum calceolus	Madagascar, Didy, , 1159 - m, 18°3' 55''S, 48°33' 28''E	-18.1	48.6	11	12	2008			WU	84933
Tropicos		Frasier, C. 188	C. Frasier	Angraecum calceolus	Anja Park, about 12 km S of Ambalavao. Shoulder of Ambohilady (inselberg). Guide: Daniel Rakotoharison.	-21.9	46.9	17	3	2010	In monocotyledonous mat.	Monocotyledonous mats surrounding stream. Recently disrupted by heavy rains. Evidence of burning, but very little sign of xebu. Monocotyledonous mats dominated by <i>Coleochloa</i>. <i>Xerophyta</i>, <i>Pachypodium</i>, and <i>Euphorbia</i> common. <i>Myrothamnus</i> present in small quantities.	MO, TAN	MO-3022966
Gbif		Hermans, C. 43614	Hermans, C.; Hermans, J	Angraecum calceolus	Another 5km along the same road, i.e. 14km from Ivato.			29	11	1994		Nice mature Tapia forest on granite rock. 12.30pm, 30oC, 37% RH, cloudy. Dense vegetation, grasses, ferns, Philippia, Aloes, lichens, bulbs. Very rich orchid forest.	K	72614
Gbif		Hermans, J. 43524	Hermans, J.; Hermans, C.	Angraecum calceolus	Antsirabe to Ambositra along RN7, 43km S of Antsirabe, Col de Tapia.	-20.2	47.1	28	11	1994		Rocky outcrops with mature Tapia forest, some Eucalyptus, grasses and succulents, small ferns, mosses, lichens etc. Under dense cover of Tapia and Philippia.	K	72616
Gbif		Hillerman, F. 100	Hillerman, F.	Angraecum calceolus									K	45315
Gbif		Humbert, H. 12715	Humbert, H.	Angraecum calceolus	Vallée moyenne du Mandrare près d'Anadabolava, mont Vohitrotsy, restes de forêt basse sclérophylle au sommet, sur rocailles et troncs	-24.2	46.4		12	1933			P	P00098436
Gbif		Humbert, H. 22961	Humbert, H.; Cours, G.	Angraecum calceolus	Vallée de la Lokoho (Nord-Est), près d'Ambalavoniho, rocher Manenombasy	-14.6	49.7			1949			P	P00098437
Tropicos		Humbert, H. 23386	H. Humbert	Angraecum calceolus	Mont Maimborondro, au nord de Maroambihy - Lokoho (nord-est).	-14.5	49.8	13	3	1949		Forêt ombrophile sur gneiss et quartzite.	P	P00098439
Gbif		Humbert, H. 7055	Humbert, H.	Angraecum calceolus	Bassin supérieur de l'Onilahy (Mangoky): vallée de l'Andranomiforitra			19	12	1928			P	P00098434
Gbif		Hutchison, P.C. 7086	Hutchison, P.C.	Angraecum calceolus				22	9	1965			US	2563121
Tropicos		Ludovic, R. 1269	R. Ludovic, Georges Be, Razafy, Etienne & Landry	Angraecum calceolus	Région Sava, District Sambava, Commune Rurale Anjangoveratra, Fokontany Ambavala. Forêt d'Andohan'Anjombalava.	-14.2	50.1	10	8	2010		Forêt dense humide de moyenne altitude.	TAN
Tropicos		Madiomanana, M.R.C. 221	Mintina Roberta Cathy Madiomanana, Morgane Ammann & A. J. Tahinarivony	Angraecum calceolus	Ampasindava, forêt de Bongomihiravavy. A 784 m du point côté 69, au 96°	-13.8	48	7	1	2009		Forêt dense humide sempervirente, bas-versant	G, K, MO, TEF
Gbif		Mason, L.M. 174	Mason, L.M.	Angraecum calceolus									K	37841
Tropicos		Miandrimanana, C. 206	Cyprien Miandrimanana, Désiré Ravelonarivo & René d'Ampitambe	Angraecum calceolus	Moramanga, Andasibe, Menalamba. Forêt d'Antsampanandrano. Echantillons préservés en alcool.	-18.9	48.4	4	6	2007			TAN
Tropicos		Millot, J. 680	Jacques Millot	Angraecum calceolus	Ambatofinandrahana	-20.6	46.8						TAN
Tropicos		Paulian, * 1201	PAULIAN	Angraecum calceolus	Andringitra	-22.3	47						TAN
Gbif		Perrier de la Bâthie, H. 11342	Perrier de la Bâthie, H.	Angraecum calceolus	Est-Centre: bois, 800 m. alt. haut Andraronga (Bemarivo du Nord-Est, versant Nord-Est)	-14.5	49.7		11	1912			P	P00098444
Tropicos		Perrier de la Bâthie, H. 12940	H. Perrier de la Bâthie	Angraecum calceolus	Base des troncs et rocailles parmi la mousse, 1800 m. alt., Angovokely (Est d'Imerina).	-19	47.8		12	1919
Gbif		Perrier de la Bâthie, H. 17296	Perrier de la Bâthie, H.; François, E.	Angraecum calceolus	Centre: provient de La Mandraka à fleuri à Tananarive, donné par Mr. François E.	-19	48		2	1925			P	P00098445
Gbif		Perrier de la Bâthie, H. 17572	Perrier de la Bâthie, H.; François, E.	Angraecum calceolus	Centre: provient de La Mandraka à fleuri dans les cultures de Mr. François en février 1926	-19	48		2	1926			P	P00098446
Gbif		Perrier de la Bâthie, H. 18456	Perrier de la Bâthie, H.; François, E.	Angraecum calceolus	Centre: forêt d'Ankeramadinika à fleuri à Tananarive en février 1928 dans les jardins de Mr. François	-19	48		2	1928			P	P00098447
Gbif		Perrier de la Bâthie, H. 8018	Perrier de la Bâthie, H.	Angraecum calceolus	Centre: bois secs, 800 m. alt., Analamahitso, haut Bemarivo	-14.2	49.9		8	1901			P	P00098443
Tropicos		Rabarijaona, N.R. 260	Romer N. Rabarijaona	Angraecum calceolus	Ankazobe, Fihaonana, Andranovelona, Inselberg Lohavohitra,	-18.7	47.3	16	6	2012		Végétations sur roches.	MO, TAN
Tropicos		Rabarimanarivo, M. 268	M. Rabarimanarivo, N. Ravololomanana & A. Ramahefaharivelo	Angraecum calceolus	Fort-Dauphin, Fkt Ampamakiambato, inselberg en dôme de Pic Saint Louis. Echantillons préservés en alcool.	-25.1	47	29	11	2010			MO, TAN	MO-3022963
Tropicos		Rabarimanarivo, M. 272	M. Rabarimanarivo, N. Ravololomanana & A. Ramahefaharivelo	Angraecum calceolus	Fort-Dauphin, Fkt Ampamakiambato, inselberg en dôme de Pic Saint Louis. Echantillons préservés en alcool.	-25.1	47	29	11	2010			TAN
Tropicos		Rabarimanarivo, M. 36	M. Rabarimanarivo & et al.	Angraecum calceolus	Région Atsimo-Atsinana, district Farafangana, commune Ankarana, Réserve Spéciale de Manombo, parcelle I, circuit Reharatra. Forêt dense humide de basse altitude sur sol ferralitique. Echantillons préservés en alcool. Récolté avec N. Rakotonirina, R. Razakamalala, J.J. Randrianasolo, Larizé & J. Mbita.	-23.1	47.8	12	9	2005			MO, P, TAN	MO-3022957
Tropicos		Rabarimanarivo, M. 582	M. Rabarimanarivo, L. Roger Andriamiarisoa & S. Porembski	Angraecum calceolus	Amoron'i Mania, Ivato, Faliarivo Anjoman'Ankona, Bemanta. Bois de Tapia (avec dominace de Uapaca et Sarcolaena oblongifolia) au bord de la route RN 35, à env. 13 km d'Ivato vers Ambatofinandrahana.	-20.7	47.2	13	12	2015			MO, P, TAN
Tropicos		Rabehevitra, D. 1296	David Rabehevitra, E. Ramisy & Armand Randrianasolo	Angraecum calceolus	Fivondronana: Toliara, Fivondronana: Taolagnaro, Firaisana: Manambaro, Fokontany: Ambovo. Forêt littorale semi-sèche de Petriky. Echantillon préservé en alcool.	-25.1	46.9	25	11	2004			MO, P, TEF
Gbif		Rabehevitra, D. 694	Rabehevitra, D.; Razakamalala, R.	Angraecum calceolus	Fianarantsoa. Farafangana, Mahabo-Mananivo, Mahabo.	-23.2	47.8	26	8	2003		More information given	K	K000396144
Tropicos		Raharijaona, R.E. 23	R.E. Raharijaona	Angraecum calceolus	Fivondronana: Anjozorobe. Village le plus proche Fiherenana. Forêt humide de moyenne altitude d'Amparafarantany. Echantillon préservé en alcool. Récolté avec D. Rabehevitra, R. Razakamalala, N. Rakotonirina, R. Andrianasolo, L. Faranirina & Ingahy Ely (guide).	-18.7	48	15	3	2005			MO, TAN
Tropicos		Rajaonary, F.A. 100	Fano A. Rajaonary & Brigitte Ramandimbisoa	Angraecum calceolus	Faliarivo, Commune Anjomanakona, District Manandriana.	-20.7	47.2	8	12	2010			MO, P, TAN	MO-3022965
Tropicos		Rakotoarivelo, N. 235	Nivo H. Rakotoarivelo, M. Rabarimanarivo, Fano A. Rajaonary, N. Ravalimanarivo, Jacky Andriantiana & A. Raonizafitionimalaza	Angraecum calceolus	Haute Matsiatra, Iarintsena, Tananomby. Inselberg Ambalalova. Echantillons préservés en alcool.	-21.9	46.9	15	3	2010			MO, P, TAN	MO-3022964
Tropicos		Rakotondrafara, A. 812	Andriamalala Rakotondrafara	Angraecum calceolus	Alaotra Mangoro, Moramanga, Andasibe, Menalamba, Ambatovy. Analamay Nord Est, piste vers Antsahampano à 2 km, au Nord d'Ambatovy, zone en dehors du Foot Print, forêt dense humide de moyenne altitude. Récoltés avec S. Randrianasolo, M. Ratolojanahary, M. Rasoatody, R. Rakotoniaina & T.R. Robison.	-18.8	48.4	11	11	2008			TAN
Tropicos		Rakotonirina, N. 879	Nivo Rakotonirina, Richard Razakamalala & Rondro Hanitrinitiana Ramananjanahary	Angraecum calceolus	Toliara. Fort-Dauphin, Anosy, Mahatalaky. Forêt littorale sur sables (S17) partie Sud; versant Ouest.	-24.9	47.2	10	8	2012			TAN
Tropicos		Rakotovao, C. 3229	Charles Rakotovao & et al.	Angraecum calceolus	SAVA, Andapa, Doany, Andranomilolo. Forêt dense humide de moyenne altitude située environ 13 Km à l'Ouest du village d'Andranopositra. Récoltés avec R. Razakamalala, D. Ravelonarivo, Landrie (Doany) & José (Ambalamanasy). Echantillons préservés en alcool.	-14.4	49.3	2	11	2006			MO, TAN	MO-3022955
Tropicos		Rakotovao, C. 3255	Charles Rakotovao & et al.	Angraecum calceolus	SAVA, Andapa, Doany, Andranomilolo. Forêt dense humide de moyenne altitude située environ 13 Km à l'Ouest du village d'Andranopositra. Récoltés avec R. Razakamalala, D. Ravelonarivo, Landrie (Doany) & José (Ambalamanasy). Echantillons préservés en alcool.	-14.4	49.3	2	11	2006			TAN
Tropicos		Rakotovao, C. 4245	Charles Rakotovao	Angraecum calceolus	Diana, Ambanja, Bemanevika, Bandrakorony. Forêt claire à arbres moins hauts, versant Est de la grande rivière de Bandrakorony sur la Péninsule d'Ampasindava. Echantillon préservé en alcool.	-13.8	48	21	1	2009			MO, P, TAN	MO-3022960
Tropicos		Rakotozafy, A. 414	Armand Rakotozafy	Angraecum calceolus	Fanovana. Forêt.	-19	48.6	7	11	1965			TAN
Tropicos		Rakotozafy, A. 480	Armand Rakotozafy	Angraecum calceolus	Forêt route d'Anjozorobe	-18.4	47.9	2	3	1966			TAN
Tropicos		Ramahefaharivelo, A.M. 257	A. Ramahefaharivelo, N. Ravololomanana & Hanta Razafindraibe	Angraecum calceolus	Anja parc à 12 km au Sud d'Ambalavao. Inselberg Ambohilady.	-21.9	46.9	10	12	2010		Tapis de monocotylédone dominé par <i>Coleochloa setifera</i> et <i>Euphorbia</i>. Echantillon préservé en alcool.	MO, P, TAN	MO-3022967
Tropicos		Ramandimbisoa, B. 166	Brigitte Ramandimbisoa, Fano A. Rajaonary & Randriatsarandro, Clovis	Angraecum calceolus	Inselberg Vohitsanavo, Ambalavao, Iarintsena, Anja Park. Tapis de monocotylédone dominé par Xérophyta, Coleochloa, Euphorbia... Échantillon préservé en alcool.	-21.9	46.9	10	12	2010
Tropicos		Ramandimbisoa, B. 215	Brigitte Ramandimbisoa, Hanta Razafindraibe, H. Rasoazanany, Ratolojanahary Tafita & Rakotondravelo, Alfred	Angraecum calceolus	Andasibe, Réserve Spécial d'Analamazaotra, Région Alaotra-Mangoro, District Moramanga. Site Manambelina.	-19	48.5	10	12	2013		Forêt Dense à Ocotea, Symphonia, Chrysophyllum . Forêt à bord de cours d’eau, 15 à 25m de haut. Echantillon préservé en alcool.	BRLU, TAN
Tropicos		Ramandimbisoa, B. 398	Brigitte Ramandimbisoa, P. Antilahimena & V. Razafindrahaja	Angraecum calceolus	Anja Park, Région Haute-Matsiatra, Commune rural Iharintsena.	-21.9	46.9	6	12	2014		Inselberg Amboalandy. Tapis de monocotylédone dominé par Coleochloa setifera et Euphorbia.	BRLU, K, MO, P, TAN
Tropicos		Ramandimbisoa, B. 42	Brigitte Ramandimbisoa, A. Ramahefaharivelo, C. Frasier, Fano A. Rajaonary, M. Rabarimanarivo, Hanta Razafindraibe, Jacky Andriantiana, Nivo H. Rakotoarivelo, Rakotomalala, Jarison & Randrianantenaina, J.C. Emile	Angraecum calceolus	Langela, FKT: Andromivato, Com: Soaindrana, Rég: Haute Matsiatra. Route Nationale N°7, PK: 420 +700m, bifurcation à droite vers la commune d'Andoharanomaitso.	-21.6	47.1	14	3	2010		Matelas à Coleochloa, Xerophyta, Orchidaceae, Fougère. menace: pâturage, feux. Echantillons préservés en alcool.	MO, P, TAN, TEF	MO-3022968
Tropicos		Randrianarivony, T. 386	Tabita Randrianarivony, Rehary, Rebesa & Mendraha	Angraecum calceolus	District Sakaraha, Commune Mahaboboka, Fokontany Marotsiraka Betsileo, Analavelona, forêt de Vohimary.	-22.8	44.2	1	9	2011		Forêt sub-humide de moyenne altitude	MO, P, TAN
Tropicos		Ravelonarivo, D. 3179	Désiré Ravelonarivo	Angraecum calceolus	Alaotra Mangoro, Moramanga, Ambohibary, Ampitambe, Amboditavolo. Forêt claire perturbée. Récoltés avec P. Antilahimena, B.A. Ratodimanana, M. Ratovomanana & Edmond Félix.	-18.9	48.3	24	11	2008			MO, P, TAN	MO-3022924
Tropicos		Ravelonarivo, D. 3929	Désiré Ravelonarivo, Talata André & Félix Edmond	Angraecum calceolus	Brickaville, Maroseranana, Ambodilendemy. Forêt environnementale de la NAP Ankerana.	-18.6	48.9	28	3	2011			MO, P, TAN	MO-2652425 & MO-2952062
Tropicos		Razafindraibe, H. 277	Hanta Razafindraibe, C. Frasier, S. Porembski, A. Ramahefaharivelo & Brigitte Ramandimbisoa	Angraecum calceolus	Ambalavao, Iarintsena, Anja.	-21.9	46.9	16	3	2010		Echantillon préservé en alcool.	MO, P, TAN	MO-3022962
Tropicos		Razafindraibe, H. 364	Hanta Razafindraibe, N. Ravololomanana & A. Ramahefaharivelo	Angraecum calceolus	Dct: Ambalavao, CR: Ambalavao, Fkt: Anja, Tangorika.	-21.9	46.9	11	12	2010			MO, P, TAN
Tropicos		Razafindraibe, H. 581	Hanta Razafindraibe, H. Rasoazanany, Ratolojanahary Tafita, Rakotondravelo, Alfred & Brigitte Ramandimbisoa	Angraecum calceolus	District Moramanga, Commune Andasibe, Réserve Spéciale Analamazaotra, site Anivokely.	-19	48.5	13	12	2013			MO, TAN
Tropicos		Razafindraibe, H. 597	Hanta Razafindraibe, H. Rasoazanany, Ratolojanahary Tafita, Rakotondravelo, Alfred & Brigitte Ramandimbisoa	Angraecum calceolus	District Moramanga, Commune Andasibe, Réserve Spéciale Analamazaotra, site Andranomadio.	-19	48.5	16	12	2013			TAN
Tropicos		Razafindraibe, H. 638	Hanta Razafindraibe, H. Rasoazanany, Ratolojanahary Tafita, Rakotondravelo, Alfred & Brigitte Ramandimbisoa	Angraecum calceolus	District Moramanga, Commune Andasibe, Réserve Spéciale Analamazaotra.	-19	48.5	21	12	2013			MO, TAN
Tropicos		Razakamalala, R. 1972	Richard Razakamalala & et al.	Angraecum calceolus	Fivondronana: Anjozorobe. Village le plus proche Fiherenana. Forêt humide de moyenne altitude d'Amparafarantany. Echantillon préservé en alcool. Récolté avec D. Rabehevitra, R. Raharijaona, N. Rakotonirina, R. Andrianasolo, L. Faranirina & Ingahy Ely (guide).	-18.7	48	16	3	2005			MO, P, TAN	MO-3022961
Tropicos		Razakamalala, R. 2161	Richard Razakamalala & et al.	Angraecum calceolus	Région Atsimo-Atsinana, district Farafangana, commune Ankarana, Antakohandro, Réserve Spéciale de Manombo, parcelle II. Forêt littorale sur sable. Echantillons préservés en alcool. Récolté avec N. Rakotonirina, F. Rambo& M.A. Norolalao.	-23.1	47.8	20	9	2005			MO, P, TAN	MO-2653954
Tropicos		Razakamalala, R. 2185	Richard Razakamalala & et al.	Angraecum calceolus	Région Atsimo-Atsinana, district Farafangana, commune Ankarana, Antakohandro, Réserve Spéciale de Manombo, parcelle II. Forêt littorale sur sable. Echantillons préservés en alcool. Récolté avec N. Rakotonirina, F. Rambo& M.A. Norolalao.	-23.1	47.8	20	9	2005			TAN
Tropicos		Razakamalala, R. 406	Richard Razakamalala & et al.	Angraecum calceolus	Nosy Varika, Ambahy. Forêt littorale de basse altitude. Récolté avec Raymond Rabevohitra, Thierry Rakotomamonjy & Gaspard.	-20.8	48.5	23	3	2003			MO	MO-3022953
Tropicos		Razakamalala, R. 694	Richard Razakamalala	Angraecum calceolus	Farafangàna, Mahabo-Mananivo, Mahabo. Forêt littorale de Mahabo. Echantillon préservé en alcool.	-23.2	47.8	26	8	2003			MO, TEF	MO-2952053
Tropicos		Razakamalala, R. 7192	Richard Razakamalala & Richard Randrianaivo	Angraecum calceolus	Moramanga, Mangarivotra, forêt de Sahasarotra.	-19.2	48.2	19	9	2012			MO, TAN
Tropicos		Razanatsima, A. 966	Aina Razanatsima, Richard Razakamalala & V. Razafindrahaja	Angraecum calceolus	Anosibe An'Ala. CR Tratramarina. FKT. Ambonihiboka. Forêt d'Ambatofotsy. Accompagné de Mr Mino de l'association Mbarakaly et Ledada guide local	-19.6	48.4	8	10	2010		Forêt	TAN
Tropicos		Sieder, A. 4031	A. Sieder, P. Stütz & Jacky Andriantiana	Angraecum calceolus	PK 10, betwen Ivato and Ambatofinandrahana.	-20.7	47.2	12	1	2007		Dry vegetation with many lichens on stones.	WU
[truncated: 11,630 more rows]
